# Supplementary material for: Labelling Selective Sweeps Used in Durum Wheat Breeding from a Diverse and Structured Panel of Landraces and Cultivars
Source: Biology (Basel). 2021 Mar 24;10(4):258. doi: 10.3390/biology10040258 (PMC8064341; doi:10.3390/biology10040258)
Supplement: Supplementary file 1 [file biology-10-00258-s001.zip]

Archive with 4 entries (4 files):
- Supplementary table S3.xlsx
- Supplementary table S4.xlsx
- biology-1139514-  Figure S1-S2-Table S1.docx
- Supplementary table S2.xlsx
