# Supplementary material for: Labelling Selective Sweeps Used in Durum Wheat Breeding from a Diverse and Structured Panel of Landraces and Cultivars
Source: Biology (Basel). 2021 Mar 24;10(4):258. doi: 10.3390/biology10040258 (PMC8064341; doi:10.3390/biology10040258)
Supplement: Supplementary file 1 [file biology-10-00258-s001.zip › Supplementary table S3.xlsx]

## Sheet: G1 - G2
	Trait	eigenQTL_1A.1	eigenQTL_1A.1	eigenQTL_1A.3	eigenQTL_1A.3	eigenQTL_1A.3	eigenQTL_1A.4	eigenQTL_1A.4	eigenQTL_1A.4	eigenQTL_1A.4	eigenQTL_1A.5	eigenQTL_1B.1	eigenQTL_1B.4	eigenQTL_1B.5	eigenQTL_2A.7	eigenQTL_2A.7	eigenQTL_2A.7	eigenQTL_2B.3	eigenQTL_2B.3	eigenQTL_2B.3	eigenQTL_2B.3	eigenQTL_2B.3	eigenQTL_2B.3	eigenQTL_2B.3	eigenQTL_2B.3	eigenQTL_2B.3	eigenQTL_2B.3	eigenQTL_2B.3	eigenQTL_2B.3	eigenQTL_2B.3	eigenQTL_2B.3	eigenQTL_2B.3	eigenQTL_2B.3	eigenQTL_2B.3	eigenQTL_2B.4	eigenQTL_2B.5	eigenQTL_2B.6	eigenQTL_2B.6	eigenQTL_2B.6	eigenQTL_3A.1	eigenQTL_3A.1	eigenQTL_3A.5	eigenQTL_3A.5	eigenQTL_3A.5	eigenQTL_3A.5	eigenQTL_3A.5	eigenQTL_3A.5	eigenQTL_3A.6	eigenQTL_3A.6
	Marker	3939338_PAV	4003158_PAV	1218472_PAV	3942181_PAV	2280853_SNP	1087705_SNP	2282741_SNP	1099971_SNP	1077339_SNP	3022792_PAV	1096003_SNP	4405193_PAV	1025313_PAV	1096089_PAV	1288584_PAV	1089372_PAV	3935165_PAV	4404794_PAV	4404891_PAV	4409154_PAV	3946438_PAV	3955840_PAV	2279856_PAV	4408962_PAV	3022498_PAV	1125733_PAV	3021610_SNP	1353553_SNP	4004228_PAV	4004312_PAV	986135_SNP	1109787_SNP	1124640_SNP	1228659_SNP	4397649_PAV	1722213_SNP	1005707_PAV	1004883_PAV	3570758_PAV	1721398_PAV	1006432_PAV	1862576_SNP	4408590_PAV	4409678_PAV	1150669_SNP	1318385_SNP	2257732_PAV	4005072_PAV
	Chr	1	1	1	1	1	1	1	1	1	1	2	2	2	3	3	3	4	4	4	4	4	4	4	4	4	4	4	4	4	4	4	4	4	4	4	4	4	4	5	5	5	5	5	5	5	5	5	5
	Pos	21.7	22.68	81.04	83.23	83.51	99.08	100.16	102.01	102.01	117.81	33.31	74.85	109.13	123.66	123.66	123.66	36.35	36.35	36.35	36.35	36.35	36.35	37.15	37.15	37.15	38.57	40.74	40.74	40.74	40.99	40.99	40.99	41.86	49.59	69.86	74.59	75.13	79.92	2.13	4.62	57.99	61.76	61.83	61.83	61.93	62.19	103.85	103.92
	LOGP	5.03055	5.06265	5.12631	5.25957	5.11936	5.5131	5.13539	8.87192	8.12788	5.2893	5.67754	5.10915	5.19938	5.10215	5.07161	5.05285	5.52785	5.48952	5.48952	5.30828	5.11914	5.11914	6.00131	5.84933	5.33641	5.43414	5.65332	7.49707	5.23224	6.29917	5.56364	5.01041	5.51793	7.34797	6.83966	7.60443	5.60073	5.98651	6.57204	6.36073	6.38276	5.7205	5.55667	5.29784	5.85682	6.1334	6.12446	7.03178
Code	Marker	PAV	PAV	PAV	PAV	SNP	SNP	SNP	SNP	SNP	PAV	SNP	PAV	PAV	PAV	PAV	PAV	PAV	PAV	PAV	PAV	PAV	PAV	PAV	PAV	PAV	PAV	SNP	SNP	PAV	PAV	SNP	SNP	SNP	SNP	PAV	SNP	PAV	PAV	PAV	PAV	PAV	SNP	PAV	PAV	SNP	SNP	PAV	PAV
DW004	1	G	A	A	G	T	N	N	T	A	A	N	A	G	G	A	G	N	G	G	G	A	A	A	G	A	N	T	T	G	G	C	A	G	G	A	G	A	G	A	G	A	T	G	G	G	C	G	G
DW015	1	G	G	N	G	T	A	A	T	A	A	T	A	N	G	A	G	A	G	G	G	A	A	A	G	A	A	T	T	G	G	C	A	G	G	A	G	A	G	G	G	A	C	A	A	A	T	G	G
DW016	1	A	A	A	G	T	W	R	Y	R	N	T	G	A	N	A	N	A	G	G	G	A	A	A	G	A	A	T	T	G	G	C	A	R	G	A	G	A	N	G	G	G	C	A	A	A	T	G	G
DW017	1	G	G	A	G	T	A	A	T	A	A	T	N	A	G	A	G	A	G	G	G	A	A	A	G	A	A	T	T	G	G	C	A	G	G	A	G	A	A	G	G	G	Y	G	G	G	C	G	G
DW018	1	A	A	A	G	T	N	N	T	A	N	T	G	A	G	A	G	A	G	G	G	A	A	A	G	A	A	T	T	G	G	C	A	G	G	A	G	A	A	G	G	G	C	A	A	A	T	G	G
DW035	1	A	A	A	G	T	T	G	Y	R	A	T	A	A	A	G	N	A	N	N	N	A	A	N	N	A	A	Y	Y	N	N	C	M	R	G	N	G	A	A	G	G	A	Y	A	A	R	Y	N	N
DW039	1	A	A	A	G	T	A	A	T	A	A	N	G	G	G	A	G	A	G	G	G	A	A	A	G	N	A	T	T	G	G	C	A	G	G	A	G	A	G	G	G	A	C	A	A	A	T	G	G
DW050	1	A	A	A	G	T	A	A	T	A	A	T	A	A	G	A	G	A	G	G	G	A	A	A	G	A	A	T	T	G	G	C	A	G	G	A	G	N	G	G	G	N	C	A	N	A	T	G	G
DW051	1	A	A	A	G	T	A	A	T	A	A	K	G	A	G	A	G	G	A	A	A	G	G	G	A	G	G	C	C	A	A	A	C	A	G	A	G	A	A	G	G	G	C	A	A	A	T	G	G
DW054	1	A	A	A	G	T	A	A	T	A	A	T	G	A	G	A	G	G	A	A	A	G	G	G	A	G	G	C	C	N	A	A	C	A	G	A	G	A	A	G	G	A	C	A	A	A	T	G	G
DW059	1	G	G	A	G	T	A	A	T	A	A	K	A	A	A	G	A	A	G	G	N	A	A	A	G	A	A	T	T	G	G	C	A	G	G	A	N	A	G	G	G	A	T	G	A	N	C	G	G
DW070	1	G	G	G	A	C	N	N	T	A	A	T	A	N	A	G	A	G	A	A	A	G	G	G	A	G	G	Y	C	A	A	A	C	A	G	A	G	A	G	G	G	A	C	A	A	A	T	G	G
DW086	1	G	G	A	G	T	A	A	T	A	N	T	G	N	G	A	G	A	G	G	G	A	A	A	N	A	A	T	T	G	G	C	A	G	N	A	G	A	A	G	G	A	C	A	A	A	T	G	G
DW088	1	A	A	A	G	Y	A	A	T	A	A	T	G	A	G	A	G	A	G	G	G	A	A	N	G	A	A	T	T	G	G	C	A	G	G	A	G	A	G	G	G	A	C	A	A	A	T	G	G
DW101	1	A	N	N	G	T	N	N	T	A	A	N	N	G	G	A	G	G	A	A	A	N	N	G	A	G	G	Y	Y	A	A	A	M	G	G	A	G	N	A	A	A	A	C	A	A	A	T	G	G
DW103	1	G	G	A	G	T	T	G	C	G	N	K	N	N	G	A	G	N	G	G	N	A	A	A	G	A	A	T	T	G	G	C	A	G	G	N	G	N	N	G	N	G	C	A	A	A	T	G	G
DW105	1	A	A	A	G	T	A	A	T	R	A	T	G	A	N	A	N	A	G	G	G	A	A	A	G	A	A	T	T	G	G	C	A	G	G	A	G	A	N	G	G	A	C	A	A	A	T	G	G
DW112	1	G	G	A	G	T	A	A	T	A	N	T	N	A	A	N	A	A	G	G	G	A	A	A	G	A	A	T	T	G	G	C	A	G	G	A	G	A	G	G	G	A	T	G	A	N	C	G	G
DW132	1	A	A	A	A	T	T	G	C	G	G	T	A	N	G	A	G	A	G	G	G	A	A	A	G	A	A	T	T	G	G	C	A	G	G	G	N	N	G	G	G	A	C	A	N	A	T	G	G
DW136	1	G	G	A	G	T	N	N	T	A	A	G	G	G	G	A	G	A	G	G	G	A	A	A	G	A	N	T	T	G	G	C	A	G	G	A	G	A	A	A	A	A	C	A	A	A	T	N	G
DW140	1	A	A	A	G	T	N	N	T	A	A	T	A	A	G	A	G	A	G	G	G	A	A	N	G	A	G	Y	T	G	G	C	A	G	G	A	C	A	A	G	G	A	C	A	A	A	T	G	G
DW144	1	G	G	A	A	N	T	G	C	G	G	T	A	A	G	A	G	A	G	G	G	A	A	A	G	A	N	T	T	G	G	C	A	G	A	G	C	G	G	G	G	G	Y	N	N	R	Y	N	N
DW149	1	A	A	N	G	T	N	N	T	A	A	K	N	A	G	A	G	N	A	A	A	N	N	N	A	N	G	Y	Y	N	A	M	M	R	G	A	G	A	A	G	G	A	T	G	A	N	C	G	G
DW171	1	G	G	G	A	C	N	N	T	A	A	T	G	A	A	G	A	G	G	G	G	G	G	A	G	A	A	N	C	G	G	N	A	N	G	N	G	A	G	G	G	A	C	A	A	A	T	G	G
DW172	1	A	A	A	G	T	A	A	T	A	A	T	G	A	G	A	G	G	A	A	A	G	G	G	A	G	A	C	C	A	A	A	C	A	G	A	G	A	A	G	G	G	C	A	A	A	T	G	G
DW174	1	A	A	A	G	T	A	A	T	A	A	T	A	A	G	A	G	G	A	A	A	G	G	G	A	G	G	C	C	A	A	A	C	A	G	A	G	A	A	G	G	A	C	A	A	A	T	G	G
DW175	1	A	A	A	G	T	N	N	T	R	A	T	G	A	A	N	A	N	A	A	A	N	N	N	A	N	N	Y	C	A	A	A	M	R	G	A	G	A	G	G	G	G	T	G	G	G	C	G	G
DW176	1	G	G	N	G	T	A	A	T	A	A	T	A	A	A	G	N	A	G	G	G	A	A	N	G	A	A	T	T	G	G	C	A	G	G	G	G	A	A	G	G	G	T	G	G	G	C	G	G
DW177	1	G	G	A	G	T	A	A	T	A	A	T	A	A	A	G	A	A	G	G	G	A	A	A	G	A	A	T	T	G	G	C	A	G	G	A	G	A	A	G	G	G	C	A	A	A	T	G	G
DW178	1	G	G	A	G	T	A	A	T	A	A	T	A	A	A	G	A	A	G	G	G	A	A	A	G	A	A	T	T	G	G	C	A	G	G	G	G	A	A	G	G	G	C	A	A	A	T	G	G
DW179	1	G	G	A	G	T	A	A	T	A	A	T	G	A	A	G	A	G	A	A	A	G	G	G	A	G	G	C	C	A	A	A	C	A	G	N	G	A	G	G	G	G	C	A	A	A	T	G	G
DW181	1	G	G	A	G	T	A	A	T	A	N	T	A	A	G	A	G	A	G	G	G	A	A	A	G	A	A	T	T	G	G	C	A	G	N	A	G	A	A	G	G	A	T	G	G	G	N	G	G
DW183	1	G	G	A	G	T	A	A	T	A	N	T	A	A	G	A	G	G	A	A	A	G	G	G	A	G	A	C	C	A	A	A	C	A	G	A	N	A	A	G	G	A	N	G	G	G	N	G	G
DW184	1	G	G	A	G	T	A	A	T	A	N	T	G	A	A	G	A	G	A	A	A	G	G	G	A	G	G	C	C	A	A	A	C	A	G	A	G	A	G	G	G	G	T	G	G	G	C	G	G
DW185	1	G	G	A	G	T	A	A	T	R	N	T	N	A	A	G	N	G	A	A	A	G	G	G	A	G	G	C	C	A	A	A	C	A	G	A	G	A	A	G	G	G	T	G	G	G	C	G	G
DW186	1	G	G	A	G	T	N	N	T	A	N	T	A	A	A	G	A	A	G	G	G	A	A	A	G	A	A	T	T	G	G	C	A	G	G	A	G	A	G	G	G	G	T	G	G	G	N	G	G
DW187	1	A	N	A	G	T	N	N	T	A	A	T	A	A	A	G	N	A	G	G	G	A	A	G	A	A	G	T	T	G	G	C	C	G	G	A	G	A	A	G	G	G	C	A	A	A	T	G	G
DW189	1	G	G	A	G	T	A	A	T	A	A	T	A	A	G	A	G	A	G	G	G	A	A	A	G	A	A	T	T	G	G	C	A	G	G	G	G	A	A	G	G	A	T	G	G	G	C	G	G
DW190	1	G	G	A	G	T	A	A	T	A	A	T	G	A	A	G	A	G	A	A	A	G	G	G	A	G	G	C	C	N	A	A	C	A	G	G	G	A	A	G	G	G	T	G	G	G	C	G	G
DW193	1	G	A	A	G	T	N	N	T	A	A	T	G	A	A	N	A	A	G	G	G	A	A	A	G	A	N	T	T	G	G	C	A	G	G	N	G	A	G	G	G	A	T	G	G	G	N	G	G
DW195	1	G	A	A	G	T	N	N	T	A	A	T	G	N	A	N	A	A	G	G	G	A	A	A	G	A	G	T	T	G	G	C	A	G	G	N	G	A	G	G	G	N	C	A	A	A	T	G	G
DW196	1	G	G	A	G	T	N	N	T	R	A	T	G	N	G	A	G	A	G	G	G	A	A	A	G	A	A	T	T	G	G	C	A	G	G	A	N	A	A	G	G	G	N	G	G	G	N	G	G
DW198	1	A	A	A	G	T	A	A	T	A	A	T	A	A	G	A	G	A	G	G	G	A	A	A	G	A	A	T	T	G	G	C	A	G	G	A	N	A	A	G	G	G	C	A	A	A	T	G	G
DW199	1	A	A	A	G	T	A	A	T	A	A	T	G	A	G	A	G	A	G	G	G	A	A	A	G	A	A	T	T	G	G	C	A	G	G	A	G	A	G	G	G	G	C	A	A	A	T	G	G
DW245	1	G	G	A	G	T	A	A	T	A	A	T	A	A	G	A	A	A	G	G	G	A	A	A	G	A	A	T	T	G	G	C	A	G	G	A	G	A	G	G	G	A	C	A	A	A	T	G	G
DW246	1	A	A	A	G	T	A	A	T	A	A	T	G	A	G	A	G	G	A	A	A	G	G	G	A	G	G	C	C	A	A	A	C	A	G	A	G	A	A	G	G	G	N	G	G	G	C	G	G
DW247	1	G	G	A	G	T	A	A	T	A	A	T	G	A	A	G	A	A	G	G	G	A	A	A	G	A	A	T	T	G	G	C	A	G	G	N	G	A	A	G	G	G	T	G	G	G	C	G	G
DW249	1	A	A	A	G	T	A	A	T	A	A	T	G	N	A	G	A	A	G	G	G	A	A	A	G	A	A	T	T	G	G	C	A	G	G	A	G	A	N	G	G	A	T	G	N	G	C	G	G
DW250	1	G	G	A	G	T	A	A	T	A	A	T	G	A	A	G	A	G	A	A	A	G	G	G	A	G	G	C	C	A	A	A	C	A	N	G	G	A	A	G	G	G	T	G	G	G	C	G	G
DW251	1	G	G	N	G	T	A	A	T	A	A	T	A	A	G	A	G	G	A	A	A	G	G	G	A	G	G	C	C	A	A	A	C	A	G	A	G	A	A	G	G	G	C	A	A	A	T	G	G
DW252	1	G	G	A	G	T	A	A	T	A	A	T	A	A	A	G	A	G	A	A	A	G	G	G	A	G	G	C	C	A	A	A	C	A	G	A	G	A	A	G	G	G	T	G	G	G	C	G	G
DW253	1	G	G	A	G	T	N	N	T	A	A	N	A	G	N	G	A	A	G	G	G	A	A	A	G	A	A	T	T	G	G	C	A	G	G	G	G	N	A	G	G	G	C	A	A	A	N	G	G
DW254	1	G	G	G	G	T	A	A	T	A	A	G	A	G	G	A	G	A	G	G	G	A	A	A	G	A	A	T	T	G	G	C	A	G	G	N	G	A	A	G	G	G	C	A	A	A	T	G	G
DW257	1	G	G	N	G	T	A	A	T	A	A	T	A	A	A	G	A	A	G	G	G	A	A	A	G	N	A	Y	T	G	G	C	A	G	G	G	G	A	A	G	G	A	T	G	G	G	C	G	G
DW259	1	G	G	A	G	T	A	A	T	A	A	T	G	A	G	A	G	G	A	A	A	G	G	G	A	G	G	C	C	A	A	A	C	A	G	G	G	A	N	G	G	A	T	G	G	G	C	G	G
DW260	1	G	G	A	G	T	A	A	T	A	A	T	A	A	A	G	A	A	G	G	G	A	A	A	G	A	A	T	T	G	G	C	A	G	G	G	G	A	A	G	G	G	C	N	A	A	T	G	G
DW261	1	A	A	A	G	T	A	A	T	A	A	K	G	A	A	G	A	G	A	A	A	G	G	G	A	G	G	C	C	A	A	A	C	A	G	A	G	A	A	G	G	G	C	A	A	A	T	G	G
DW262	1	G	G	A	G	T	N	N	T	A	A	T	A	N	A	G	A	G	A	A	A	G	G	G	A	G	G	C	C	A	A	A	C	A	G	G	G	A	A	G	G	G	T	G	G	G	C	G	G
DW264	1	G	G	A	G	T	A	A	T	A	A	T	A	A	G	A	G	A	G	G	G	A	A	A	G	A	A	T	T	G	G	C	A	G	G	G	G	A	A	G	G	A	C	A	A	A	T	G	G
DW265	1	A	A	A	G	T	A	A	T	A	A	T	G	A	A	G	A	A	G	G	G	A	A	A	G	A	A	T	T	G	G	C	A	G	G	G	G	A	A	G	G	G	C	A	A	A	T	G	G
DW266	1	G	G	A	G	T	A	A	T	A	A	T	G	A	A	G	N	G	A	A	A	G	G	G	A	G	G	C	C	A	A	A	C	A	G	A	G	A	G	G	G	G	C	A	A	A	T	G	G
DW267	1	G	G	A	G	T	A	A	T	A	A	T	G	A	A	G	A	G	A	A	A	G	G	G	A	G	G	C	C	A	A	A	C	A	G	A	G	A	G	G	G	G	T	G	G	G	C	G	G
DW268	1	A	A	A	G	T	A	A	T	A	A	T	G	A	A	G	A	G	A	A	A	G	G	G	A	G	G	C	C	N	A	A	C	A	G	A	G	A	G	G	G	G	T	G	G	G	C	G	G
DW270	1	G	G	A	G	T	A	A	T	A	A	T	A	A	A	G	A	A	G	G	G	A	A	A	G	A	A	Y	T	G	G	C	A	G	G	G	N	A	A	G	G	G	T	G	G	G	C	G	G
DW272	1	G	G	A	G	T	A	A	T	A	A	T	G	A	G	A	G	A	G	G	G	A	A	A	G	A	A	T	T	G	G	C	A	G	G	A	G	A	A	G	G	G	N	G	G	G	N	G	G
DW275	1	A	A	N	G	T	A	A	T	A	A	T	G	A	A	G	A	G	A	A	A	G	G	G	A	G	G	C	C	A	A	A	C	A	G	N	G	A	G	G	G	A	C	A	A	A	T	G	G
DW276	1	G	G	G	G	N	N	N	T	A	A	K	A	A	G	A	G	A	G	G	G	A	A	A	G	N	A	T	Y	G	G	C	A	G	G	A	G	N	G	G	G	G	C	A	A	A	T	G	G
DW279	1	G	G	A	G	T	A	A	T	A	A	T	A	A	G	A	N	A	N	N	N	A	A	A	G	A	A	T	T	G	G	C	M	G	G	A	G	A	A	G	G	A	C	N	A	A	T	N	N
DW280	1	G	G	A	G	T	A	A	T	A	A	T	A	A	A	G	A	A	N	N	A	A	A	G	A	A	G	Y	Y	N	A	M	C	R	G	G	G	A	N	G	G	A	T	G	G	G	C	G	G
DW282	1	A	A	A	G	T	A	A	T	A	A	T	N	A	A	G	A	A	G	G	G	A	A	G	A	G	G	T	T	A	A	A	C	A	G	A	G	A	A	G	G	G	C	A	A	A	T	G	G
DW285	1	A	A	A	G	T	A	A	T	A	A	T	G	A	A	G	A	G	A	A	A	G	G	G	A	G	G	C	C	A	A	A	C	A	G	A	G	A	G	G	G	A	T	G	G	G	N	G	G
DW286	1	G	G	A	G	T	A	A	T	A	A	T	A	A	A	G	A	G	A	A	A	G	G	G	A	G	G	C	C	A	A	A	C	R	G	G	N	A	G	G	G	G	T	G	G	G	C	G	G
DW287	1	G	G	G	A	C	W	G	C	R	A	T	A	A	A	G	A	N	G	G	G	A	A	A	G	A	A	T	T	G	G	C	A	G	N	A	G	A	A	G	G	G	T	G	G	G	C	G	G
DW288	1	G	G	A	G	T	A	A	T	A	A	N	A	G	A	G	A	A	G	G	G	A	A	A	G	A	A	T	T	G	G	C	A	G	G	G	N	A	G	G	G	G	T	G	G	G	N	G	G
DW290	1	A	A	A	G	T	A	A	T	A	A	T	G	A	A	G	A	G	A	A	A	G	G	G	A	G	G	C	C	N	A	A	C	A	G	G	G	A	A	G	G	G	T	G	G	G	N	G	G
DW295	1	A	A	G	A	C	A	A	T	A	A	T	A	G	G	N	G	A	G	G	G	A	A	A	G	A	A	T	T	G	G	C	A	G	A	A	N	G	A	A	A	A	C	A	A	A	T	G	G
DW296	1	A	A	N	G	T	A	A	T	A	A	T	G	A	G	A	G	A	G	G	G	A	A	A	G	A	A	T	T	G	G	C	A	G	G	A	G	N	G	G	G	G	T	G	G	G	C	G	G
DW301	1	G	G	A	G	T	A	A	T	A	A	N	G	N	G	A	G	G	A	A	A	G	G	G	A	G	G	C	C	A	A	A	C	A	G	G	N	A	A	G	G	A	C	A	A	A	T	G	G
DW302	1	G	G	A	G	T	A	A	T	A	A	N	N	G	N	G	A	A	G	G	G	A	A	A	G	A	A	T	T	G	G	C	A	G	G	A	G	A	G	G	G	G	C	A	A	A	T	G	G
DW303	1	A	A	A	G	T	A	A	T	A	A	T	G	N	G	A	G	A	G	G	G	A	A	N	G	A	A	T	T	G	G	C	A	G	G	A	G	A	A	G	G	G	T	G	G	G	C	G	G
DW304	1	G	G	A	G	T	A	A	T	A	A	T	G	A	A	G	A	G	A	A	A	G	G	G	A	G	G	C	C	A	A	A	C	A	G	G	G	A	A	G	G	G	C	A	A	A	T	G	G
DW305	1	G	G	G	A	C	A	A	T	A	A	T	G	A	A	G	A	A	G	G	G	A	A	A	G	A	A	T	T	G	G	C	A	G	G	A	N	A	A	G	G	G	C	N	N	R	Y	G	G
DW306	1	G	G	N	G	T	N	N	T	A	N	K	A	A	A	A	A	A	G	G	G	A	A	A	G	A	A	T	T	G	G	C	A	G	N	N	G	A	A	G	G	G	C	A	G	A	T	G	G
DW307	1	A	A	A	G	T	A	A	T	A	N	T	G	A	G	A	G	A	G	G	G	A	A	A	G	A	A	T	T	G	G	C	A	G	G	A	G	A	G	G	G	G	N	G	G	G	N	G	G
DW309	1	G	G	A	G	T	A	A	T	A	A	T	N	A	A	G	A	N	G	G	G	A	A	A	G	A	A	T	T	G	G	C	A	G	G	A	G	A	A	G	G	G	C	A	A	A	T	G	G
DW310	1	A	A	A	G	T	A	A	T	A	A	T	G	A	G	A	G	A	G	G	G	A	A	N	G	A	A	T	T	G	G	C	A	G	N	A	G	A	G	G	G	G	N	G	G	G	C	G	G
DW312	1	A	A	A	G	T	A	A	T	A	N	K	G	A	A	G	A	G	A	A	A	G	G	G	A	G	G	C	C	A	A	A	C	A	N	A	G	A	A	G	G	A	N	G	G	G	C	G	G
DW313	1	G	G	A	G	T	A	A	T	A	A	T	A	A	A	G	A	G	A	A	A	G	G	G	A	G	G	C	C	A	A	A	C	A	G	A	G	A	G	G	G	G	T	G	G	G	C	G	G
DW314	1	G	G	G	A	C	T	G	C	G	A	T	A	A	A	G	A	A	G	G	G	A	A	N	G	A	A	T	T	G	G	C	A	G	G	G	G	A	A	G	G	G	Y	A	A	A	Y	G	G
DW315	1	G	G	A	N	T	W	A	Y	R	A	T	A	A	A	G	A	A	G	G	G	A	A	A	G	A	A	T	T	G	G	C	A	G	N	G	G	A	A	G	G	G	T	G	G	G	C	G	G
DW317	1	G	G	A	G	T	A	A	T	A	A	T	A	A	A	G	A	A	G	G	G	A	A	A	G	A	A	T	T	G	G	C	A	G	G	A	G	N	N	G	G	A	T	G	G	G	C	G	G
DW318	1	G	G	G	A	C	T	G	C	G	A	T	G	A	A	G	N	G	A	A	A	G	G	G	A	G	G	C	C	A	A	A	C	A	G	G	G	A	A	G	G	G	T	G	G	G	C	G	G
DW323	1	G	G	G	G	N	N	N	T	A	A	T	G	A	G	A	G	N	G	G	G	A	A	A	G	A	A	T	T	G	G	C	A	G	G	N	G	A	G	G	G	A	T	G	G	G	C	G	G
DW324	1	A	A	A	G	T	A	A	T	A	A	T	A	A	A	G	A	A	G	G	G	A	A	G	A	A	G	T	T	G	G	C	C	G	G	G	G	A	G	G	G	G	T	G	G	G	C	G	G
DW326	1	G	G	A	G	T	A	A	T	A	A	T	A	N	G	A	G	A	G	G	G	A	A	A	G	A	A	T	Y	G	G	C	A	G	G	A	G	A	G	G	G	A	C	A	A	A	T	G	G
DW327	1	G	G	A	G	T	W	A	T	A	A	T	G	A	A	G	A	G	A	A	A	G	G	G	A	G	G	C	C	A	A	A	C	A	G	A	G	A	G	G	G	G	N	N	A	A	T	G	G
DW328	1	G	G	A	G	Y	A	A	T	R	A	T	A	A	G	N	G	A	G	G	G	A	A	A	G	A	A	T	T	G	G	C	A	G	A	A	C	A	A	G	G	G	T	G	G	G	C	G	N
DW334	1	A	A	A	G	T	A	A	T	A	A	T	G	A	G	A	G	G	A	A	A	G	G	G	A	G	G	C	C	A	A	A	C	A	G	A	G	A	G	G	G	A	T	G	G	G	C	G	G
DW337	1	G	G	A	G	Y	A	A	T	A	A	T	G	A	A	G	A	A	G	G	G	A	A	A	G	A	A	T	T	G	G	C	A	G	G	A	G	A	A	G	G	N	N	G	G	G	N	G	G
DW341	1	G	G	A	G	T	A	A	T	A	A	T	A	A	G	A	G	N	G	G	G	A	A	A	G	A	N	T	T	G	G	C	A	G	G	A	N	A	A	G	G	A	C	A	A	A	T	G	G
DW344	1	G	G	N	G	T	A	A	T	R	A	T	A	A	A	G	A	A	G	G	G	A	A	G	A	A	G	T	T	G	G	C	C	G	G	N	G	A	G	G	G	G	T	G	G	G	N	G	G
DW345	1	A	A	A	G	T	A	A	T	A	A	T	A	A	G	A	G	A	G	G	G	A	A	N	G	A	A	T	T	G	G	C	A	G	G	A	G	A	A	G	G	G	C	A	A	A	T	G	G
DW346	1	G	G	A	G	T	A	A	T	R	A	T	G	A	A	G	A	G	A	A	A	G	G	G	A	G	G	C	Y	N	A	A	C	A	G	A	N	A	A	G	G	G	C	A	A	A	T	G	G
DW348	1	G	G	A	G	Y	A	A	T	A	A	T	G	A	A	G	A	A	G	G	G	A	A	A	G	A	A	T	T	G	G	C	A	G	G	G	G	A	G	G	G	A	T	G	N	G	C	G	G
DW349	1	A	A	A	G	T	A	A	T	A	A	T	N	A	A	G	A	A	G	G	G	A	A	A	G	A	A	T	T	G	G	C	A	G	G	N	G	A	A	G	G	G	T	G	G	G	N	G	G
DW351	1	G	G	A	G	T	A	A	T	A	A	T	A	A	A	G	A	G	A	A	A	G	G	G	N	G	G	C	C	N	A	A	C	A	N	G	G	A	G	G	G	A	T	G	G	G	C	G	G
DW353	1	N	G	A	G	T	A	A	T	A	A	T	A	A	A	G	A	A	G	G	N	A	A	A	G	A	A	T	T	G	N	C	A	G	G	A	G	N	A	G	G	G	T	G	G	G	C	G	G
DW354	1	G	G	G	A	C	T	G	C	G	A	T	A	A	A	G	A	A	G	G	G	A	A	A	G	A	A	T	T	G	G	C	A	G	G	G	G	A	A	G	G	G	T	G	G	G	C	G	G
DW355	1	G	G	G	A	C	T	G	C	G	A	T	A	A	A	G	N	A	G	G	G	A	A	A	G	A	A	T	T	G	G	C	A	G	G	A	G	A	A	G	G	G	T	G	G	G	N	G	G
DW356	1	G	G	A	G	T	N	N	T	A	A	T	N	A	A	G	A	A	G	G	G	A	A	A	N	A	A	T	T	G	G	C	A	G	G	A	G	A	G	G	G	N	T	G	G	G	Y	G	G
DW357	1	A	A	A	G	T	A	A	T	A	A	T	G	A	A	G	A	A	G	G	G	A	A	A	G	A	A	T	T	G	G	C	A	G	G	A	G	A	A	G	G	G	C	N	N	A	T	G	G
DW358	1	G	N	A	G	T	A	A	T	A	A	T	G	A	A	G	A	A	G	G	G	A	A	A	G	A	A	T	T	G	G	C	A	G	G	G	G	A	A	G	G	G	C	A	A	A	T	G	G
DW360	1	G	G	N	G	T	A	A	T	A	A	T	G	A	A	G	A	G	A	A	A	G	G	G	A	G	G	C	C	A	A	A	C	A	G	G	G	A	A	G	G	A	C	A	A	A	T	G	G
DW363	1	G	G	A	G	T	A	A	T	A	A	T	G	A	A	G	A	G	A	A	A	G	G	G	A	G	G	C	C	A	A	A	C	A	N	G	G	A	A	G	G	A	C	A	N	A	T	G	G
DW366	1	A	A	A	G	T	A	A	T	A	A	T	G	A	A	G	A	G	A	A	A	G	G	G	A	G	G	C	Y	A	A	A	C	A	G	A	G	A	A	G	G	A	Y	G	A	G	C	G	G
DW367	1	A	A	N	G	T	A	A	T	A	A	T	N	A	G	A	G	G	A	A	A	G	G	G	A	G	G	C	C	A	A	A	C	A	G	A	N	A	A	G	G	G	N	G	G	G	C	G	G
DW368	1	A	A	A	G	T	A	A	T	A	N	N	G	A	G	A	G	G	A	A	A	G	G	G	A	G	G	C	C	N	A	A	C	A	G	N	G	A	A	G	G	G	C	A	A	R	T	G	G
DW372	1	A	A	A	G	T	A	A	T	A	A	N	A	A	A	G	N	G	A	A	A	G	G	G	A	G	G	C	C	A	A	A	C	A	G	A	G	A	G	G	G	G	T	G	G	G	C	G	G
DW383	1	G	G	A	G	T	A	A	T	R	A	T	A	A	G	A	G	A	G	G	G	A	A	A	G	A	N	T	T	G	G	C	A	G	G	G	G	A	A	G	G	A	T	G	G	G	N	G	G
DW396	1	G	G	A	G	T	A	A	T	A	A	T	A	A	A	G	A	A	G	G	G	A	A	A	G	A	A	T	T	G	G	C	A	G	G	A	G	A	G	G	G	G	C	A	N	A	T	G	N
DW398	1	A	A	A	G	T	W	A	T	A	A	T	G	A	A	G	A	G	A	A	A	G	G	G	A	G	G	C	C	A	A	A	C	A	G	A	G	A	G	G	G	A	T	G	G	G	N	G	G
DW399	1	A	A	A	G	T	N	N	T	A	A	T	A	A	A	G	N	A	G	G	G	A	A	A	G	A	A	T	T	G	G	C	A	G	G	A	G	A	G	G	G	G	T	G	G	G	N	G	G
DW400	1	A	A	A	G	T	N	N	T	A	A	K	G	A	A	G	A	G	N	N	A	G	G	G	A	G	G	C	C	A	A	A	C	A	G	A	G	A	A	G	G	G	T	G	G	G	C	G	G
DW404	1	A	A	A	G	T	A	A	T	A	A	T	G	A	G	A	G	G	A	A	A	G	G	G	A	G	G	C	C	A	N	A	C	A	G	A	G	A	G	G	G	G	T	G	G	G	C	G	G
DW411	1	A	N	A	G	T	A	N	T	A	A	T	G	A	A	G	A	G	A	A	A	G	G	G	A	G	G	C	C	A	A	A	C	A	G	G	G	A	A	G	G	A	T	G	G	G	C	G	G
DW416	1	G	G	A	G	T	A	A	T	A	N	T	G	A	G	A	G	G	A	A	A	G	G	G	A	G	G	C	C	A	A	A	C	A	G	A	G	A	G	G	G	A	T	G	G	G	C	G	G
DW429	1	A	A	A	G	T	A	A	T	A	A	T	G	A	A	G	A	G	A	A	A	G	G	G	A	G	G	C	C	A	A	A	C	A	G	A	N	A	A	G	G	A	C	N	A	A	T	G	G
DW433	1	G	G	A	G	T	W	A	T	A	A	T	G	A	A	G	A	G	A	A	A	G	G	G	N	G	G	C	C	A	A	A	C	A	G	G	G	A	A	G	G	A	C	A	A	A	T	G	G
DW436	1	A	A	A	G	T	A	A	T	A	A	K	G	A	A	G	A	G	A	A	A	G	G	G	A	G	G	C	C	N	A	A	C	A	G	A	G	A	A	G	G	A	C	N	A	A	T	G	G
DW438	1	A	A	A	G	T	A	A	T	A	A	T	G	A	A	G	A	G	A	A	A	G	G	G	N	G	G	C	C	A	N	A	C	A	G	G	G	A	G	G	G	G	T	G	N	G	C	G	G
DW442	1	A	A	N	G	T	A	A	T	A	A	T	G	A	G	N	G	G	A	A	A	G	G	G	N	G	G	C	C	A	A	A	C	A	G	A	N	A	G	G	G	A	T	G	G	G	C	G	G
DW445	1	A	A	A	G	T	N	N	T	A	A	K	G	A	G	A	G	A	G	G	G	A	A	A	G	A	A	T	T	G	G	C	A	G	G	A	G	A	A	G	G	G	C	A	A	A	T	G	G
DW456	1	G	G	A	G	N	N	N	T	A	G	T	A	A	G	A	G	A	G	G	G	A	A	A	G	A	N	T	T	G	G	C	A	G	G	A	C	N	G	A	A	A	C	A	A	A	T	G	G
DW457	1	A	A	A	G	T	A	A	T	A	N	N	G	G	G	A	G	A	G	G	G	A	A	A	G	A	A	T	T	G	G	C	A	G	G	A	G	A	A	G	G	G	C	A	A	A	T	G	G
DW460	1	G	G	A	G	T	A	G	T	A	A	T	G	A	A	G	A	A	G	G	G	A	A	A	G	A	A	T	Y	G	G	C	A	G	G	G	G	A	G	G	G	G	N	A	A	A	T	G	G
DW463	1	G	G	A	G	T	A	A	T	A	A	T	A	A	G	A	G	A	G	G	G	A	A	A	G	A	N	Y	T	G	G	C	A	G	G	G	G	A	G	G	G	G	T	G	G	R	C	G	G
DW465	1	A	A	A	G	T	A	A	T	A	A	T	G	A	A	G	A	G	A	A	A	G	G	G	A	G	G	Y	C	A	N	A	C	A	G	A	G	A	A	G	G	N	T	G	G	G	C	G	G
DW466	1	G	G	A	G	T	W	G	C	G	A	T	G	A	A	G	A	N	G	G	G	A	A	A	G	A	A	T	T	G	G	C	A	G	N	A	G	A	G	G	G	G	C	A	A	A	T	G	G
DW467	1	G	G	A	G	T	W	A	T	A	N	T	A	A	A	G	A	A	G	G	G	A	A	N	G	A	A	Y	T	G	G	C	A	G	G	G	G	A	A	G	G	G	C	A	A	A	T	G	G
DW481	1	G	G	A	G	T	N	N	T	R	A	T	A	A	A	G	A	G	A	A	A	G	G	G	A	G	G	C	C	A	A	A	C	A	G	N	G	A	A	G	G	A	C	A	A	A	T	G	G
DW482	1	G	G	A	G	T	N	N	T	A	A	T	G	A	A	G	A	A	G	G	G	A	A	A	G	A	N	T	T	G	G	C	A	G	G	A	G	A	A	G	G	G	N	G	G	G	C	G	G
DW509	1	G	G	A	G	T	N	N	T	A	A	T	A	A	A	G	A	A	N	N	G	A	A	A	G	A	A	T	T	G	G	C	A	G	G	A	G	A	A	G	G	G	N	G	G	G	C	G	G
DW510	1	G	G	A	G	T	W	G	C	G	A	T	A	A	A	G	A	A	G	G	G	A	A	A	G	A	A	T	T	G	G	C	A	G	N	G	G	A	A	G	G	G	N	G	G	G	C	G	G
DW511	1	G	G	A	G	T	N	N	T	A	A	T	A	A	A	G	A	A	G	G	G	A	A	A	G	A	A	T	T	G	G	C	A	G	G	A	G	A	A	G	G	G	N	G	G	G	C	G	G
DW512	1	G	G	A	G	T	N	N	T	A	A	T	A	A	A	G	A	A	G	G	G	A	A	A	G	N	A	T	T	G	G	C	A	G	G	A	G	A	A	G	G	G	T	G	G	G	C	G	G
DW513	1	G	G	A	G	T	N	N	T	A	A	T	N	A	A	G	A	A	G	G	G	A	A	A	G	A	A	T	T	G	G	C	A	G	G	G	G	A	A	G	G	G	T	G	G	G	C	G	G
DW514	1	A	N	A	G	T	N	N	T	A	A	T	G	A	A	G	A	A	G	G	G	A	A	A	G	N	A	T	T	G	G	C	M	G	G	A	G	A	A	G	G	G	T	G	G	G	N	G	G
DW516	1	A	A	A	G	T	A	A	T	A	A	N	G	A	A	G	A	G	A	A	A	G	G	G	A	G	G	C	C	A	A	A	C	A	G	N	G	A	G	G	G	A	C	A	A	A	T	G	G
DW517	1	A	A	A	G	T	A	A	T	A	N	T	A	A	A	G	A	A	G	G	G	A	A	A	G	A	A	T	T	G	G	C	A	G	G	G	G	A	A	G	G	G	C	A	A	A	T	G	G
DW521	1	A	A	A	G	T	A	A	T	A	A	T	G	A	A	G	A	G	A	A	A	G	G	G	A	G	G	C	C	A	A	A	C	A	G	A	G	A	G	G	G	A	T	G	G	G	C	G	G
DW522	1	A	A	A	G	T	N	N	T	A	A	T	G	A	A	G	A	A	G	G	G	A	A	A	G	A	A	T	T	G	G	C	A	G	G	G	G	A	A	G	G	G	C	A	A	A	T	G	G
DW523	1	A	A	N	G	T	A	G	T	A	N	T	G	A	A	G	A	A	G	G	G	A	A	A	G	A	A	T	T	G	G	C	A	G	G	G	G	A	A	G	G	G	C	A	A	A	T	G	G
DW524	1	A	A	N	G	T	A	G	T	A	A	T	G	A	A	G	A	A	G	G	G	A	A	A	G	A	A	T	T	G	G	C	A	G	G	G	G	N	A	G	G	G	C	A	A	A	T	G	G
DW525	1	A	N	A	G	T	A	A	T	A	A	T	G	A	A	G	A	A	G	G	G	A	A	A	G	A	A	Y	T	G	G	C	A	G	G	G	G	A	G	G	G	G	C	A	A	A	T	G	G
DW527	1	A	A	A	G	T	A	A	Y	A	A	T	G	A	A	G	A	G	A	A	A	G	G	G	A	G	G	C	C	A	A	A	C	A	G	G	G	A	G	G	G	G	C	A	A	A	T	G	G
DW530	1	G	G	A	G	T	A	A	T	A	A	T	A	A	G	A	G	G	A	A	A	G	G	G	A	G	A	Y	C	A	A	A	C	A	G	G	G	A	A	G	G	G	C	A	A	A	T	G	G
DW596	1	A	A	N	G	T	A	A	T	A	A	N	A	A	A	G	A	G	A	A	A	G	G	G	A	G	G	C	C	A	A	A	C	A	G	A	G	A	A	G	G	G	T	G	G	G	C	G	G
DW601	1	A	A	A	G	T	A	A	T	A	A	T	G	A	A	G	A	G	A	A	N	G	G	G	A	G	G	C	C	A	A	A	C	A	G	G	G	A	A	G	G	G	C	A	A	A	T	G	G
DW602	1	A	A	A	G	T	A	A	T	A	A	T	G	A	G	A	G	G	A	A	A	N	N	G	A	G	G	C	C	A	A	A	C	A	G	A	G	A	G	G	G	G	N	G	G	G	N	G	G
DW603	1	A	A	A	G	T	A	A	T	A	A	T	G	A	A	G	N	A	G	G	G	A	A	A	G	A	A	T	T	G	G	C	M	G	G	G	G	A	A	G	G	G	C	A	A	A	T	G	G
DW604	1	A	A	A	G	T	N	N	T	A	A	T	G	A	A	G	A	G	A	A	A	G	G	G	A	G	G	C	C	N	A	A	C	A	G	A	G	A	A	G	G	G	T	G	G	G	C	G	G
DW605	1	N	A	N	G	T	A	N	T	A	A	T	G	A	G	A	G	G	A	A	A	G	G	G	A	G	G	C	C	A	A	A	C	A	G	G	G	N	A	G	G	G	T	G	G	G	N	G	G
DW606	1	A	A	N	G	T	A	A	T	A	A	K	G	A	A	G	A	A	G	G	G	A	A	A	G	A	A	T	T	G	G	C	A	G	G	A	G	A	G	G	G	G	T	G	G	G	C	G	G
DW607	1	A	A	A	G	T	A	G	T	A	A	T	G	A	A	G	A	G	A	A	A	G	G	G	A	G	G	Y	C	A	A	A	C	A	G	G	G	A	G	G	G	G	C	A	A	A	T	G	G
DW785	1	G	G	N	G	T	A	A	T	A	A	N	A	A	G	A	G	G	A	A	A	G	G	G	A	G	G	C	C	A	A	A	C	A	G	G	G	A	A	G	G	G	N	G	G	G	C	G	G
DW824	1	G	G	A	G	T	A	A	T	R	A	T	G	A	A	G	A	G	A	A	N	G	G	G	A	G	G	C	C	A	A	A	C	A	G	A	G	A	A	G	G	A	T	G	G	G	C	G	G
DW827	1	A	A	N	G	T	A	A	T	A	A	T	G	A	A	G	A	G	A	A	A	G	G	G	A	G	G	C	C	A	A	N	C	A	G	A	G	N	G	G	G	A	T	G	G	G	C	G	G
DW830	1	A	A	A	G	T	A	A	T	A	A	T	G	A	A	G	A	G	A	A	A	G	G	G	A	G	G	C	C	A	A	A	C	A	R	A	G	A	G	G	G	N	N	G	G	G	C	G	G
DW831	1	A	A	A	G	T	A	A	T	A	A	T	A	A	A	G	A	A	G	G	G	A	A	G	N	G	G	Y	T	A	A	A	C	A	G	A	G	N	A	G	G	G	T	G	G	G	N	G	G
DW832	1	A	A	A	G	T	A	A	T	A	A	T	G	A	A	G	A	G	A	A	A	G	G	G	A	G	G	C	C	A	A	A	C	A	G	A	G	A	G	G	G	G	T	G	G	G	C	G	G
DW833	1	G	G	A	G	T	A	A	T	A	A	T	A	A	A	G	A	A	G	G	G	A	A	A	G	A	A	T	T	G	G	C	A	G	G	G	N	A	A	G	G	G	T	G	G	G	C	G	G
DW835	1	G	A	N	G	T	A	A	T	A	A	T	G	A	G	A	G	N	G	G	G	A	A	A	G	A	A	T	T	G	G	C	A	G	G	A	G	A	G	G	G	A	T	G	G	G	C	G	G
DW836	1	G	G	N	G	T	A	A	T	A	N	T	G	A	A	G	A	G	A	A	A	G	G	G	A	G	G	C	C	A	A	A	C	A	N	G	G	A	G	G	G	G	N	G	G	G	N	G	G
G1	A	75	75	139	11	0	123	122	0	150	150	0	69	151	108	61	101	94	69	69	69	102	102	88	71	96	89	0	0	62	70	70	93	68	3	103	0	157	101	5	4	59	0	73	77	77	0	0	0
G1	N	2	6	22	1	4	33	35	0	0	20	13	13	12	4	7	13	10	5	5	7	4	4	11	8	7	10	1	0	12	5	2	0	1	13	16	17	14	7	0	1	6	19	8	10	3	23	4	5
G1	M	0	0	0	0	0	0	0	0	0	0	0	0	0	0	0	0	0	0	0	0	0	0	0	0	0	0	0	0	0	0	2	7	0	0	0	0	0	0	0	0	0	0	0	0	0	0	0	0
G1	K	0	0	0	0	0	0	0	0	0	0	12	0	0	0	0	0	0	0	0	0	0	0	0	0	0	0	0	0	0	0	0	0	0	0	0	0	0	0	0	0	0	0	0	0	0	0	0	0
G1	T	0	0	0	0	156	8	0	159	0	0	146	0	0	0	0	0	0	0	0	0	0	0	0	0	0	0	93	97	0	0	0	0	0	0	0	0	0	0	0	0	0	73	0	0	0	76	0	0
G1	G	96	92	12	161	0	0	15	0	9	3	2	91	10	61	105	59	69	99	99	97	67	67	74	94	70	74	0	0	99	98	0	0	98	156	54	152	2	65	168	168	108	0	92	86	88	0	169	168
G1	S	0	0	0	0	0	0	0	0	0	0	0	0	0	0	0	0	0	0	0	0	0	0	0	0	0	0	0	0	0	0	0	0	0	0	0	0	0	0	0	0	0	0	0	0	0	0	0	0
G1	Y	0	0	0	0	4	0	0	4	0	0	0	0	0	0	0	0	0	0	0	0	0	0	0	0	0	0	16	9	0	0	0	0	0	0	0	0	0	0	0	0	0	5	0	0	0	5	0	0
G1	C	0	0	0	0	9	0	0	10	0	0	0	0	0	0	0	0	0	0	0	0	0	0	0	0	0	0	63	67	0	0	99	73	0	0	0	4	0	0	0	0	0	76	0	0	0	69	0	0
G1	R	0	0	0	0	0	0	1	0	14	0	0	0	0	0	0	0	0	0	0	0	0	0	0	0	0	0	0	0	0	0	0	0	6	1	0	0	0	0	0	0	0	0	0	0	5	0	0	0
G1	W	0	0	0	0	0	9	0	0	0	0	0	0	0	0	0	0	0	0	0	0	0	0	0	0	0	0	0	0	0	0	0	0	0	0	0	0	0	0	0	0	0	0	0	0	0	0	0	0
G1	SUM	173	173	173	173	173	173	173	173	173	173	173	173	173	173	173	173	173	173	173	173	173	173	173	173	173	173	173	173	173	173	173	173	173	173	173	173	173	173	173	173	173	173	173	173	173	173	173	173
G1		En rosa ≥ 70% tienen ese alelo
DW001	2	N	N	A	G	T	A	A	T	A	A	T	A	A	N	A	N	A	G	G	G	A	A	A	G	A	A	T	T	G	G	C	A	G	G	A	G	A	A	G	G	A	T	G	A	A	C	A	A
DW002	2	G	G	A	G	T	A	A	T	A	N	T	A	A	G	A	G	A	G	G	G	A	A	N	G	A	A	T	T	G	G	C	A	G	G	A	G	A	G	G	G	A	C	A	G	A	T	A	A
DW003	2	N	G	A	G	T	N	N	T	A	N	G	G	G	G	A	G	A	G	G	G	A	A	A	G	A	A	T	T	G	G	C	A	G	G	A	G	A	G	G	G	A	T	G	A	G	C	N	A
DW005	2	G	G	G	A	C	T	G	C	G	N	T	A	A	A	G	A	A	G	G	G	A	A	A	G	A	A	T	T	G	G	C	A	G	G	G	G	A	A	G	G	G	T	G	A	A	C	A	A
DW006	2	A	A	A	G	T	N	N	T	A	A	T	G	N	G	A	G	A	G	G	G	A	A	N	G	A	A	T	T	G	G	C	A	G	G	A	G	A	A	G	G	N	C	A	A	A	T	A	A
DW007	2	G	G	A	G	T	A	A	T	A	A	T	A	A	G	A	G	A	G	G	G	A	A	A	G	A	A	T	T	G	G	C	A	G	G	N	G	A	N	G	G	A	C	A	A	R	T	A	A
DW008	2	A	A	A	A	Y	A	A	T	A	N	T	N	N	G	A	G	N	N	N	N	N	N	G	A	N	G	Y	Y	A	N	M	C	R	G	N	G	A	N	G	G	A	C	A	G	A	T	A	A
DW009	2	G	G	A	G	T	N	N	T	A	G	G	G	N	G	A	G	A	G	G	G	A	A	A	G	A	N	T	T	G	G	C	A	G	G	A	G	N	A	G	G	A	Y	A	A	R	Y	A	A
DW010	2	G	A	A	G	T	N	N	T	A	N	G	A	G	G	A	G	A	G	G	G	A	A	A	G	A	N	T	T	G	G	C	A	G	G	A	N	A	N	A	G	A	T	G	G	G	C	A	A
DW011	2	G	A	A	G	T	N	N	T	A	A	N	G	G	N	A	G	A	G	G	G	A	A	A	G	A	A	T	T	G	G	C	A	G	G	A	G	N	A	G	G	A	Y	A	A	A	Y	N	A
DW012	2	A	A	A	G	T	A	A	T	A	A	T	G	N	G	A	G	A	G	G	G	A	A	N	G	A	A	T	T	G	G	C	A	G	G	A	G	N	A	G	G	A	C	A	N	A	T	A	A
DW013	2	G	G	A	G	T	N	N	T	A	A	G	G	G	G	A	G	A	G	G	G	G	G	A	G	A	A	T	T	G	G	C	A	G	N	A	G	N	A	G	G	A	C	A	A	A	Y	N	N
DW014	2	N	N	A	G	T	A	A	T	A	N	T	G	A	G	A	G	A	G	G	G	A	A	A	G	A	A	T	T	G	G	C	A	G	G	A	G	N	N	G	G	N	T	G	A	A	C	A	A
DW019	2	A	A	A	G	T	W	A	Y	R	N	T	A	A	G	A	G	A	G	G	G	A	A	A	G	N	A	T	T	G	G	C	A	G	A	G	G	A	A	A	A	G	T	G	G	G	C	A	A
DW020	2	A	A	G	A	C	T	G	C	G	G	T	A	N	G	A	G	A	G	G	G	A	A	A	G	A	A	T	T	G	G	C	A	G	N	G	C	N	A	N	N	A	T	G	G	G	Y	A	A
DW021	2	A	A	G	A	N	T	G	C	G	G	T	A	A	A	A	A	A	G	G	G	A	A	G	A	G	G	Y	T	A	A	A	C	A	A	G	C	A	A	G	G	A	C	A	A	A	T	A	A
DW022	2	G	G	A	G	T	A	A	T	A	N	T	G	A	G	A	G	G	A	A	A	G	G	G	A	G	G	C	C	A	A	A	C	A	G	A	G	A	N	G	G	A	C	G	A	A	T	A	A
DW023	2	G	G	A	G	N	T	G	C	G	N	T	A	A	G	G	G	N	G	G	G	A	A	A	G	A	A	T	T	G	G	C	A	G	A	A	C	A	G	A	A	A	C	A	A	A	T	A	A
DW024	2	A	A	N	A	C	T	N	Y	R	A	T	A	A	A	N	A	N	N	N	A	N	N	A	N	N	A	Y	Y	A	A	M	M	R	G	A	G	A	N	G	G	A	T	G	G	G	C	A	A
DW025	2	A	A	A	G	T	N	N	T	A	A	K	G	A	N	G	A	G	A	A	A	G	G	G	A	G	G	C	C	A	A	A	C	A	G	A	G	A	A	G	G	A	C	N	A	A	Y	A	N
DW026	2	A	A	A	A	Y	A	A	T	A	A	T	A	A	G	A	N	N	N	N	N	A	A	A	N	A	A	Y	T	N	N	M	M	G	G	A	G	A	A	G	G	A	C	A	A	A	T	A	A
DW027	2	G	G	A	G	T	A	A	T	A	A	T	G	A	G	A	G	G	A	A	A	G	G	G	A	G	G	C	C	A	A	A	C	A	G	A	G	A	G	G	G	A	C	A	A	A	T	N	A
DW028	2	G	G	A	G	T	N	N	T	A	A	T	G	N	G	A	G	G	A	A	A	G	G	G	A	G	G	C	C	N	A	A	C	A	G	A	G	A	G	G	G	A	C	A	A	A	T	A	A
DW029	2	A	A	A	N	T	T	G	C	G	A	T	G	A	G	A	G	A	G	G	G	A	A	A	G	A	A	T	T	G	G	C	A	G	G	A	G	N	A	G	G	A	N	A	A	A	T	A	A
DW030	2	N	A	A	G	T	T	G	Y	R	N	T	G	A	G	A	G	N	N	N	A	A	A	A	A	N	A	Y	Y	A	A	M	M	R	G	A	G	N	A	G	G	A	Y	N	A	R	Y	A	A
DW031	2	G	G	A	G	T	N	N	Y	A	N	T	G	A	G	A	G	A	G	G	G	A	A	A	G	A	A	T	T	G	G	C	A	G	G	A	G	A	G	G	G	A	T	G	A	G	C	A	A
DW032	2	A	A	A	G	T	N	N	T	A	A	T	A	A	G	A	G	G	A	A	A	N	N	G	A	G	G	C	Y	A	A	A	C	A	G	A	G	A	A	G	G	A	T	G	G	G	C	A	A
DW033	2	A	A	G	A	C	N	N	T	A	A	T	A	A	G	A	G	A	G	G	G	A	A	N	G	N	G	T	T	G	G	C	C	G	G	A	N	A	A	G	G	A	T	G	A	G	C	N	A
DW034	2	A	A	A	G	T	N	N	T	A	A	K	A	A	G	A	G	G	A	A	A	G	G	G	A	G	G	C	C	A	A	A	C	A	G	A	G	A	A	G	G	A	T	G	G	G	C	A	A
DW036	2	N	N	A	G	T	W	R	Y	R	N	K	G	A	G	A	G	N	N	N	A	A	A	N	N	A	A	Y	Y	N	N	M	M	R	G	A	C	A	N	G	G	N	T	G	A	A	T	A	A
DW037	2	G	G	A	G	T	N	N	T	A	A	T	G	N	G	N	G	G	A	A	A	G	G	G	A	G	A	C	C	A	A	A	C	A	G	A	G	A	G	G	G	A	C	A	A	A	T	A	A
DW038	2	A	A	A	G	T	A	A	T	A	A	T	G	A	G	A	G	A	G	G	G	N	N	N	G	A	N	T	T	G	G	C	A	G	G	A	G	A	A	G	G	A	C	A	N	A	T	A	A
DW040	2	G	G	A	G	T	A	A	T	A	A	T	G	A	G	A	G	G	A	A	A	G	G	G	A	G	G	C	C	N	A	A	C	A	G	A	G	A	A	G	G	G	C	A	A	A	T	N	A
DW041	2	A	A	A	G	T	A	A	T	A	A	T	G	A	G	A	G	A	N	N	N	A	A	A	G	N	N	Y	Y	N	N	M	A	R	G	A	G	A	G	G	G	N	T	G	G	G	C	A	A
DW042	2	G	G	A	G	T	N	N	T	A	N	N	G	G	G	A	G	A	G	G	G	A	A	A	G	A	A	T	T	G	G	C	A	G	G	A	N	A	G	G	G	A	Y	A	A	A	Y	A	A
DW043	2	G	A	N	G	T	A	A	T	A	A	T	G	A	N	A	A	A	G	G	G	A	A	A	G	A	A	T	T	G	G	C	A	G	G	A	G	A	G	G	G	N	T	G	A	A	C	A	A
DW044	2	A	A	A	G	T	N	N	T	A	A	T	G	N	G	A	G	A	G	G	G	A	A	A	G	A	A	T	T	G	G	C	A	G	G	A	G	A	A	G	G	A	N	N	A	G	Y	N	A
DW045	2	G	G	A	G	T	A	A	T	A	A	T	N	N	G	A	G	A	G	G	G	A	A	A	G	N	A	T	T	G	G	C	A	G	G	A	G	A	N	G	G	N	T	N	A	N	C	N	A
DW047	2	A	A	A	G	T	A	N	T	A	N	N	A	N	G	A	G	A	G	G	G	A	A	A	G	A	A	T	T	G	G	C	A	G	G	A	S	A	G	G	G	A	Y	N	A	A	C	A	A
DW049	2	N	G	A	G	T	A	A	T	A	A	T	N	A	G	A	G	A	N	N	N	N	N	A	G	N	A	Y	Y	A	N	M	A	R	G	A	G	A	G	G	G	A	C	A	A	A	T	A	N
DW052	2	A	A	N	G	T	A	A	T	A	A	T	G	A	G	A	G	A	G	G	G	A	A	A	G	A	N	T	T	G	G	C	A	G	G	A	G	A	G	G	G	G	T	N	A	A	Y	A	A
DW053	2	N	A	A	G	T	A	A	T	A	N	N	G	G	G	N	G	A	G	G	G	A	A	A	G	A	A	T	T	G	G	C	A	G	G	A	N	A	A	N	G	A	C	A	A	A	T	A	A
DW055	2	A	A	N	G	T	A	A	T	A	A	T	G	A	G	A	G	G	A	A	A	G	G	G	A	G	G	C	C	A	A	A	C	N	G	A	G	A	A	G	G	G	T	G	A	G	C	A	A
DW056	2	A	A	A	G	T	N	N	T	A	A	K	A	A	G	A	G	G	A	A	A	G	G	G	A	G	G	C	C	A	A	A	C	A	G	A	G	A	A	G	G	N	C	A	A	A	T	A	A
DW057	2	A	A	A	G	T	A	A	T	A	A	T	G	A	G	A	G	A	G	G	G	A	A	A	G	A	A	T	T	G	G	C	A	G	G	A	G	A	G	G	G	A	T	G	A	N	C	A	A
DW058	2	G	G	A	G	T	T	G	C	G	A	N	G	N	G	A	G	G	A	A	N	G	G	G	A	G	G	C	C	A	A	A	C	A	G	A	N	A	A	G	G	A	C	A	A	A	T	A	A
DW060	2	G	G	A	G	T	T	G	C	G	N	T	A	A	A	G	A	G	A	A	A	G	G	A	G	G	A	C	C	G	A	A	A	A	G	A	N	A	G	G	G	G	N	G	A	A	C	A	A
DW061	2	A	A	A	G	T	N	N	T	A	A	T	G	N	G	A	G	A	G	G	G	A	A	A	G	A	A	T	T	G	G	C	A	G	G	A	G	A	A	G	G	A	T	G	G	G	C	A	A
DW062	2	G	G	A	G	T	N	N	T	A	A	T	G	A	G	A	G	A	G	G	G	A	A	A	G	A	A	T	T	G	G	C	A	G	G	A	G	A	G	G	G	A	T	G	G	G	C	A	A
DW063	2	A	A	A	G	T	N	N	T	A	A	G	N	G	G	A	G	A	G	G	G	A	A	A	G	A	A	T	T	G	G	C	A	G	G	A	G	A	G	G	G	A	C	A	A	A	T	A	A
DW064	2	G	G	A	G	T	A	A	T	A	A	T	G	A	G	A	G	A	G	G	G	A	A	A	G	N	A	T	T	G	G	C	A	G	G	A	G	A	G	G	G	A	C	A	A	A	T	A	A
DW065	2	A	A	A	G	T	A	A	T	A	A	T	G	A	G	A	G	G	A	A	A	G	G	G	A	G	G	C	C	A	A	N	C	A	G	A	G	A	G	G	G	A	C	A	A	A	T	A	A
DW066	2	G	G	A	G	T	N	N	T	A	A	T	G	A	G	A	G	A	N	N	G	A	A	A	G	A	G	T	Y	G	G	C	A	G	G	A	G	A	G	G	G	A	C	A	A	A	T	A	A
DW067	2	G	G	A	G	T	A	A	T	A	N	T	A	N	G	A	G	A	G	G	G	A	A	A	G	A	N	T	T	G	G	C	A	G	G	A	G	G	G	G	G	A	C	A	A	A	T	A	A
DW068	2	A	A	A	G	T	N	N	T	A	N	T	G	A	G	A	G	N	G	G	G	A	A	A	G	A	G	T	T	G	G	C	A	G	G	A	G	A	G	G	G	A	N	G	G	G	C	A	A
DW069	2	A	A	A	G	T	N	N	T	A	A	G	G	G	G	N	G	A	G	G	G	A	A	A	G	A	N	T	T	G	G	C	A	G	G	A	G	A	A	G	G	A	T	G	G	G	C	A	A
DW071	2	G	G	A	G	T	A	A	T	A	A	T	A	A	G	A	G	A	N	N	G	A	A	A	G	A	A	T	T	G	N	C	A	G	G	A	G	A	A	G	G	G	N	G	A	G	C	A	A
DW072	2	A	A	A	G	T	N	N	T	A	N	G	G	N	G	A	G	A	G	G	G	A	A	A	G	A	A	T	T	G	G	C	A	G	G	A	G	A	G	A	G	A	Y	N	A	R	Y	A	A
DW073	2	N	N	N	G	T	A	A	T	A	A	K	A	A	G	A	G	A	G	G	G	A	A	A	G	A	A	T	T	G	G	C	A	G	G	A	G	A	A	G	G	A	T	G	G	G	C	A	A
DW074	2	A	A	G	A	C	T	G	C	G	G	T	A	G	G	A	G	A	G	G	G	A	A	A	G	N	A	T	T	G	G	C	A	G	A	G	C	G	A	N	A	A	T	G	G	G	C	A	A
DW076	2	A	A	G	A	C	A	A	T	A	A	T	A	G	G	A	G	A	G	G	G	A	A	A	G	A	A	T	T	G	G	C	A	G	A	A	C	G	A	A	A	A	T	G	G	G	C	A	A
DW077	2	A	A	G	A	C	T	G	C	G	G	T	A	A	N	A	A	A	G	G	G	A	A	G	A	G	G	T	T	N	A	A	C	A	A	G	C	N	A	A	A	A	Y	G	N	R	Y	A	A
DW078	2	A	A	A	G	T	N	N	Y	A	N	T	A	N	G	A	G	A	G	G	G	A	A	A	G	N	A	T	T	G	G	C	A	G	R	A	C	A	N	A	A	A	T	G	G	G	C	A	A
DW079	2	A	A	G	A	C	T	G	C	G	G	T	A	G	G	A	G	A	G	G	G	A	A	A	G	A	A	T	T	G	G	C	A	G	A	G	C	N	A	A	A	A	Y	A	N	R	Y	A	A
DW080	2	A	A	N	A	C	T	G	C	G	G	T	N	N	G	A	G	A	G	G	G	A	A	A	G	A	G	T	T	G	G	C	A	G	R	N	C	G	A	N	A	A	T	G	G	G	C	A	A
DW081	2	A	A	G	A	C	T	G	C	G	G	T	A	G	G	A	G	A	G	G	G	A	A	A	G	N	A	T	T	G	G	C	A	G	A	G	C	G	A	A	A	A	T	G	G	G	C	A	A
DW082	2	A	A	N	A	C	T	G	C	G	G	T	A	A	G	A	G	A	G	G	G	A	A	N	A	G	G	T	T	A	N	A	C	A	A	G	C	A	A	A	A	A	Y	N	N	R	Y	A	A
DW083	2	A	A	A	N	Y	T	N	Y	R	G	T	A	G	G	A	G	A	G	G	G	A	A	A	G	A	A	T	T	G	G	C	A	G	A	G	C	G	A	N	N	A	T	G	G	G	C	A	A
DW084	2	A	A	N	G	T	W	G	Y	R	N	K	G	N	N	A	A	N	A	A	A	N	N	G	A	N	G	Y	Y	A	A	M	M	R	N	N	G	N	A	A	A	A	T	G	A	A	C	N	A
DW085	2	A	A	A	G	T	A	A	T	A	N	N	A	A	A	G	G	G	A	A	A	G	G	G	A	G	G	C	C	A	A	A	C	A	N	A	N	A	G	G	G	A	N	G	A	A	C	A	A
DW087	2	A	A	A	G	T	A	A	T	A	A	K	G	A	G	A	G	G	A	A	A	G	G	G	A	G	G	C	C	A	A	A	C	A	G	A	G	A	G	G	G	G	C	A	A	A	T	A	A
DW089	2	G	G	A	G	Y	A	A	T	A	A	T	G	G	G	A	G	A	G	G	G	A	A	A	G	A	A	T	T	G	G	C	A	G	G	A	G	N	G	G	G	G	T	N	G	G	C	N	A
DW090	2	A	A	A	G	T	A	A	T	A	A	T	G	A	A	G	A	G	A	A	A	G	G	G	A	G	G	C	C	A	A	A	C	A	G	A	G	A	A	G	G	A	T	G	G	G	C	A	A
DW091	2	A	N	A	G	T	N	N	T	A	A	K	A	A	G	A	G	G	A	A	A	G	G	G	A	G	G	C	C	A	A	A	C	A	G	A	G	A	A	G	G	A	Y	G	A	G	C	A	A
DW092	2	A	A	A	G	T	N	N	T	A	A	K	A	A	G	A	G	G	A	A	A	G	G	G	A	G	G	C	C	A	A	A	C	A	G	A	G	A	A	G	G	A	T	G	A	G	C	A	A
DW093	2	N	A	A	G	T	N	N	Y	A	A	K	A	A	G	A	G	G	A	A	A	G	G	G	A	G	G	C	C	A	A	A	C	A	G	A	G	A	N	G	G	A	T	G	N	N	C	A	A
DW094	2	G	G	A	G	N	N	N	T	A	A	N	A	A	A	G	A	G	A	A	A	G	G	G	A	G	G	C	C	A	A	A	C	A	G	A	G	A	A	G	G	N	T	G	G	G	C	A	A
DW095	2	A	A	G	A	C	N	N	T	A	A	T	A	N	A	G	A	G	A	A	A	G	G	G	A	G	G	C	C	A	A	A	C	A	G	A	G	A	A	G	G	A	C	A	A	A	T	A	A
DW096	2	G	G	A	G	T	A	A	T	A	A	T	A	A	G	A	G	N	G	G	G	A	A	A	G	A	A	T	T	G	G	C	A	G	G	A	G	A	A	G	G	A	C	A	A	A	T	A	A
DW097	2	A	A	N	G	T	A	A	T	A	N	T	G	A	G	A	G	A	G	G	G	A	A	A	G	A	A	T	Y	G	G	C	A	G	G	A	G	A	G	G	G	A	C	A	A	A	T	A	A
DW098	2	A	A	N	G	T	T	G	C	G	N	T	G	A	G	A	G	A	G	G	G	A	A	A	G	A	A	T	T	G	G	C	A	G	G	A	G	N	A	G	G	A	T	G	N	G	C	A	A
DW099	2	A	A	A	G	T	N	N	T	A	A	T	G	A	N	A	N	N	A	A	A	N	N	N	A	N	N	Y	Y	A	A	M	C	R	G	A	G	A	A	G	G	N	T	G	A	G	C	A	A
DW100	2	A	A	A	G	T	N	N	T	A	N	G	A	N	G	A	G	A	G	G	G	A	A	A	G	A	A	T	T	G	G	C	A	G	G	A	G	A	A	A	A	A	T	G	A	G	C	A	A
DW104	2	A	N	A	G	T	N	N	T	A	N	T	A	N	G	A	G	A	G	G	G	A	A	A	G	A	A	T	T	G	G	C	A	G	G	A	G	N	N	G	G	G	C	A	A	A	Y	A	A
DW106	2	A	A	A	G	T	A	A	T	A	A	T	G	A	G	A	G	A	G	G	G	A	A	A	G	A	A	T	T	G	G	C	A	G	G	A	G	A	G	G	G	G	C	A	A	A	T	A	A
DW107	2	G	G	A	G	T	A	A	T	R	A	T	A	A	G	A	G	A	G	G	G	A	A	A	G	A	A	T	T	G	G	C	A	G	G	A	G	A	G	G	G	A	C	A	A	A	T	A	A
DW108	2	G	G	A	G	T	A	A	T	A	A	T	A	A	G	A	G	A	G	G	G	A	A	A	G	A	A	T	T	G	G	C	A	G	G	A	G	N	G	G	G	A	T	G	G	R	C	A	A
DW109	2	A	A	N	A	Y	A	A	T	A	A	T	G	A	A	G	A	N	G	G	G	N	N	A	G	A	A	T	Y	G	G	C	A	G	G	A	G	A	A	G	G	A	T	G	G	G	C	A	A
DW110	2	G	G	G	A	C	N	N	T	A	A	T	A	A	N	G	A	G	A	A	A	G	G	G	A	G	G	C	C	A	A	A	C	A	G	A	G	A	G	G	G	A	C	A	A	A	T	A	A
DW111	2	A	A	A	G	T	T	G	C	G	A	T	A	A	G	A	G	A	G	G	G	A	A	A	G	A	A	T	T	G	G	C	A	G	G	A	N	A	A	G	G	A	C	A	A	A	T	A	N
DW113	2	G	G	A	G	T	T	G	C	G	A	T	A	A	A	G	A	G	A	A	A	G	G	A	G	G	A	C	C	G	A	A	A	A	G	A	G	A	G	G	G	G	C	A	A	A	T	A	A
DW114	2	G	G	A	G	T	A	A	T	A	A	K	G	A	G	A	N	G	A	A	A	G	G	G	A	G	G	C	C	A	A	A	C	A	G	A	G	A	A	G	G	A	C	A	A	A	T	A	A
DW115	2	G	G	A	G	T	A	A	T	A	A	T	G	A	G	A	G	A	G	G	G	A	A	A	G	A	A	T	T	G	G	C	A	G	G	A	G	A	G	G	G	A	T	G	G	G	C	A	A
DW116	2	A	N	G	A	C	T	G	C	G	A	T	A	A	G	A	G	G	A	A	A	G	G	G	A	G	G	C	C	A	A	A	C	N	G	A	G	A	A	G	G	A	T	G	G	G	C	A	A
DW117	2	A	A	A	G	T	N	N	T	A	A	K	A	A	A	G	A	G	A	A	A	G	G	G	A	G	G	C	C	A	A	A	C	N	G	A	G	A	A	G	G	A	C	A	A	A	T	A	A
DW118	2	G	G	A	G	T	A	A	T	A	A	T	G	A	G	A	G	A	G	G	G	A	A	A	G	A	A	T	T	G	G	C	A	G	G	A	G	A	A	G	G	A	C	A	A	A	T	A	A
DW119	2	A	A	A	G	T	T	G	C	G	A	T	G	A	G	A	G	A	G	G	G	A	A	A	G	A	A	T	T	G	G	C	A	G	G	A	G	N	A	G	G	A	C	A	N	A	T	A	A
DW120	2	A	A	A	G	T	T	G	C	G	A	T	G	A	G	A	G	A	G	G	G	A	A	A	G	A	A	T	T	G	G	C	A	G	G	A	G	A	G	G	G	A	C	A	A	A	T	A	A
DW121	2	G	G	A	G	T	A	A	T	A	A	T	A	A	G	A	G	A	G	G	G	A	A	A	G	A	A	T	T	G	G	C	A	G	G	A	G	A	A	G	G	A	C	A	A	A	T	A	A
DW122	2	G	G	A	G	T	T	G	T	A	N	T	A	A	G	A	G	G	A	A	A	G	G	G	A	G	A	C	C	A	A	A	C	A	G	A	G	A	A	G	G	A	T	G	A	N	C	A	A
DW123	2	G	G	A	G	T	A	A	T	A	A	T	G	N	G	N	G	G	A	A	A	G	G	G	A	G	G	C	C	A	A	A	C	A	G	A	G	A	G	G	G	A	T	G	A	G	C	A	A
DW124	2	A	A	A	G	T	N	N	T	A	N	T	N	A	A	G	A	G	A	A	A	G	G	G	A	G	G	C	C	A	A	A	C	A	G	A	G	A	A	G	G	A	T	G	A	N	C	A	A
DW125	2	A	A	A	G	T	A	A	T	A	A	N	G	G	G	A	G	G	A	A	A	G	G	G	A	G	G	C	C	A	A	A	C	A	N	A	G	A	A	G	G	A	T	G	A	G	C	A	A
DW126	2	A	A	A	G	T	N	N	T	A	A	K	N	A	A	G	A	G	A	A	A	G	G	G	A	N	G	C	C	A	A	A	C	A	G	A	G	A	A	G	G	N	T	G	N	G	C	A	A
DW127	2	A	A	A	G	T	N	N	T	A	A	T	G	A	G	A	G	G	A	A	A	G	G	G	A	G	G	C	C	A	N	A	C	A	G	A	G	A	A	G	G	A	C	A	A	A	T	A	A
DW128	2	A	A	A	A	T	T	G	C	G	G	T	A	A	G	A	G	A	G	G	G	A	A	A	G	A	A	T	T	G	G	C	A	G	A	G	C	G	G	G	G	A	T	G	A	G	C	A	A
DW129	2	A	A	A	G	T	N	N	Y	A	A	K	A	A	N	N	N	G	A	A	A	G	G	G	A	G	A	C	C	A	A	A	C	A	G	A	G	A	A	G	G	A	T	G	G	G	C	A	A
DW130	2	A	A	A	G	T	N	N	T	A	A	K	A	A	G	A	G	G	A	A	A	G	G	G	A	G	G	C	C	A	A	A	C	A	G	A	G	A	G	G	G	A	T	G	A	N	C	A	A
DW131	2	G	G	A	A	C	A	A	T	A	A	N	G	G	A	G	A	G	A	A	A	G	G	G	A	G	A	C	C	A	A	A	C	A	G	G	N	A	A	G	G	A	C	N	A	A	T	A	A
DW133	2	G	G	A	A	T	T	G	C	G	G	T	A	A	G	A	G	A	G	G	G	A	A	A	G	A	A	T	T	G	G	C	A	G	A	G	C	N	G	G	G	G	T	G	A	G	C	A	A
DW134	2	A	A	A	G	T	N	N	T	R	A	G	G	G	G	A	G	A	G	G	G	A	A	A	G	A	G	T	T	G	G	C	A	G	G	A	G	A	A	A	A	A	T	G	A	G	C	A	N
DW135	2	A	A	A	G	T	N	N	T	A	N	G	G	G	G	A	G	A	G	G	G	A	A	A	G	A	N	T	T	G	G	C	A	G	G	A	N	A	A	A	A	N	T	G	A	G	C	A	A
DW137	2	G	G	A	A	N	T	G	C	G	G	T	A	A	G	A	G	A	G	G	G	A	A	A	G	A	N	T	T	G	G	C	A	G	A	G	C	G	G	G	G	G	T	G	N	G	C	A	A
DW139	2	A	A	A	G	T	N	N	T	A	A	T	G	A	G	A	G	G	A	A	A	G	G	G	A	G	G	C	C	A	A	A	C	A	G	A	G	A	A	G	N	N	C	A	A	A	T	A	A
DW145	2	A	A	A	N	T	T	G	C	G	G	T	A	A	G	A	G	N	G	G	G	A	A	A	G	A	A	T	T	N	G	C	A	G	R	G	C	G	G	G	G	N	C	A	A	A	T	A	A
DW146	2	N	A	A	A	T	T	G	C	G	G	K	A	A	G	A	G	A	G	G	G	A	A	A	G	A	A	T	T	G	G	C	A	G	G	G	C	N	N	G	G	A	C	A	A	A	T	A	A
DW147	2	A	A	A	G	T	N	N	T	A	A	T	A	A	G	A	G	N	G	G	G	A	A	A	G	A	N	T	T	G	G	C	A	G	G	A	C	A	A	G	G	A	C	A	A	A	T	A	A
DW148	2	G	G	A	G	T	A	A	T	A	A	K	G	A	G	A	G	G	A	A	A	G	G	G	A	G	G	C	C	N	A	A	C	A	G	A	G	A	G	G	G	A	T	G	N	G	C	A	A
DW150	2	G	G	A	G	T	A	A	T	A	G	T	G	A	G	A	G	A	G	G	G	A	A	A	G	A	A	T	T	G	G	C	A	G	G	A	C	A	G	G	G	G	C	A	A	A	T	A	N
DW151	2	G	G	N	G	T	T	G	C	G	A	T	A	A	G	A	G	A	G	G	G	A	A	A	G	A	A	T	T	G	G	C	A	G	R	A	G	A	N	G	G	A	T	G	G	G	C	A	A
DW152	2	G	G	G	A	C	N	N	T	R	N	T	G	A	A	G	A	N	G	G	G	N	N	A	G	A	A	T	Y	G	G	C	A	G	G	A	N	A	A	G	G	A	T	G	A	G	C	A	A
DW153	2	A	A	A	G	T	N	N	T	A	A	G	G	G	G	A	G	A	G	G	G	A	A	A	G	A	A	T	T	G	G	C	A	G	R	A	G	N	A	A	A	A	T	G	A	G	C	A	A
DW154	2	G	G	A	G	T	N	N	T	A	A	G	G	G	G	A	G	A	G	G	G	A	A	A	G	A	A	T	T	G	G	C	A	G	G	A	G	N	N	A	N	A	T	G	A	G	C	A	A
DW155	2	A	N	N	G	T	N	N	T	A	A	G	G	G	G	A	G	A	G	G	G	A	A	A	G	A	A	T	T	G	G	C	A	G	G	A	G	A	A	A	A	A	T	G	A	G	C	A	A
DW156	2	G	G	A	G	T	N	N	T	A	N	N	G	G	G	A	G	A	G	G	G	A	A	A	G	A	A	T	T	G	G	C	A	G	G	A	G	N	A	A	A	A	C	A	A	A	T	A	A
DW158	2	G	G	A	G	T	A	A	T	A	A	T	A	A	G	A	G	A	G	G	G	A	A	N	G	A	A	T	T	G	G	C	A	G	G	A	G	G	G	G	G	A	C	A	A	A	T	A	A
DW159	2	A	A	A	G	T	W	R	Y	R	N	T	A	A	G	A	G	A	N	N	N	A	A	A	N	A	A	Y	Y	G	N	M	M	R	N	A	G	A	G	G	G	A	N	G	A	G	C	A	A
DW160	2	A	A	A	G	T	N	N	T	A	A	K	A	A	A	G	A	G	A	A	A	G	G	G	A	G	G	C	C	A	A	A	C	A	G	A	G	A	A	G	G	A	T	G	A	G	C	A	A
DW161	2	A	A	A	G	T	N	N	T	A	A	K	A	N	G	N	N	G	A	A	A	G	G	G	A	G	G	C	C	A	A	A	C	A	N	A	G	A	A	G	G	A	T	G	G	G	C	A	A
DW162	2	G	G	G	A	C	N	N	T	A	A	T	A	A	A	G	A	G	A	A	A	G	G	G	A	G	G	C	C	A	A	A	C	A	G	A	G	A	G	G	G	A	T	G	A	N	C	A	A
DW163	2	G	G	A	G	N	N	N	T	A	A	T	N	A	A	N	A	G	A	A	A	G	G	G	A	G	G	C	C	A	A	A	C	A	G	A	N	A	A	G	G	A	T	G	N	N	C	A	A
DW164	2	G	G	A	G	N	N	N	T	A	A	T	G	N	A	G	A	G	A	A	A	G	G	G	A	G	G	Y	C	A	A	A	C	A	G	A	G	A	A	G	G	A	T	G	G	G	C	A	A
DW165	2	G	G	G	A	C	N	N	T	A	A	T	N	A	A	G	A	G	A	A	A	G	G	G	A	G	G	C	C	A	A	A	C	R	G	A	G	A	A	G	G	A	T	A	N	A	Y	A	A
DW166	2	G	G	A	G	T	A	A	T	A	A	T	N	A	G	N	N	A	G	G	G	A	A	A	G	A	A	T	T	G	G	C	A	G	G	A	S	N	A	G	G	A	T	G	G	G	C	A	A
DW167	2	A	A	G	G	N	N	N	T	A	A	K	G	G	A	G	A	A	G	G	G	A	A	A	G	A	A	T	T	G	G	C	A	G	N	A	G	A	A	G	G	A	T	G	G	G	C	A	A
DW168	2	G	G	G	G	N	T	A	C	G	N	T	G	G	A	G	A	A	G	G	G	A	A	A	G	A	N	T	T	G	G	C	A	G	G	G	G	A	G	G	G	A	T	G	G	G	C	A	A
DW169	2	A	A	A	G	T	N	N	T	A	A	T	A	A	G	A	G	G	A	A	A	G	G	G	A	G	G	C	C	A	A	A	C	A	G	A	G	N	G	G	G	A	Y	N	N	R	C	A	A
DW170	2	G	G	N	A	Y	T	N	Y	R	A	T	A	A	A	G	A	N	G	G	G	N	N	A	G	A	A	T	Y	G	G	C	A	G	G	A	G	A	N	G	G	A	T	G	G	G	C	A	A
DW173	2	G	G	A	G	T	A	A	T	A	A	T	N	A	A	G	A	G	A	A	A	G	G	G	A	G	G	C	C	A	A	A	C	A	G	A	G	A	A	G	G	G	C	A	A	A	T	A	A
DW180	2	G	G	A	G	T	A	A	T	A	A	T	A	A	G	A	G	A	G	G	G	A	A	A	G	A	A	T	T	G	G	C	A	G	A	A	C	A	A	G	G	G	C	A	A	A	T	A	A
DW182	2	G	G	A	G	T	A	A	T	A	A	T	G	A	G	A	G	G	A	A	A	G	G	G	A	G	N	C	C	A	A	A	C	A	G	G	G	A	A	G	G	G	C	A	A	A	T	A	A
DW188	2	A	A	A	G	T	A	A	T	A	A	T	G	A	A	G	N	G	A	A	A	G	G	G	N	G	G	C	C	A	A	A	C	A	G	A	G	A	N	G	G	G	C	A	A	A	T	A	A
DW191	2	G	G	A	G	T	A	A	T	A	A	T	G	A	A	N	A	G	A	A	A	G	G	G	A	G	G	C	C	A	A	A	C	A	N	G	G	A	A	G	G	G	C	A	A	A	N	A	N
DW192	2	G	G	A	G	T	A	A	T	A	A	T	A	A	G	A	G	A	G	G	G	A	A	A	G	N	A	T	T	G	G	C	A	G	G	G	G	A	A	G	G	A	T	G	A	N	C	A	A
DW194	2	G	G	A	G	T	A	A	T	A	A	N	A	A	A	G	A	G	A	A	A	G	G	G	A	G	G	C	C	A	A	A	C	A	G	A	G	A	A	G	G	G	T	G	A	N	C	A	A
DW200	2	N	A	A	G	T	W	G	C	G	A	T	G	A	G	A	G	A	G	G	G	A	A	A	G	A	A	T	T	G	G	C	A	G	G	N	G	N	A	G	G	G	C	A	N	A	T	A	A
DW248	2	A	N	A	G	T	A	A	T	A	A	T	G	A	G	A	G	G	A	A	A	N	N	G	A	G	G	C	C	A	A	A	C	A	G	A	G	A	G	G	G	G	N	G	A	G	C	A	A
DW255	2	A	A	A	G	T	N	N	T	A	A	T	G	A	A	G	A	G	A	A	A	G	G	G	A	G	G	C	C	A	A	A	C	A	G	A	G	A	G	G	G	G	C	A	A	A	T	A	A
DW258	2	G	G	A	G	T	A	A	Y	A	A	G	A	G	A	G	A	A	G	G	G	A	A	A	G	A	A	T	T	G	G	C	A	G	G	A	N	A	G	G	G	G	C	N	A	A	T	A	A
DW263	2	G	G	A	G	T	A	A	T	A	A	T	A	A	A	G	A	A	G	G	G	A	A	A	G	A	A	T	T	G	G	C	A	G	G	G	G	A	A	G	G	G	C	A	A	A	T	A	A
DW273	2	A	A	A	G	T	A	A	T	A	A	K	A	A	A	G	A	G	A	A	A	G	G	G	A	G	G	C	C	A	A	A	C	A	G	A	N	A	A	G	G	G	C	A	A	A	T	A	A
DW274	2	G	G	A	G	T	A	A	T	A	A	T	G	A	A	G	A	G	A	A	A	G	G	G	A	G	G	C	C	A	A	A	C	A	G	G	G	A	A	G	G	A	C	A	A	A	T	A	A
DW278	2	G	G	G	G	T	A	A	T	A	A	N	G	G	G	A	G	G	A	A	A	G	G	G	A	G	G	C	C	A	A	A	M	A	G	A	G	A	G	G	G	G	C	N	A	A	T	A	A
DW283	2	G	G	N	G	T	N	N	T	A	A	T	G	A	A	G	A	G	A	A	A	G	G	G	A	G	G	C	C	A	A	A	C	A	N	A	G	A	G	G	G	G	C	A	A	A	T	A	A
DW291	2	G	G	A	G	T	A	A	T	A	A	T	G	A	N	G	A	G	A	A	A	G	G	G	A	G	G	C	C	A	A	A	C	A	N	G	G	A	A	G	G	G	T	G	G	G	C	A	A
DW292	2	A	A	G	A	C	A	A	T	A	A	T	A	G	G	A	G	A	G	G	G	A	A	A	G	A	A	T	T	G	G	C	A	G	A	A	C	G	A	A	A	A	N	G	G	G	C	A	A
DW293	2	A	A	G	A	C	A	A	T	A	A	T	A	G	G	A	G	A	G	G	G	A	A	A	G	A	A	T	T	G	G	C	A	G	A	A	C	G	A	A	A	A	T	G	A	A	N	A	A
DW294	2	G	G	A	G	T	N	N	T	A	A	T	G	A	G	A	G	G	A	A	A	G	G	G	A	G	G	C	C	N	A	A	C	A	G	A	G	N	G	G	G	A	T	G	G	G	C	A	A
DW297	2	G	G	A	G	T	A	A	T	A	A	N	A	A	A	G	A	G	A	A	A	G	G	G	A	G	G	C	C	N	A	A	C	A	G	A	G	A	G	G	G	G	C	A	A	A	T	A	A
DW298	2	G	G	G	A	C	T	G	C	G	G	T	A	A	A	G	A	A	G	G	G	A	A	A	G	A	A	T	T	G	G	C	A	G	A	A	C	G	A	A	A	A	C	N	A	A	T	A	A
DW300	2	A	A	A	G	T	A	A	T	A	A	T	G	A	A	G	A	G	A	A	A	G	G	G	A	G	G	C	C	A	A	A	C	A	G	A	G	A	G	G	G	N	C	A	A	A	T	A	A
DW311	2	A	A	A	G	T	A	A	T	A	A	T	G	A	G	A	G	G	A	A	A	G	G	G	A	G	G	C	C	A	N	A	C	A	G	G	G	A	G	G	G	G	C	A	A	A	T	A	A
DW316	2	G	G	A	G	T	A	A	T	A	A	T	G	A	G	N	G	A	G	G	G	A	A	A	G	A	A	T	T	G	G	C	A	G	G	A	G	A	G	G	G	G	T	G	N	R	C	A	A
DW319	2	A	A	A	G	T	T	G	C	G	A	T	G	A	G	A	G	G	A	A	A	G	G	G	A	G	G	C	C	A	A	A	C	A	G	G	G	A	G	G	G	G	C	A	N	A	T	A	A
DW325	2	G	G	A	G	T	A	A	T	A	A	T	G	A	A	G	A	G	A	A	A	G	G	G	A	N	G	C	C	A	A	A	C	A	G	G	G	A	A	G	G	G	T	G	A	A	C	A	A
DW329	2	G	G	A	G	T	A	A	T	A	A	N	G	G	A	G	N	G	A	A	A	G	G	G	A	G	G	C	C	A	A	A	C	A	G	G	G	N	A	G	G	G	C	A	A	A	T	A	A
DW330	2	G	G	A	G	T	A	A	T	A	A	T	A	A	A	G	A	G	A	A	A	G	G	G	A	G	G	C	C	A	A	A	C	A	G	G	G	A	G	G	G	A	C	N	A	A	T	A	A
DW331	2	A	A	A	G	T	A	A	T	A	A	T	G	A	A	G	A	A	G	G	G	A	A	A	G	A	A	T	T	G	G	C	A	G	G	G	G	A	A	G	G	A	C	A	A	A	T	A	A
DW335	2	G	G	A	G	T	N	N	T	A	A	T	G	A	A	G	A	A	G	G	G	A	A	A	G	A	A	T	T	G	G	C	A	G	G	A	G	A	A	G	G	G	C	A	A	A	T	A	A
DW336	2	G	G	A	G	T	A	A	T	A	A	T	G	A	N	G	A	A	G	G	G	A	A	A	G	A	A	T	T	G	G	C	A	G	G	G	G	A	A	G	G	A	C	A	N	A	T	A	A
DW339	2	A	A	A	G	T	A	A	T	A	G	T	G	A	A	G	A	G	A	A	A	G	G	G	A	G	G	C	C	A	A	A	C	A	G	A	G	A	G	G	G	G	C	A	A	A	T	A	A
DW340	2	N	G	A	G	T	A	A	T	A	A	T	A	A	A	G	A	A	G	G	G	A	A	A	G	A	A	T	T	G	G	C	M	G	R	A	G	A	A	G	G	A	C	A	A	A	N	A	A
DW347	2	G	G	A	G	T	A	A	T	A	A	T	G	A	A	G	A	A	G	G	G	A	A	A	G	A	A	T	T	G	G	C	A	G	G	G	G	A	A	G	G	G	C	A	A	A	T	A	A
DW350	2	A	A	N	G	T	A	A	T	A	A	T	A	A	A	G	A	G	A	A	A	G	G	G	A	G	G	C	C	A	A	A	C	A	G	A	G	A	G	G	G	G	N	A	A	A	N	A	A
DW359	2	G	G	A	G	T	A	A	T	A	A	T	G	A	N	G	A	G	A	A	A	G	G	G	A	G	G	C	C	A	A	A	C	A	G	G	G	A	A	G	G	G	T	G	G	G	C	A	A
DW361	2	G	G	A	G	T	A	A	T	A	A	T	G	A	A	G	A	G	A	A	A	G	G	G	A	G	G	C	C	A	A	A	C	A	G	G	G	A	A	G	G	G	C	A	A	A	T	A	A
DW362	2	G	G	A	G	T	A	A	T	A	A	T	G	A	A	G	A	G	A	A	A	G	G	G	A	G	G	C	C	A	A	A	C	A	G	G	N	A	A	G	G	A	T	G	G	G	N	N	A
DW364	2	A	A	N	G	T	A	A	T	A	A	T	A	A	A	G	A	A	G	G	G	A	A	G	A	A	G	T	T	G	G	C	C	R	G	A	G	A	A	G	G	G	N	A	A	A	T	A	A
DW374	2	A	A	A	G	T	A	A	Y	A	A	N	G	A	N	G	A	G	A	A	A	G	G	G	A	G	G	C	C	A	A	A	C	A	G	G	G	A	A	G	G	G	C	A	A	A	T	A	A
DW377	2	A	A	A	G	T	A	A	T	A	A	T	G	A	A	G	A	G	A	A	A	G	G	G	A	G	G	C	C	A	A	A	C	A	G	A	N	A	G	G	G	A	C	A	A	A	T	A	A
DW378	2	A	A	A	G	T	A	A	T	A	A	T	G	A	A	G	A	G	A	A	A	G	G	G	A	N	G	C	C	A	A	A	C	A	G	A	G	A	G	G	G	A	C	N	A	A	T	A	A
DW382	2	G	G	A	G	T	A	A	T	A	A	T	A	A	G	A	G	A	G	G	G	A	A	A	G	A	A	T	T	G	G	C	A	G	G	G	G	A	A	G	G	A	C	A	A	A	T	A	A
DW397	2	A	A	A	G	T	A	A	T	A	A	T	G	A	A	G	A	G	A	A	A	G	G	G	A	G	G	C	C	A	A	A	C	A	G	A	G	A	A	G	G	G	C	A	A	A	T	A	A
DW406	2	A	A	A	G	T	A	A	T	A	A	T	G	A	A	G	A	G	A	A	A	G	G	G	A	G	G	C	C	A	A	A	C	A	G	G	G	A	G	G	G	G	C	N	A	A	T	A	A
DW407	2	A	A	A	G	T	A	A	T	A	A	T	G	A	G	A	G	G	A	A	A	G	G	G	A	G	G	C	C	A	N	A	C	A	G	G	G	A	G	G	G	A	C	A	N	A	T	A	N
DW409	2	A	A	A	G	T	A	A	T	A	A	T	G	A	A	G	A	G	A	A	A	G	G	G	A	G	G	C	C	A	A	A	C	A	N	G	G	A	A	G	G	A	T	G	G	G	C	A	A
DW410	2	A	A	A	G	T	A	A	T	A	A	T	G	A	A	G	A	G	A	A	A	G	G	G	A	G	G	C	C	A	A	A	C	A	G	A	G	A	N	G	G	A	T	G	G	G	C	A	A
DW412	2	A	N	A	G	T	A	A	T	A	A	T	G	A	A	G	A	G	A	A	A	G	G	G	N	G	G	C	C	A	A	A	C	A	G	A	G	A	G	G	G	G	C	A	A	A	T	A	N
DW413	2	A	A	A	G	T	A	A	T	A	A	T	G	A	A	G	A	G	A	A	A	G	G	G	N	G	G	C	C	A	A	A	C	A	G	A	G	A	A	G	G	N	C	A	A	A	T	A	A
DW414	2	A	A	A	G	T	A	A	T	A	A	T	A	A	N	G	A	G	A	A	A	G	G	G	A	G	G	C	C	A	A	A	C	A	G	G	G	N	G	G	G	N	C	A	A	A	T	N	A
DW418	2	A	A	A	G	T	A	A	T	A	A	N	G	A	A	G	A	G	A	A	A	G	G	G	A	G	G	C	C	A	A	A	C	A	G	A	G	A	A	G	G	G	C	A	A	A	T	A	A
DW420	2	A	N	A	G	T	A	A	T	A	A	K	G	A	A	G	A	G	A	A	A	G	G	G	A	G	G	C	C	A	A	A	C	A	G	A	G	A	A	G	G	A	C	A	A	A	T	A	A
DW422	2	A	A	A	G	T	A	A	T	A	A	K	G	A	A	G	A	G	A	A	A	G	G	G	A	G	G	C	C	A	A	A	C	A	G	A	G	A	A	G	G	A	T	G	G	G	C	A	A
DW423	2	A	A	A	G	T	A	A	T	A	A	T	G	A	G	A	G	G	A	A	A	G	G	G	A	G	G	C	C	A	A	A	C	A	G	G	G	A	G	G	G	A	N	G	G	G	N	A	A
DW425	2	A	A	A	G	Y	A	A	T	A	A	T	A	A	G	A	G	G	A	A	A	G	G	G	A	G	G	C	C	A	N	A	C	A	G	G	G	A	G	G	G	N	C	A	A	A	T	A	A
DW427	2	A	A	A	G	T	A	A	T	A	A	T	G	A	G	N	G	G	A	A	A	G	G	G	A	G	G	C	C	A	A	A	C	A	G	A	G	A	A	G	G	A	C	A	A	A	T	A	A
DW430	2	A	A	A	G	T	A	A	T	A	A	N	G	A	G	A	G	G	A	A	A	G	G	G	A	G	G	C	C	A	A	A	C	A	G	N	G	A	G	G	G	G	C	A	A	A	T	A	A
DW435	2	G	G	A	G	T	A	A	T	A	A	T	A	A	A	G	A	A	G	G	G	A	A	G	A	N	G	T	T	G	G	C	C	G	G	G	G	A	G	G	G	G	C	N	A	A	T	A	A
DW439	2	A	A	A	G	T	A	A	T	A	A	T	G	A	A	G	A	G	A	A	A	G	G	G	A	G	G	C	C	A	A	A	C	A	G	G	G	A	A	G	G	G	C	A	A	A	T	A	A
DW446	2	G	G	A	G	T	T	N	C	G	A	T	G	N	G	A	G	A	G	G	G	A	A	A	G	A	A	T	T	G	G	C	A	G	G	A	G	A	G	G	G	G	C	A	A	A	T	A	A
DW448	2	G	G	A	G	T	A	A	T	A	A	T	N	A	G	A	G	A	G	G	G	A	A	A	G	A	A	T	T	G	G	C	A	G	G	A	G	A	G	G	G	A	C	A	A	A	T	A	A
DW451	2	A	A	A	G	T	N	N	T	A	A	T	A	A	G	A	G	G	G	G	G	A	A	A	G	A	G	T	T	G	G	C	A	G	G	N	C	N	A	G	G	A	C	A	A	A	T	A	A
DW453	2	G	G	A	A	N	T	G	C	G	N	T	A	A	G	A	G	A	G	G	G	A	A	A	G	N	A	T	T	G	G	C	A	G	A	G	N	G	G	G	G	N	C	A	A	A	T	A	A
DW454	2	G	G	A	G	N	A	A	T	A	A	T	G	A	G	A	G	A	G	G	G	A	A	A	G	A	A	T	T	G	G	C	A	R	G	N	G	A	A	G	G	A	T	G	G	G	C	A	N
DW464	2	A	A	A	G	T	A	A	T	R	A	T	G	A	A	G	A	A	G	G	G	A	A	A	G	N	A	T	T	G	G	C	A	G	G	G	G	A	A	G	G	G	C	A	A	A	T	A	A
DW475	2	A	A	G	A	C	N	N	T	A	A	T	N	A	A	G	A	G	A	A	A	G	G	G	A	G	G	C	C	A	A	A	C	A	N	A	N	A	A	G	G	G	T	G	A	G	C	A	A
DW515	2	G	G	N	G	T	A	A	T	A	A	T	G	A	A	G	A	G	A	A	A	G	G	G	A	G	G	Y	C	A	A	A	C	A	G	G	G	A	A	G	G	G	C	A	A	A	T	A	A
DW519	2	A	A	A	G	T	A	R	Y	A	A	T	A	A	G	A	G	G	A	A	A	G	G	G	A	G	G	C	C	A	A	A	C	A	G	A	G	A	N	G	G	G	C	A	A	A	T	A	A
DW823	2	G	G	N	G	T	A	A	T	A	A	T	G	A	A	G	A	G	A	A	A	G	G	G	A	G	G	C	C	A	A	A	C	A	G	G	G	A	A	G	G	G	C	A	A	A	N	A	A
DW825	2	A	A	A	G	T	A	A	T	A	A	T	G	A	A	G	A	G	A	A	A	G	G	G	A	G	G	C	C	A	N	A	C	A	G	A	G	A	A	G	G	G	C	A	N	A	T	A	A
DW828	2	A	A	A	G	T	A	A	T	A	A	T	G	A	A	G	A	G	N	N	A	G	G	G	A	G	G	C	C	A	A	A	C	A	N	G	G	A	A	G	G	G	C	A	A	A	T	N	A
DW829	2	G	G	A	G	T	A	A	T	R	A	T	G	A	A	G	A	G	A	A	A	G	G	G	A	G	G	C	Y	A	A	A	C	A	G	A	G	A	A	G	G	A	C	A	A	A	T	N	A
DW834	2	A	A	A	G	T	A	A	T	R	A	T	A	A	A	G	A	G	A	A	A	G	G	G	A	G	G	Y	C	A	A	A	C	A	G	A	G	A	N	G	G	G	C	A	N	A	T	A	A
DW837	2	A	N	A	G	T	N	N	T	A	A	T	A	A	G	A	G	A	G	G	G	A	A	A	G	A	A	T	T	G	G	C	A	G	G	A	G	N	G	G	G	G	C	A	A	A	T	A	A
G2	A	114	114	173	32	0	111	111	0	169	162	0	85	161	69	129	76	102	97	97	100	108	108	105	100	97	99	0	0	97	97	98	105	95	18	157	0	171	120	21	20	135	0	105	148	124	0	200	204
G2	N	12	12	19	3	10	63	68	0	0	34	17	13	24	14	12	9	15	11	11	6	11	11	9	7	21	13	0	0	10	13	1	0	3	14	8	18	29	19	5	4	18	12	18	21	10	7	14	10
G2	M	0	0	0	0	0	0	0	0	0	0	0	0	0	0	0	0	0	0	0	0	0	0	0	0	0	0	0	0	0	0	10	8	0	0	0	0	0	0	0	0	0	0	0	0	0	0	0	0
G2	K	0	0	0	0	0	0	0	0	0	0	23	0	0	0	0	0	0	0	0	0	0	0	0	0	0	0	0	0	0	0	0	0	0	0	0	0	0	0	0	0	0	0	0	0	0	0	0	0
G2	T	0	0	0	0	175	35	0	168	0	0	160	0	0	0	0	0	0	0	0	0	0	0	0	0	0	0	107	104	0	0	0	0	0	0	0	0	0	0	0	0	0	84	0	0	0	104	0	0
G2	G	88	88	22	179	0	0	32	0	31	18	14	116	29	131	73	129	97	106	106	108	95	95	100	107	96	102	0	0	107	104	0	0	104	176	49	169	14	75	188	190	61	0	91	45	70	0	0	0
G2	S	0	0	0	0	0	0	0	0	0	0	0	0	0	0	0	0	0	0	0	0	0	0	0	0	0	0	0	0	0	0	0	0	0	0	0	2	0	0	0	0	0	0	0	0	0	0	0	0
G2	Y	0	0	0	0	7	0	0	15	0	0	0	0	0	0	0	0	0	0	0	0	0	0	0	0	0	0	14	16	0	0	0	0	0	0	0	0	0	0	0	0	0	11	0	0	0	15	0	0
G2	C	0	0	0	0	22	0	0	31	0	0	0	0	0	0	0	0	0	0	0	0	0	0	0	0	0	0	93	94	0	0	105	101	0	0	0	25	0	0	0	0	0	107	0	0	0	88	0	0
G2	R	0	0	0	0	0	0	3	0	14	0	0	0	0	0	0	0	0	0	0	0	0	0	0	0	0	0	0	0	0	0	0	0	12	6	0	0	0	0	0	0	0	0	0	0	10	0	0	0
G2	W	0	0	0	0	0	5	0	0	0	0	0	0	0	0	0	0	0	0	0	0	0	0	0	0	0	0	0	0	0	0	0	0	0	0	0	0	0	0	0	0	0	0	0	0	0	0	0	0
G2	SUM	214	214	214	214	214	214	214	214	214	214	214	214	214	214	214	214	214	214	214	214	214	214	214	214	214	214	214	214	214	214	214	214	214	214	214	214	214	214	214	214	214	214	214	214	214	214	214	214
[truncated: 99 more columns]

## Sheet: SP1 - SP4 (G1)
	Trait	eigenQTL_3A.6	eigenQTL_3A.6	eigenQTL_3A.6	eigenQTL_3A.6	eigenQTL_3A.6	eigenQTL_3A.6	eigenQTL_3A.6	eigenQTL_3A.6	eigenQTL_3A.6	eigenQTL_3A.6	eigenQTL_3A.6	eigenQTL_3A.7	eigenQTL_3A.7	eigenQTL_3A.7	eigenQTL_3A.7	eigenQTL_3A.7	eigenQTL_3A.7	eigenQTL_3A.7	eigenQTL_3B.4	eigenQTL_6A.1
	Marker	2257732_PAV	4005072_PAV	1007286_PAV	2257138_PAV	1099726_PAV	3033940_PAV	3940178_PAV	3957848_PAV	3945420_PAV	1061286_PAV	3952975_PAV	2275425_SNP	1062254_SNP	1127998_SNP	1120615_PAV	4003435_PAV	4004625_PAV	1755023_PAV	4407344_PAV	4405474_PAV
	Chr	5	5	5	5	5	5	5	5	5	5	5	5	5	5	5	5	5	5	6	11
	Pos	103.85	103.92	103.92	103.92	103.92	103.92	103.92	103.92	103.92	103.92	103.92	110.13	110.13	110.13	110.13	110.13	110.13	110.13	68.96	3.4
	LOGP	6.12446	7.03178	6.37359	6.17743	6.01925	6.00048	5.99648	5.99648	5.96861	5.8781	5.87732	6.65305	6.44491	5.35007	5.31665	5.19619	5.0879	5.06642	5.78557	6.41738
Code	Marker	PAV	PAV	PAV	PAV	PAV	PAV	PAV	PAV	PAV	PAV	PAV	SNP	SNP	SNP	PAV	PAV	PAV	PAV	PAV	PAV
DW025	1	A	N	N	N	A	N	N	N	N	N	N	R	K	Y	A	A	A	A	N	N
DW032	1	A	A	A	A	A	A	A	A	A	A	A	G	G	C	G	G	G	G	G	A
DW034	1	A	A	A	A	A	A	A	A	A	A	A	G	G	C	G	G	G	G	G	A
DW056	1	A	A	A	A	A	A	A	A	A	A	A	G	G	C	G	G	G	G	G	A
DW091	1	A	A	A	A	A	A	A	A	A	A	A	G	G	C	G	G	G	G	G	A
DW092	1	A	A	A	A	A	N	A	A	A	A	A	G	G	C	G	G	G	G	G	A
DW093	1	A	A	A	A	A	A	A	A	A	A	A	G	G	C	G	G	G	G	G	A
DW099	1	A	A	A	A	A	A	A	A	A	A	A	G	G	C	N	G	G	G	G	A
DW117	1	A	A	A	A	A	A	A	A	A	A	A	G	G	C	G	G	G	G	G	A
DW124	1	A	A	A	A	A	A	N	N	A	A	A	G	G	C	G	G	G	G	G	A
DW126	1	A	A	N	A	A	A	A	A	A	A	N	G	G	C	G	G	G	G	G	A
DW127	1	A	A	A	A	A	A	A	A	A	N	A	G	G	C	G	G	N	G	G	A
DW129	1	A	A	N	A	N	A	A	A	A	A	A	G	G	C	G	G	G	G	G	A
DW130	1	A	A	A	A	A	A	A	A	A	A	A	G	G	C	G	G	G	G	G	A
DW139	1	A	A	A	A	A	A	A	A	A	N	A	G	G	C	G	G	G	G	G	A
DW149	1	G	G	G	G	G	G	G	G	G	G	G	A	T	T	A	A	A	A	A	G
DW160	1	A	A	A	A	A	A	A	A	A	A	A	G	G	C	G	G	G	G	G	A
DW161	1	A	A	A	A	A	A	A	A	A	A	A	G	G	C	G	G	G	G	G	A
DW169	1	A	A	A	A	A	A	A	A	A	A	A	G	G	C	G	G	G	G	G	A
SP2	A	18	17	15	17	17	16	16	16	17	15	16	1	0	0	2	2	2	2	1	17
SP2	N	0	1	3	1	1	2	2	2	1	3	2	0	0	0	1	0	1	0	1	1
SP2	M	0	0	0	0	0	0	0	0	0	0	0	0	0	0	0	0	0	0	0	0
SP2	K	0	0	0	0	0	0	0	0	0	0	0	0	1	0	0	0	0	0	0	0
SP2	T	0	0	0	0	0	0	0	0	0	0	0	0	1	1	0	0	0	0	0	0
SP2	G	1	1	1	1	1	1	1	1	1	1	1	17	17	0	16	17	16	17	17	1
SP2	S	0	0	0	0	0	0	0	0	0	0	0	0	0	0	0	0	0	0	0	0
SP2	Y	0	0	0	0	0	0	0	0	0	0	0	0	0	1	0	0	0	0	0	0
SP2	C	0	0	0	0	0	0	0	0	0	0	0	0	0	17	0	0	0	0	0	0
SP2	R	0	0	0	0	0	0	0	0	0	0	0	1	0	0	0	0	0	0	0	0
SP2	W	0	0	0	0	0	0	0	0	0	0	0	0	0	0	0	0	0	0	0	0
SP2	SUM	19	19	19	19	19	19	19	19	19	19	19	19	19	19	19	19	19	19	19	19
DW174	4	G	G	G	G	G	G	G	G	G	G	G	A	T	T	A	A	A	A	A	G
DW176	4	G	G	G	G	G	G	G	G	G	G	G	A	T	T	A	A	A	A	A	G
DW177	4	G	G	G	G	G	G	G	G	G	G	G	A	T	T	A	A	A	A	A	G
DW178	4	G	G	G	G	G	G	G	G	G	G	G	A	T	T	A	A	A	A	A	G
DW179	4	G	G	G	G	G	G	G	G	G	G	G	A	T	T	A	A	A	A	A	G
DW181	4	G	G	G	G	G	G	G	G	G	G	G	A	T	T	A	A	A	A	A	G
DW183	4	G	G	G	G	G	N	G	G	G	G	G	A	T	T	A	A	A	A	A	G
DW185	4	G	G	G	G	G	G	G	G	G	G	G	A	T	T	A	A	A	A	A	G
DW189	4	G	G	G	G	G	N	G	G	G	G	G	A	T	T	A	A	A	A	A	G
DW190	4	G	G	G	G	G	G	G	G	G	G	G	A	T	T	A	A	A	A	A	G
DW250	4	G	G	G	G	G	G	G	G	G	G	G	A	T	T	A	A	A	A	A	G
DW251	4	G	G	G	G	G	G	G	G	G	G	G	A	T	T	A	A	A	A	A	G
DW257	4	G	G	G	G	G	G	G	G	G	G	G	A	T	T	A	A	A	A	A	G
DW259	4	G	G	G	G	G	G	G	G	G	G	G	A	T	T	N	A	A	A	A	G
DW264	4	G	G	G	G	G	G	G	G	G	G	G	A	T	T	A	A	A	A	A	G
DW266	4	G	G	G	G	G	G	G	G	G	G	G	A	T	T	A	A	A	A	A	G
DW268	4	G	G	G	G	G	G	G	G	G	G	G	A	T	T	A	A	A	A	A	G
DW270	4	G	G	G	G	G	G	G	G	G	G	G	A	T	T	N	A	A	A	A	G
DW272	4	G	G	G	G	G	G	G	G	G	G	G	A	T	T	A	A	A	A	A	G
DW275	4	G	G	G	G	G	G	G	G	G	G	G	A	T	T	A	A	A	A	A	G
DW279	4	N	N	A	N	N	A	N	N	N	A	A	R	K	Y	N	N	A	N	N	A
DW280	4	G	G	G	G	G	G	G	G	G	G	G	A	T	T	A	A	A	A	A	G
DW285	4	G	G	G	G	G	G	G	G	G	G	G	A	T	T	A	A	A	A	A	G
DW286	4	G	G	G	G	G	G	G	G	G	G	G	A	T	T	N	A	A	A	A	G
DW290	4	G	G	G	G	G	G	G	G	G	G	G	A	T	T	A	A	A	A	A	G
DW301	4	G	G	G	G	G	G	G	G	G	G	G	A	T	T	A	A	A	A	A	G
DW304	4	G	G	G	G	G	G	G	G	G	G	G	A	T	T	A	A	A	A	A	G
DW327	4	G	G	G	G	G	G	G	G	G	G	G	A	T	T	A	A	A	A	A	G
DW328	4	G	N	G	G	G	G	G	G	G	G	G	A	T	T	A	A	A	A	A	G
DW334	4	G	G	G	G	G	G	G	G	G	G	G	A	T	T	A	A	A	A	A	G
DW337	4	G	G	G	G	G	G	G	G	G	G	G	A	T	T	A	A	A	A	A	G
DW341	4	G	G	G	G	G	G	G	G	G	G	G	A	T	T	A	A	A	A	A	G
DW344	4	G	G	G	G	G	G	G	G	G	G	G	A	T	T	A	A	A	A	A	G
DW346	4	G	G	G	G	G	G	G	G	G	G	G	A	T	T	A	A	A	A	A	G
DW348	4	G	G	G	G	G	G	G	G	G	G	G	A	T	T	A	A	A	A	A	G
DW351	4	G	G	G	G	G	G	G	G	G	G	G	A	T	T	N	A	A	A	A	G
DW358	4	G	G	G	G	G	G	G	G	G	G	G	A	T	T	A	A	A	A	A	G
DW360	4	G	G	G	G	G	G	G	G	G	G	G	A	T	T	A	A	A	A	A	G
DW363	4	G	G	G	G	G	G	G	G	G	G	G	A	T	T	A	A	A	A	A	G
DW366	4	G	G	G	G	G	G	G	G	G	G	G	A	T	T	A	A	A	A	A	G
DW368	4	G	G	G	G	G	G	G	G	G	G	G	A	T	T	A	A	A	A	A	G
DW372	4	G	G	G	G	G	G	G	G	G	G	G	A	T	T	A	A	A	A	A	G
DW383	4	G	G	G	G	G	G	G	G	G	G	G	A	T	T	A	A	A	A	A	G
DW398	4	G	G	G	G	G	G	G	G	G	G	G	A	T	T	A	A	A	A	N	G
DW404	4	G	G	G	G	G	G	G	G	G	G	G	A	T	T	A	A	A	A	A	G
DW411	4	G	G	G	G	G	G	G	G	G	G	G	A	T	T	A	A	A	A	N	G
DW416	4	G	G	G	G	G	G	G	G	G	G	G	A	T	T	A	A	A	A	A	G
DW429	4	G	G	N	G	G	G	G	G	G	G	G	A	T	T	A	A	A	A	N	G
DW433	4	G	G	G	G	G	G	G	G	G	G	G	A	T	T	A	A	A	A	A	G
DW436	4	G	G	G	G	G	G	G	G	G	G	G	A	T	T	A	A	A	A	A	G
DW438	4	G	G	G	G	G	G	G	G	G	G	G	A	T	T	A	A	A	A	A	G
DW442	4	G	G	G	G	G	G	G	G	G	G	G	A	T	T	A	A	A	A	A	G
DW460	4	G	G	G	G	G	G	G	G	G	G	G	A	T	T	A	A	A	A	A	G
DW463	4	G	G	G	G	G	G	G	G	G	G	G	A	T	T	A	A	A	A	A	G
DW465	4	G	G	G	G	G	G	G	G	G	G	G	A	T	T	A	A	A	A	A	G
DW482	4	G	G	G	G	G	G	G	G	G	G	G	A	T	T	A	A	A	A	A	G
DW516	4	G	G	G	G	G	G	G	G	G	G	G	A	T	T	A	A	A	A	A	G
DW517	4	G	G	G	G	G	G	G	G	G	G	G	A	T	T	A	A	A	A	A	G
DW521	4	G	G	G	G	G	G	G	G	G	G	G	A	T	T	A	A	A	A	A	G
DW523	4	G	G	G	G	G	G	G	G	G	G	G	A	T	T	A	A	A	A	A	G
DW524	4	G	G	G	G	G	G	G	G	G	G	G	A	T	T	A	A	A	A	A	G
DW527	4	G	G	G	G	G	G	G	G	G	G	G	A	T	T	A	A	A	A	A	G
DW530	4	G	G	G	G	G	G	G	G	G	G	G	A	T	Y	A	A	A	A	A	G
DW596	4	G	G	G	G	G	G	G	G	G	G	G	A	T	Y	A	A	A	A	N	G
DW601	4	G	G	G	G	G	G	G	G	G	G	G	A	T	T	A	A	A	A	A	G
DW602	4	G	G	G	G	G	G	G	G	G	G	G	A	T	T	A	A	A	A	A	G
DW603	4	G	G	G	G	G	G	G	G	G	G	G	A	T	T	A	A	A	A	A	G
DW604	4	G	G	G	G	G	G	G	G	G	G	G	A	T	T	A	A	A	A	A	G
DW605	4	G	G	G	G	G	G	G	G	G	G	G	A	T	T	A	A	A	A	A	G
DW607	4	G	G	G	G	G	G	G	G	G	G	G	A	T	T	A	A	A	A	A	G
DW785	4	G	G	G	G	G	G	G	G	G	G	G	A	T	T	A	A	A	A	A	G
DW824	4	G	G	G	G	G	G	G	G	G	G	G	A	T	T	A	A	A	A	A	G
DW827	4	G	G	G	G	G	G	N	N	G	G	G	A	T	T	A	A	A	A	A	G
SP4-G1	A	0	0	1	0	0	1	0	0	0	1	1	72	0	0	68	72	73	72	68	1
SP4-G1	N	1	2	1	1	1	2	2	2	1	0	0	0	0	0	5	1	0	1	5	0
SP4-G1	M	0	0	0	0	0	0	0	0	0	0	0	0	0	0	0	0	0	0	0	0
SP4-G1	K	0	0	0	0	0	0	0	0	0	0	0	0	1	0	0	0	0	0	0	0
SP4-G1	T	0	0	0	0	0	0	0	0	0	0	0	0	72	70	0	0	0	0	0	0
SP4-G1	G	72	71	71	72	72	70	71	71	72	72	72	0	0	0	0	0	0	0	0	72
SP4-G1	S	0	0	0	0	0	0	0	0	0	0	0	0	0	0	0	0	0	0	0	0
SP4-G1	Y	0	0	0	0	0	0	0	0	0	0	0	0	0	3	0	0	0	0	0	0
SP4-G1	C	0	0	0	0	0	0	0	0	0	0	0	0	0	0	0	0	0	0	0	0
SP4-G1	R	0	0	0	0	0	0	0	0	0	0	0	1	0	0	0	0	0	0	0	0
SP4-G1	W	0	0	0	0	0	0	0	0	0	0	0	0	0	0	0	0	0	0	0	0
SP4-G1	SUM	73	73	73	73	73	73	73	73	73	73	73	73	73	73	73	73	73	73	73	73

## Sheet: SP1 - SP5
	Trait	eigenQTL_2B.3	eigenQTL_2B.3	eigenQTL_2B.3	eigenQTL_2B.3	eigenQTL_2B.3	eigenQTL_2B.3	eigenQTL_2B.3	eigenQTL_2B.3	eigenQTL_2B.3	eigenQTL_2B.3	eigenQTL_2B.3	eigenQTL_2B.3	eigenQTL_2B.3	eigenQTL_2B.3	eigenQTL_2B.3	eigenQTL_2B.3	eigenQTL_3A.5	eigenQTL_3A.6	eigenQTL_3A.6	eigenQTL_3A.6	eigenQTL_3A.6	eigenQTL_3A.6	eigenQTL_3A.6	eigenQTL_3A.6	eigenQTL_3A.6	eigenQTL_3A.6	eigenQTL_3A.6	eigenQTL_3A.6	eigenQTL_3A.7	eigenQTL_3A.7	eigenQTL_3A.7	eigenQTL_3A.7	eigenQTL_3A.7	eigenQTL_3A.7	eigenQTL_3A.7	eigenQTL_3B.4	eigenQTL_6A.1
	Marker	3935165_PAV	4404794_PAV	4404891_PAV	4409154_PAV	3946438_PAV	3955840_PAV	2279856_PAV	4408962_PAV	3022498_PAV	1125733_PAV	3021610_SNP	1353553_SNP	4004228_PAV	4004312_PAV	986135_SNP	1124640_SNP	1006432_PAV	2257732_PAV	4005072_PAV	1007286_PAV	2257138_PAV	1099726_PAV	3033940_PAV	3940178_PAV	3957848_PAV	3945420_PAV	1061286_PAV	3952975_PAV	2275425_SNP	1062254_SNP	1127998_SNP	1120615_PAV	4003435_PAV	4004625_PAV	1755023_PAV	4407344_PAV	4405474_PAV
	Chr	4	4	4	4	4	4	4	4	4	4	4	4	4	4	4	4	5	5	5	5	5	5	5	5	5	5	5	5	5	5	5	5	5	5	5	6	11
	Pos	36.35	36.35	36.35	36.35	36.35	36.35	37.15	37.15	37.15	38.57	40.74	40.74	40.74	40.99	40.99	41.86	57.99	103.85	103.92	103.92	103.92	103.92	103.92	103.92	103.92	103.92	103.92	103.92	110.13	110.13	110.13	110.13	110.13	110.13	110.13	68.96	3.4
	LOGP	5.52785	5.48952	5.48952	5.30828	5.11914	5.11914	6.00131	5.84933	5.33641	5.43414	5.65332	7.49707	5.23224	6.29917	5.56364	5.51793	6.38276	6.12446	7.03178	6.37359	6.17743	6.01925	6.00048	5.99648	5.99648	5.96861	5.8781	5.87732	6.65305	6.44491	5.35007	5.31665	5.19619	5.0879	5.06642	5.78557	6.41738
Code	Marker	PAV	PAV	PAV	PAV	PAV	PAV	PAV	PAV	PAV	PAV	SNP	SNP	PAV	PAV	SNP	SNP	PAV	PAV	PAV	PAV	PAV	PAV	PAV	PAV	PAV	PAV	PAV	PAV	SNP	SNP	SNP	PAV	PAV	PAV	PAV	PAV	PAV
DW025	1	G	A	A	A	G	G	G	A	G	G	C	C	A	A	A	A	A	A	N	N	N	A	N	N	N	N	N	N	R	K	Y	A	A	A	A	N	N
DW032	1	G	A	A	A	N	N	G	A	G	G	C	Y	A	A	A	A	A	A	A	A	A	A	A	A	A	A	A	A	G	G	C	G	G	G	G	G	A
DW034	1	G	A	A	A	G	G	G	A	G	G	C	C	A	A	A	A	A	A	A	A	A	A	A	A	A	A	A	A	G	G	C	G	G	G	G	G	A
DW056	1	G	A	A	A	G	G	G	A	G	G	C	C	A	A	A	A	N	A	A	A	A	A	A	A	A	A	A	A	G	G	C	G	G	G	G	G	A
DW091	1	G	A	A	A	G	G	G	A	G	G	C	C	A	A	A	A	A	A	A	A	A	A	A	A	A	A	A	A	G	G	C	G	G	G	G	G	A
DW092	1	G	A	A	A	G	G	G	A	G	G	C	C	A	A	A	A	A	A	A	A	A	A	N	A	A	A	A	A	G	G	C	G	G	G	G	G	A
DW093	1	G	A	A	A	G	G	G	A	G	G	C	C	A	A	A	A	A	A	A	A	A	A	A	A	A	A	A	A	G	G	C	G	G	G	G	G	A
DW099	1	N	A	A	A	N	N	N	A	N	N	Y	Y	A	A	M	R	N	A	A	A	A	A	A	A	A	A	A	A	G	G	C	N	G	G	G	G	A
DW117	1	G	A	A	A	G	G	G	A	G	G	C	C	A	A	A	N	A	A	A	A	A	A	A	A	A	A	A	A	G	G	C	G	G	G	G	G	A
DW124	1	G	A	A	A	G	G	G	A	G	G	C	C	A	A	A	A	A	A	A	A	A	A	A	N	N	A	A	A	G	G	C	G	G	G	G	G	A
DW126	1	G	A	A	A	G	G	G	A	N	G	C	C	A	A	A	A	N	A	A	N	A	A	A	A	A	A	A	N	G	G	C	G	G	G	G	G	A
DW127	1	G	A	A	A	G	G	G	A	G	G	C	C	A	N	A	A	A	A	A	A	A	A	A	A	A	A	N	A	G	G	C	G	G	N	G	G	A
DW129	1	G	A	A	A	G	G	G	A	G	A	C	C	A	A	A	A	A	A	A	N	A	N	A	A	A	A	A	A	G	G	C	G	G	G	G	G	A
DW130	1	G	A	A	A	G	G	G	A	G	G	C	C	A	A	A	A	A	A	A	A	A	A	A	A	A	A	A	A	G	G	C	G	G	G	G	G	A
DW139	1	G	A	A	A	G	G	G	A	G	G	C	C	A	A	A	A	N	A	A	A	A	A	A	A	A	A	N	A	G	G	C	G	G	G	G	G	A
DW149	1	N	A	A	A	N	N	N	A	N	G	Y	Y	N	A	M	R	A	G	G	G	G	G	G	G	G	G	G	G	A	T	T	A	A	A	A	A	G
DW160	1	G	A	A	A	G	G	G	A	G	G	C	C	A	A	A	A	A	A	A	A	A	A	A	A	A	A	A	A	G	G	C	G	G	G	G	G	A
DW161	1	G	A	A	A	G	G	G	A	G	G	C	C	A	A	A	A	A	A	A	A	A	A	A	A	A	A	A	A	G	G	C	G	G	G	G	G	A
DW169	2	G	A	A	A	G	G	G	A	G	G	C	C	A	A	A	A	A	A	A	A	A	A	A	A	A	A	A	A	G	G	C	G	G	G	G	G	A
SP2	A	0	19	19	19	0	0	0	19	0	1	0	0	18	18	17	16	15	18	17	15	17	17	16	16	16	17	15	16	1	0	0	2	2	2	2	1	17
SP2	N	2	0	0	0	3	3	2	0	3	1	0	0	1	1	0	1	4	0	1	3	1	1	2	2	2	1	3	2	0	0	0	1	0	1	0	1	1
SP2	M	0	0	0	0	0	0	0	0	0	0	0	0	0	0	2	0	0	0	0	0	0	0	0	0	0	0	0	0	0	0	0	0	0	0	0	0	0
SP2	K	0	0	0	0	0	0	0	0	0	0	0	0	0	0	0	0	0	0	0	0	0	0	0	0	0	0	0	0	0	1	0	0	0	0	0	0	0
SP2	T	0	0	0	0	0	0	0	0	0	0	0	0	0	0	0	0	0	0	0	0	0	0	0	0	0	0	0	0	0	1	1	0	0	0	0	0	0
SP2	G	17	0	0	0	16	16	17	0	16	17	0	0	0	0	0	0	0	1	1	1	1	1	1	1	1	1	1	1	17	17	0	16	17	16	17	17	1
SP2	S	0	0	0	0	0	0	0	0	0	0	0	0	0	0	0	0	0	0	0	0	0	0	0	0	0	0	0	0	0	0	0	0	0	0	0	0	0
SP2	Y	0	0	0	0	0	0	0	0	0	0	2	3	0	0	0	0	0	0	0	0	0	0	0	0	0	0	0	0	0	0	1	0	0	0	0	0	0
SP2	C	0	0	0	0	0	0	0	0	0	0	17	16	0	0	0	0	0	0	0	0	0	0	0	0	0	0	0	0	0	0	17	0	0	0	0	0	0
SP2	R	0	0	0	0	0	0	0	0	0	0	0	0	0	0	0	2	0	0	0	0	0	0	0	0	0	0	0	0	1	0	0	0	0	0	0	0	0
SP2	W	0	0	0	0	0	0	0	0	0	0	0	0	0	0	0	0	0	0	0	0	0	0	0	0	0	0	0	0	0	0	0	0	0	0	0	0	0
SP2	SUM	19	19	19	19	19	19	19	19	19	19	19	19	19	19	19	19	19	19	19	19	19	19	19	19	19	19	19	19	19	19	19	19	19	19	19	19	19
DW184	5	G	A	A	A	G	G	G	A	G	G	C	C	A	A	A	A	G	G	G	G	G	G	G	G	G	G	G	G	A	T	T	A	A	A	A	A	G
DW186	5	A	G	G	G	A	A	A	G	A	A	T	T	G	G	C	G	G	G	G	G	G	G	G	G	G	G	G	G	A	T	T	A	A	A	A	A	G
DW187	5	A	G	G	G	A	A	G	A	A	G	T	T	G	G	C	G	G	G	G	G	G	G	G	G	G	G	G	G	A	T	T	A	A	A	A	A	G
DW198	5	A	G	G	G	A	A	A	G	A	A	T	T	G	G	C	G	G	G	G	G	G	G	G	G	G	G	G	G	A	T	T	A	A	A	A	A	G
DW247	5	A	G	G	G	A	A	A	G	A	A	T	T	G	G	C	G	G	G	G	G	G	G	G	G	G	G	G	G	A	T	T	A	A	A	A	A	G
DW253	5	A	G	G	G	A	A	A	G	A	A	T	T	G	G	C	G	G	G	G	G	G	G	G	G	G	G	G	G	A	T	T	A	A	A	A	A	G
DW258	5	A	G	G	G	A	A	A	G	A	A	T	T	G	G	C	G	G	A	A	A	A	A	A	A	A	A	A	A	G	G	C	G	G	G	G	G	A
DW260	5	A	G	G	G	A	A	A	G	A	A	T	T	G	G	C	G	G	G	G	G	G	G	G	G	G	G	G	G	A	T	T	A	A	A	A	A	G
DW282	5	A	G	G	G	A	A	G	A	G	G	T	T	A	A	A	A	G	G	G	G	G	G	G	G	G	G	G	G	A	T	T	A	A	A	A	A	G
DW283	5	G	A	A	A	G	G	G	A	G	G	C	C	A	A	A	A	G	A	A	A	A	A	A	A	A	A	A	A	G	G	C	G	G	G	G	G	A
DW287	5	N	G	G	G	A	A	A	G	A	A	T	T	G	G	C	G	G	G	G	G	G	G	G	G	G	G	G	G	A	T	T	A	A	A	A	A	G
DW288	5	A	G	G	G	A	A	A	G	A	A	T	T	G	G	C	G	G	G	G	G	G	G	G	G	G	G	G	G	A	T	T	A	A	A	A	A	G
DW305	5	A	G	G	G	A	A	A	G	A	A	T	T	G	G	C	G	G	G	G	G	G	G	G	G	G	G	G	G	A	T	T	A	A	A	A	A	G
DW306	5	A	G	G	G	A	A	A	G	A	A	T	T	G	G	C	G	G	G	G	G	G	G	G	G	G	G	G	G	A	T	T	A	A	A	A	A	G
DW309	5	N	G	G	G	A	A	A	G	A	A	T	T	G	G	C	G	G	G	G	G	G	G	G	G	G	G	G	G	A	T	T	A	A	A	A	A	G
DW313	5	G	A	A	A	G	G	G	A	G	G	C	C	A	A	A	A	G	G	G	G	G	G	G	G	G	G	G	G	A	T	T	A	A	A	A	A	G
DW314	5	A	G	G	G	A	A	N	G	A	A	T	T	G	G	C	G	G	G	G	G	G	G	G	G	G	G	G	G	A	T	T	A	A	A	A	A	G
DW318	5	G	A	A	A	G	G	G	A	G	G	C	C	A	A	A	A	G	G	G	G	G	G	G	G	G	G	G	G	A	T	T	A	A	A	A	A	G
DW324	5	A	G	G	G	A	A	G	A	A	G	T	T	G	G	C	G	G	G	G	G	G	G	G	G	G	G	G	G	A	T	T	A	A	A	A	A	G
DW331	5	A	G	G	G	A	A	A	G	A	A	T	T	G	G	C	G	A	A	A	A	A	A	A	A	A	A	A	A	G	G	C	G	G	G	G	G	A
DW335	5	A	G	G	G	A	A	A	G	A	A	T	T	G	G	C	G	G	A	A	A	A	A	A	A	A	A	A	A	G	G	C	G	G	G	G	G	A
DW345	5	A	G	G	G	A	A	N	G	A	A	T	T	G	G	C	G	G	G	G	G	G	G	G	G	G	G	G	G	A	T	T	A	A	A	A	A	G
DW349	5	A	G	G	G	A	A	A	G	A	A	T	T	G	G	C	G	G	G	G	G	G	G	G	G	G	G	G	G	A	T	T	A	A	A	A	A	G
DW353	5	A	G	G	N	A	A	A	G	A	A	T	T	G	N	C	G	G	G	G	G	G	G	G	G	G	G	G	G	A	T	T	A	A	A	A	A	G
DW354	5	A	G	G	G	A	A	A	G	A	A	T	T	G	G	C	G	G	G	G	G	G	G	G	G	G	G	G	G	A	T	T	A	A	A	A	A	G
DW355	5	A	G	G	G	A	A	A	G	A	A	T	T	G	G	C	G	G	G	G	G	G	G	G	G	G	G	G	G	A	T	T	A	A	A	A	A	G
DW356	5	A	G	G	G	A	A	A	N	A	A	T	T	G	G	C	G	N	G	G	G	G	G	G	G	G	G	G	G	A	T	T	A	A	A	A	A	G
DW357	5	A	G	G	G	A	A	A	G	A	A	T	T	G	G	C	G	G	G	G	G	G	G	G	G	G	G	G	G	A	T	T	A	A	A	A	A	G
DW396	5	A	G	G	G	A	A	A	G	A	A	T	T	G	G	C	G	G	G	N	G	G	G	G	G	G	G	G	G	A	T	Y	A	A	A	A	A	G
DW399	5	A	G	G	G	A	A	A	G	A	A	T	T	G	G	C	G	G	G	G	G	G	G	G	G	G	G	G	G	A	T	T	A	A	A	A	A	G
DW509	5	A	N	N	G	A	A	A	G	A	A	T	T	G	G	C	G	G	G	G	G	G	G	G	G	G	G	G	G	A	T	T	A	A	A	A	A	G
DW510	5	A	G	G	G	A	A	A	G	A	A	T	T	G	G	C	G	G	G	G	G	G	G	G	G	G	G	G	G	A	T	T	A	A	A	A	A	G
DW511	5	A	G	G	G	A	A	A	G	A	A	T	T	G	G	C	G	G	G	G	G	G	G	G	G	G	G	G	G	A	T	T	A	A	A	A	A	G
DW512	5	A	G	G	G	A	A	A	G	N	A	T	T	G	G	C	G	G	G	G	G	G	G	G	G	G	G	G	G	A	T	T	A	A	A	A	A	G
DW513	5	A	G	G	G	A	A	A	G	A	A	T	T	G	G	C	G	G	G	G	G	G	G	G	G	G	G	G	G	A	T	Y	N	A	A	A	A	G
DW514	5	A	G	G	G	A	A	A	G	N	A	T	T	G	G	C	G	G	G	G	G	G	G	G	G	G	G	G	G	A	T	T	A	A	A	A	A	G
DW833	5	A	G	G	G	A	A	A	G	A	A	T	T	G	G	C	G	G	G	G	G	G	G	G	G	G	G	G	G	A	T	T	A	A	A	A	A	G
DW834	5	G	A	A	A	G	G	G	A	G	G	Y	C	A	A	A	A	G	A	A	A	A	A	A	N	N	N	A	A	G	G	C	G	G	G	N	G	A
DW837	5	A	G	G	G	A	A	A	G	A	A	T	T	G	G	C	G	G	A	A	A	A	A	A	A	A	A	A	A	G	G	C	G	G	G	G	G	A
SP5	A	32	5	5	5	34	34	29	8	31	31	0	0	6	6	6	6	1	6	6	6	6	6	6	5	5	5	6	6	33	0	0	32	33	33	33	33	6
SP5	N	2	1	1	1	0	0	2	1	2	0	0	0	0	1	0	0	1	0	1	0	0	0	0	1	1	1	0	0	0	0	0	1	0	0	1	0	0
SP5	M	0	0	0	0	0	0	0	0	0	0	0	0	0	0	0	0	0	0	0	0	0	0	0	0	0	0	0	0	0	0	0	0	0	0	0	0	0
SP5	K	0	0	0	0	0	0	0	0	0	0	0	0	0	0	0	0	0	0	0	0	0	0	0	0	0	0	0	0	0	0	0	0	0	0	0	0	0
SP5	T	0	0	0	0	0	0	0	0	0	0	34	34	0	0	0	0	0	0	0	0	0	0	0	0	0	0	0	0	0	33	31	0	0	0	0	0	0
SP5	G	5	33	33	33	5	5	8	30	6	8	0	0	33	32	0	33	37	33	32	33	33	33	33	33	33	33	33	33	6	6	0	6	6	6	5	6	33
SP5	S	0	0	0	0	0	0	0	0	0	0	0	0	0	0	0	0	0	0	0	0	0	0	0	0	0	0	0	0	0	0	0	0	0	0	0	0	0
SP5	Y	0	0	0	0	0	0	0	0	0	0	1	0	0	0	0	0	0	0	0	0	0	0	0	0	0	0	0	0	0	0	2	0	0	0	0	0	0
SP5	C	0	0	0	0	0	0	0	0	0	0	4	5	0	0	33	0	0	0	0	0	0	0	0	0	0	0	0	0	0	0	6	0	0	0	0	0	0
SP5	R	0	0	0	0	0	0	0	0	0	0	0	0	0	0	0	0	0	0	0	0	0	0	0	0	0	0	0	0	0	0	0	0	0	0	0	0	0
SP5	W	0	0	0	0	0	0	0	0	0	0	0	0	0	0	0	0	0	0	0	0	0	0	0	0	0	0	0	0	0	0	0	0	0	0	0	0	0
SP5	SUM	39	39	39	39	39	39	39	39	39	39	39	39	39	39	39	39	39	39	39	39	39	39	39	39	39	39	39	39	39	39	39	39	39	39	39	39	39

## Sheet: SP2 G1-G2
	Trait	eigenQTL_3A.6	eigenQTL_3A.6	eigenQTL_3A.6	eigenQTL_3A.6	eigenQTL_3A.6	eigenQTL_3A.6	eigenQTL_3A.6	eigenQTL_3A.6	eigenQTL_3A.6	eigenQTL_3A.6	eigenQTL_3A.6	eigenQTL_3A.7	eigenQTL_3A.7	eigenQTL_3A.7	eigenQTL_3A.7	eigenQTL_3A.7	eigenQTL_3A.7	eigenQTL_3A.7	eigenQTL_6A.1
	Marker	2257732_PAV	4005072_PAV	1007286_PAV	2257138_PAV	1099726_PAV	3033940_PAV	3940178_PAV	3957848_PAV	3945420_PAV	1061286_PAV	3952975_PAV	2275425_SNP	1062254_SNP	1127998_SNP	1120615_PAV	4003435_PAV	4004625_PAV	1755023_PAV	4405474_PAV
	Chr	5	5	5	5	5	5	5	5	5	5	5	5	5	5	5	5	5	5	11
	Pos	103.85	103.92	103.92	103.92	103.92	103.92	103.92	103.92	103.92	103.92	103.92	110.13	110.13	110.13	110.13	110.13	110.13	110.13	3.4
	LOGP	6.12446	7.03178	6.37359	6.17743	6.01925	6.00048	5.99648	5.99648	5.96861	5.8781	5.87732	6.65305	6.44491	5.35007	5.31665	5.19619	5.0879	5.06642	6.41738
Code	Marker	PAV	PAV	PAV	PAV	PAV	PAV	PAV	PAV	PAV	PAV	PAV	SNP	SNP	SNP	PAV	PAV	PAV	PAV	PAV
DW004	2	G	G	G	G	N	G	G	G	G	G	G	A	T	T	A	A	A	A	N
DW015	2	G	G	G	G	G	G	G	G	G	G	G	A	T	T	A	A	A	A	G
DW017	2	G	G	G	G	G	G	G	G	G	G	G	A	T	T	A	A	A	A	G
DW018	2	G	G	G	G	G	G	G	G	G	G	G	A	T	T	A	A	A	A	G
DW039	2	G	G	G	G	G	G	G	G	G	G	G	A	T	T	A	A	A	A	G
DW059	2	G	G	G	G	G	G	G	G	G	G	G	A	T	T	A	A	A	A	G
DW070	2	G	G	G	G	G	G	G	G	G	G	G	A	T	T	A	A	N	A	N
DW086	2	G	G	G	G	G	G	G	G	G	G	G	A	T	Y	A	A	A	A	G
DW101	2	G	G	G	N	G	G	G	G	G	G	G	A	T	T	A	A	A	A	G
DW103	2	G	G	G	G	G	G	G	G	G	G	G	A	T	T	A	A	A	A	G
DW112	2	G	G	G	G	G	N	G	G	G	G	G	A	T	T	A	A	A	A	G
DW132	2	G	G	G	G	G	G	G	G	G	G	G	A	T	Y	A	A	N	A	G
DW136	2	N	G	G	G	G	G	G	G	G	G	G	A	T	Y	A	A	A	A	G
DW140	2	G	G	G	G	G	G	G	G	G	G	G	A	T	T	N	A	A	A	G
DW144	2	N	N	N	N	N	N	N	N	N	N	N	R	K	Y	A	A	A	A	N
DW172	2	G	G	G	G	G	G	G	G	G	G	G	A	T	T	A	A	A	A	G
DW193	2	G	G	G	G	G	G	G	G	G	G	G	A	T	T	A	A	A	A	G
DW195	2	G	G	G	G	G	G	G	G	G	G	G	A	T	T	A	A	A	A	G
DW196	2	G	G	G	G	G	G	G	G	G	G	G	A	T	T	A	A	A	A	G
DW249	2	G	G	G	G	G	G	G	G	G	G	G	A	T	T	A	A	A	A	G
DW276	2	G	G	G	G	G	G	G	G	G	G	G	A	T	T	A	A	A	A	G
DW295	2	G	G	G	G	G	G	G	G	G	G	G	A	T	T	A	A	A	A	G
DW302	2	G	G	G	G	G	G	G	G	G	G	G	A	T	T	A	A	A	A	G
DW326	2	G	G	G	G	G	G	G	G	G	G	G	A	T	T	A	A	A	A	G
DW445	2	G	G	G	G	G	G	G	G	G	G	G	A	T	T	A	A	A	A	G
DW456	2	G	G	G	G	G	G	G	G	G	G	G	A	T	T	A	A	A	A	G
DW835	2	G	G	G	G	G	G	G	G	G	G	G	A	T	T	A	A	A	A	G
SP1-G1	A	0	0	0	0	0	0	0	0	0	0	0	26	0	0	26	27	25	27	0
SP1-G1	N	2	1	1	2	2	2	1	1	1	1	1	0	0	0	1	0	2	0	3
SP1-G1	M	0	0	0	0	0	0	0	0	0	0	0	0	0	0	0	0	0	0	0
SP1-G1	K	0	0	0	0	0	0	0	0	0	0	0	0	1	0	0	0	0	0	0
SP1-G1	T	0	0	0	0	0	0	0	0	0	0	0	0	26	23	0	0	0	0	0
SP1-G1	G	25	26	26	25	25	25	26	26	26	26	26	0	0	0	0	0	0	0	24
SP1-G1	S	0	0	0	0	0	0	0	0	0	0	0	0	0	0	0	0	0	0	0
SP1-G1	Y	0	0	0	0	0	0	0	0	0	0	0	0	0	4	0	0	0	0	0
SP1-G1	C	0	0	0	0	0	0	0	0	0	0	0	0	0	0	0	0	0	0	0
SP1-G1	R	0	0	0	0	0	0	0	0	0	0	0	1	0	0	0	0	0	0	0
SP1-G1	W	0	0	0	0	0	0	0	0	0	0	0	0	0	0	0	0	0	0	0
SP1-G1	SUM	27	27	27	27	27	27	27	27	27	27	27	27	27	27	27	27	27	27	27
DW002	2	A	A	A	A	N	A	A	A	A	N	A	G	G	C	G	G	G	G	A
DW003	2	N	A	N	A	A	A	A	A	A	N	A	G	G	C	G	G	G	G	A
DW005	2	A	A	A	A	A	A	A	A	A	A	A	G	G	C	G	G	G	N	A
DW006	2	A	A	A	A	A	A	A	A	A	N	A	G	G	C	G	G	G	N	A
DW009	2	A	A	A	A	A	A	A	A	A	N	A	G	G	C	G	G	G	G	A
DW010	2	A	A	A	A	A	A	A	A	A	A	A	G	G	Y	G	G	G	G	A
DW011	2	N	A	A	N	A	A	A	A	A	A	A	R	K	Y	A	N	N	N	A
DW012	2	A	A	A	A	A	A	A	A	A	A	A	G	G	C	G	G	G	G	A
DW013	2	N	N	N	N	N	N	N	N	N	A	N	R	K	Y	A	A	A	A	N
DW014	2	A	A	A	A	A	A	A	A	A	A	A	G	G	C	G	G	G	G	A
DW020	2	A	A	A	A	A	A	A	A	A	A	A	G	G	C	G	G	G	G	A
DW021	2	A	A	A	A	A	A	A	A	A	A	A	G	G	C	G	G	G	G	A
DW022	2	A	A	A	A	A	A	A	A	A	A	A	G	G	C	G	G	G	G	A
DW023	2	A	A	A	A	A	A	A	A	A	A	A	G	G	C	G	G	G	G	A
DW024	2	A	A	A	A	A	A	A	A	A	A	A	G	G	C	G	G	G	G	A
DW031	2	A	A	A	A	A	A	A	A	A	A	A	G	G	C	G	G	G	G	A
DW033	2	N	A	N	A	A	A	A	A	A	A	A	G	G	C	G	G	G	G	A
DW037	2	A	A	A	A	A	A	A	A	A	A	A	G	G	C	G	G	G	G	A
DW038	2	A	A	A	A	A	A	A	A	A	A	A	G	G	C	G	G	G	G	A
DW040	2	N	A	N	N	N	N	N	N	N	N	N	R	K	T	A	A	N	A	N
DW042	2	A	A	A	A	A	A	A	A	A	N	A	G	G	C	G	G	G	G	A
DW043	2	A	A	A	A	A	A	A	A	A	N	A	G	G	C	G	G	G	G	A
DW044	2	N	A	A	A	A	A	A	A	A	A	N	R	K	Y	N	N	N	N	A
DW045	2	N	A	A	A	A	A	A	A	A	A	A	G	G	C	G	G	G	G	A
DW047	2	A	A	A	A	A	A	A	A	N	A	A	R	K	Y	N	N	N	N	A
DW049	2	A	N	N	N	N	G	N	N	N	N	N	R	K	Y	N	A	A	A	N
DW053	2	A	A	A	A	N	A	A	A	A	A	A	G	G	C	G	G	G	G	A
DW058	2	A	A	A	A	A	A	A	A	A	A	A	G	G	C	G	G	G	G	A
DW060	2	A	A	A	A	A	A	A	A	A	A	A	G	G	C	G	G	G	G	A
DW061	2	A	A	A	A	A	A	A	A	A	A	A	G	G	C	G	G	G	G	A
DW062	2	A	A	A	A	A	A	A	A	A	N	A	G	G	C	G	G	G	G	A
DW063	2	A	A	A	A	A	A	A	A	A	A	N	G	G	C	G	G	G	G	A
DW064	2	A	A	A	A	A	A	A	A	A	A	A	G	G	C	G	G	G	G	A
DW065	2	A	A	A	A	A	A	A	A	A	A	A	G	G	C	G	G	G	G	A
DW066	2	A	A	A	A	A	A	A	A	A	A	A	G	G	C	G	G	G	G	A
DW067	2	A	A	A	A	A	A	A	A	A	A	A	G	G	C	G	G	G	G	A
DW068	2	A	A	A	A	A	A	A	A	A	A	A	G	G	C	G	G	G	G	A
DW069	2	A	A	A	A	A	A	A	A	A	A	A	G	G	C	G	G	G	G	A
DW071	2	A	A	A	A	A	A	A	A	A	A	N	G	G	C	G	G	G	G	A
DW072	2	A	A	N	A	N	N	N	N	N	N	A	R	K	Y	N	A	A	N	A
DW073	2	A	A	N	A	A	A	A	A	A	A	A	G	G	C	G	N	G	G	A
DW074	2	A	A	A	A	A	A	A	A	A	A	A	G	G	C	G	G	G	G	A
DW076	2	A	A	A	A	A	A	A	A	A	A	A	G	G	C	G	G	G	G	A
DW077	2	A	A	A	A	A	A	A	A	A	N	A	G	G	C	G	N	G	N	A
DW078	2	A	A	A	A	A	A	A	A	A	A	A	G	G	C	G	G	G	G	A
DW079	2	A	A	A	A	A	A	A	A	A	A	A	R	G	C	G	G	G	G	A
DW080	2	A	A	N	A	A	A	A	A	A	A	A	G	G	C	G	G	G	G	A
DW081	2	A	A	A	A	A	A	A	A	A	A	A	G	G	C	G	G	G	G	A
DW082	2	A	A	A	A	A	A	A	A	A	A	A	G	G	C	G	G	G	G	A
DW083	2	A	A	A	A	A	A	A	A	A	A	A	G	G	C	G	G	G	G	A
DW084	2	N	A	A	A	A	A	A	A	A	A	A	G	G	C	G	G	G	G	A
DW085	2	A	A	A	A	A	A	A	A	A	A	N	G	G	C	G	G	G	G	A
DW089	2	N	A	A	A	A	A	A	A	A	A	A	G	G	C	G	G	G	G	A
DW090	2	A	A	A	A	A	A	A	A	A	A	A	G	G	C	G	G	G	G	A
DW094	2	A	A	A	A	A	A	A	A	A	A	A	G	G	C	G	G	G	G	A
DW100	2	A	A	A	A	A	A	A	A	A	A	A	G	G	C	G	G	G	G	A
DW104	2	A	A	A	A	A	A	A	A	A	A	A	G	G	C	N	G	G	G	A
DW109	2	A	A	A	A	A	A	A	A	A	A	A	G	G	C	G	G	G	G	A
DW110	2	A	A	A	A	A	A	A	A	A	N	A	G	G	C	G	G	G	G	A
DW111	2	A	N	A	A	A	A	A	A	A	A	A	G	K	Y	N	N	N	N	A
DW113	2	A	A	A	A	A	A	A	A	A	A	A	G	G	Y	G	G	G	G	A
DW114	2	A	A	A	A	A	A	A	A	A	A	A	G	G	C	G	G	G	G	A
DW115	2	A	A	A	A	A	A	A	A	A	A	A	G	G	C	G	G	G	G	A
DW121	2	A	A	A	A	A	A	A	A	A	A	A	G	G	C	G	G	G	G	A
DW122	2	A	A	A	N	A	A	A	A	A	A	A	G	G	C	G	G	G	G	A
DW123	2	A	A	A	A	A	A	A	A	A	A	A	G	G	C	G	G	G	G	A
DW125	2	A	A	N	A	A	A	A	A	A	N	A	G	G	C	G	G	G	G	A
DW128	2	A	A	A	A	A	A	A	A	A	A	A	G	G	C	G	G	G	G	A
DW131	2	A	A	A	N	A	A	A	A	A	A	A	G	G	C	G	G	G	G	A
DW133	2	A	A	A	A	A	A	A	A	A	N	A	G	G	C	G	G	G	G	A
DW134	2	A	N	N	A	A	A	A	A	A	N	A	G	G	C	G	G	G	G	A
DW135	2	A	A	A	A	A	A	A	A	A	A	A	G	G	C	G	G	G	G	A
DW137	2	A	A	A	A	A	A	A	A	A	A	A	G	G	C	G	G	G	G	A
DW145	2	A	A	A	A	A	A	A	A	A	A	A	R	G	Y	N	N	N	N	A
DW146	2	A	A	A	A	N	A	A	A	A	A	A	G	G	C	G	G	G	G	A
DW147	2	A	A	A	A	A	A	A	A	A	N	A	R	K	Y	N	N	N	N	A
DW150	2	A	N	A	A	A	A	N	N	N	A	A	R	K	Y	N	A	N	N	A
DW151	2	A	A	A	A	A	A	A	A	A	A	A	G	G	C	G	G	G	G	A
DW153	2	A	A	A	A	A	A	A	A	A	N	A	G	G	C	G	G	G	G	N
DW154	2	A	A	A	A	A	A	A	A	A	N	A	G	G	C	G	G	G	G	A
DW155	2	A	A	N	A	A	A	A	A	A	N	A	G	G	C	G	G	G	G	A
DW156	2	A	A	A	A	A	A	A	A	A	A	A	G	G	C	G	G	G	G	A
DW158	2	A	A	A	A	A	A	A	A	A	A	A	G	G	C	G	G	G	G	A
DW166	2	A	A	A	A	A	A	A	A	A	N	A	G	G	C	G	G	G	G	A
DW170	2	A	A	N	A	A	A	A	A	A	A	A	G	G	C	N	G	G	G	A
DW292	2	A	A	A	A	A	A	A	A	A	A	A	G	G	C	G	G	G	G	A
DW293	2	A	A	A	A	A	A	A	A	A	A	A	G	G	C	G	G	G	G	A
DW294	2	A	A	A	A	A	A	A	A	A	A	A	G	G	C	G	G	G	G	A
DW298	2	A	A	A	A	A	A	A	A	A	A	A	G	G	C	G	G	G	G	A
DW446	2	A	A	A	A	A	A	A	A	A	A	A	G	G	C	G	G	G	G	A
DW451	2	A	A	A	A	A	A	A	A	A	N	A	G	G	C	G	G	G	G	A
DW453	2	A	A	A	A	N	A	A	A	N	A	A	G	G	C	G	G	G	G	A
SP1-G2	A	83	87	80	86	84	88	87	87	85	71	85	0	0	0	3	5	3	3	88
SP1-G2	N	9	5	12	6	8	3	5	5	7	21	7	0	0	0	10	8	8	11	4
SP1-G2	M	0	0	0	0	0	0	0	0	0	0	0	0	0	0	0	0	0	0	0
SP1-G2	K	0	0	0	0	0	0	0	0	0	0	0	0	10	0	0	0	0	0	0
SP1-G2	T	0	0	0	0	0	0	0	0	0	0	0	0	0	1	0	0	0	0	0
SP1-G2	G	0	0	0	0	0	1	0	0	0	0	0	81	82	0	79	79	81	78	0
SP1-G2	S	0	0	0	0	0	0	0	0	0	0	0	0	0	0	0	0	0	0	0
SP1-G2	Y	0	0	0	0	0	0	0	0	0	0	0	0	0	12	0	0	0	0	0
SP1-G2	C	0	0	0	0	0	0	0	0	0	0	0	0	0	79	0	0	0	0	0
SP1-G2	R	0	0	0	0	0	0	0	0	0	0	0	11	0	0	0	0	0	0	0
SP1-G2	W	0	0	0	0	0	0	0	0	0	0	0	0	0	0	0	0	0	0	0
SP1-G2	SUM	92	92	92	92	92	92	92	92	92	92	92	92	92	92	92	92	92	92	92

## Sheet: SP2 (G2) - SP4 (G1)
	Trait	eigenQTL_3A.6	eigenQTL_3A.6	eigenQTL_3A.6	eigenQTL_3A.6	eigenQTL_3A.6	eigenQTL_3A.6	eigenQTL_3A.6	eigenQTL_3A.6	eigenQTL_3A.6	eigenQTL_3A.6	eigenQTL_3A.6	eigenQTL_3A.7	eigenQTL_3A.7	eigenQTL_3A.7	eigenQTL_3A.7	eigenQTL_3A.7	eigenQTL_3A.7	eigenQTL_3A.7	eigenQTL_3B.4	eigenQTL_6A.1
	Marker	2257732_PAV	4005072_PAV	1007286_PAV	2257138_PAV	1099726_PAV	3033940_PAV	3940178_PAV	3957848_PAV	3945420_PAV	1061286_PAV	3952975_PAV	2275425_SNP	1062254_SNP	1127998_SNP	1120615_PAV	4003435_PAV	4004625_PAV	1755023_PAV	4407344_PAV	4405474_PAV
	Chr	5	5	5	5	5	5	5	5	5	5	5	5	5	5	5	5	5	5	6	11
	Pos	103.85	103.92	103.92	103.92	103.92	103.92	103.92	103.92	103.92	103.92	103.92	110.13	110.13	110.13	110.13	110.13	110.13	110.13	68.96	3.4
	LOGP	6.12446	7.03178	6.37359	6.17743	6.01925	6.00048	5.99648	5.99648	5.96861	5.8781	5.87732	6.65305	6.44491	5.35007	5.31665	5.19619	5.0879	5.06642	5.78557	6.41738
Code	Marker	PAV	PAV	PAV	PAV	PAV	PAV	PAV	PAV	PAV	PAV	PAV	SNP	SNP	SNP	PAV	PAV	PAV	PAV	PAV	PAV
DW002	2	A	A	A	A	N	A	A	A	A	N	A	G	G	C	G	G	G	G	G	A
DW003	2	N	A	N	A	A	A	A	A	A	N	A	G	G	C	G	G	G	G	G	A
DW005	2	A	A	A	A	A	A	A	A	A	A	A	G	G	C	G	G	G	N	N	A
DW006	2	A	A	A	A	A	A	A	A	A	N	A	G	G	C	G	G	G	N	G	A
DW009	2	A	A	A	A	A	A	A	A	A	N	A	G	G	C	G	G	G	G	G	A
DW010	2	A	A	A	A	A	A	A	A	A	A	A	G	G	Y	G	G	G	G	N	A
DW011	2	N	A	A	N	A	A	A	A	A	A	A	R	K	Y	A	N	N	N	N	A
DW012	2	A	A	A	A	A	A	A	A	A	A	A	G	G	C	G	G	G	G	G	A
DW013	2	N	N	N	N	N	N	N	N	N	A	N	R	K	Y	A	A	A	A	A	N
DW014	2	A	A	A	A	A	A	A	A	A	A	A	G	G	C	G	G	G	G	G	A
DW020	2	A	A	A	A	A	A	A	A	A	A	A	G	G	C	G	G	G	G	N	A
DW021	2	A	A	A	A	A	A	A	A	A	A	A	G	G	C	G	G	G	G	G	A
DW022	2	A	A	A	A	A	A	A	A	A	A	A	G	G	C	G	G	G	G	G	A
DW023	2	A	A	A	A	A	A	A	A	A	A	A	G	G	C	G	G	G	G	G	A
DW024	2	A	A	A	A	A	A	A	A	A	A	A	G	G	C	G	G	G	G	G	A
DW031	2	A	A	A	A	A	A	A	A	A	A	A	G	G	C	G	G	G	G	G	A
DW033	2	N	A	N	A	A	A	A	A	A	A	A	G	G	C	G	G	G	G	G	A
DW037	2	A	A	A	A	A	A	A	A	A	A	A	G	G	C	G	G	G	G	G	A
DW038	2	A	A	A	A	A	A	A	A	A	A	A	G	G	C	G	G	G	G	G	A
DW040	2	N	A	N	N	N	N	N	N	N	N	N	R	K	T	A	A	N	A	N	N
DW042	2	A	A	A	A	A	A	A	A	A	N	A	G	G	C	G	G	G	G	G	A
DW043	2	A	A	A	A	A	A	A	A	A	N	A	G	G	C	G	G	G	G	G	A
DW044	2	N	A	A	A	A	A	A	A	A	A	N	R	K	Y	N	N	N	N	A	A
DW045	2	N	A	A	A	A	A	A	A	A	A	A	G	G	C	G	G	G	G	G	A
DW047	2	A	A	A	A	A	A	A	A	N	A	A	R	K	Y	N	N	N	N	G	A
DW049	2	A	N	N	N	N	G	N	N	N	N	N	R	K	Y	N	A	A	A	A	N
DW053	2	A	A	A	A	N	A	A	A	A	A	A	G	G	C	G	G	G	G	G	A
DW058	2	A	A	A	A	A	A	A	A	A	A	A	G	G	C	G	G	G	G	G	A
DW060	2	A	A	A	A	A	A	A	A	A	A	A	G	G	C	G	G	G	G	G	A
DW061	2	A	A	A	A	A	A	A	A	A	A	A	G	G	C	G	G	G	G	G	A
DW062	2	A	A	A	A	A	A	A	A	A	N	A	G	G	C	G	G	G	G	G	A
DW063	2	A	A	A	A	A	A	A	A	A	A	N	G	G	C	G	G	G	G	G	A
DW064	2	A	A	A	A	A	A	A	A	A	A	A	G	G	C	G	G	G	G	G	A
DW065	2	A	A	A	A	A	A	A	A	A	A	A	G	G	C	G	G	G	G	G	A
DW066	2	A	A	A	A	A	A	A	A	A	A	A	G	G	C	G	G	G	G	G	A
DW067	2	A	A	A	A	A	A	A	A	A	A	A	G	G	C	G	G	G	G	G	A
DW068	2	A	A	A	A	A	A	A	A	A	A	A	G	G	C	G	G	G	G	G	A
DW069	2	A	A	A	A	A	A	A	A	A	A	A	G	G	C	G	G	G	G	G	A
DW071	2	A	A	A	A	A	A	A	A	A	A	N	G	G	C	G	G	G	G	G	A
DW072	2	A	A	N	A	N	N	N	N	N	N	A	R	K	Y	N	A	A	N	A	A
DW073	2	A	A	N	A	A	A	A	A	A	A	A	G	G	C	G	N	G	G	G	A
DW074	2	A	A	A	A	A	A	A	A	A	A	A	G	G	C	G	G	G	G	G	A
DW076	2	A	A	A	A	A	A	A	A	A	A	A	G	G	C	G	G	G	G	G	A
DW077	2	A	A	A	A	A	A	A	A	A	N	A	G	G	C	G	N	G	N	N	A
DW078	2	A	A	A	A	A	A	A	A	A	A	A	G	G	C	G	G	G	G	G	A
DW079	2	A	A	A	A	A	A	A	A	A	A	A	R	G	C	G	G	G	G	G	A
DW080	2	A	A	N	A	A	A	A	A	A	A	A	G	G	C	G	G	G	G	G	A
DW081	2	A	A	A	A	A	A	A	A	A	A	A	G	G	C	G	G	G	G	G	A
DW082	2	A	A	A	A	A	A	A	A	A	A	A	G	G	C	G	G	G	G	G	A
DW083	2	A	A	A	A	A	A	A	A	A	A	A	G	G	C	G	G	G	G	G	A
DW084	2	N	A	A	A	A	A	A	A	A	A	A	G	G	C	G	G	G	G	G	A
DW085	2	A	A	A	A	A	A	A	A	A	A	N	G	G	C	G	G	G	G	G	A
DW089	2	N	A	A	A	A	A	A	A	A	A	A	G	G	C	G	G	G	G	G	A
DW090	2	A	A	A	A	A	A	A	A	A	A	A	G	G	C	G	G	G	G	G	A
DW094	2	A	A	A	A	A	A	A	A	A	A	A	G	G	C	G	G	G	G	G	A
DW100	2	A	A	A	A	A	A	A	A	A	A	A	G	G	C	G	G	G	G	G	A
DW104	2	A	A	A	A	A	A	A	A	A	A	A	G	G	C	N	G	G	G	G	A
DW109	2	A	A	A	A	A	A	A	A	A	A	A	G	G	C	G	G	G	G	G	A
DW110	2	A	A	A	A	A	A	A	A	A	N	A	G	G	C	G	G	G	G	G	A
DW111	2	A	N	A	A	A	A	A	A	A	A	A	G	K	Y	N	N	N	N	N	A
DW113	2	A	A	A	A	A	A	A	A	A	A	A	G	G	Y	G	G	G	G	G	A
DW114	2	A	A	A	A	A	A	A	A	A	A	A	G	G	C	G	G	G	G	G	A
DW115	2	A	A	A	A	A	A	A	A	A	A	A	G	G	C	G	G	G	G	G	A
DW121	2	A	A	A	A	A	A	A	A	A	A	A	G	G	C	G	G	G	G	G	A
DW122	2	A	A	A	N	A	A	A	A	A	A	A	G	G	C	G	G	G	G	G	A
DW123	2	A	A	A	A	A	A	A	A	A	A	A	G	G	C	G	G	G	G	G	A
DW125	2	A	A	N	A	A	A	A	A	A	N	A	G	G	C	G	G	G	G	G	A
DW128	2	A	A	A	A	A	A	A	A	A	A	A	G	G	C	G	G	G	G	G	A
DW131	2	A	A	A	N	A	A	A	A	A	A	A	G	G	C	G	G	G	G	G	A
DW133	2	A	A	A	A	A	A	A	A	A	N	A	G	G	C	G	G	G	G	G	A
DW134	2	A	N	N	A	A	A	A	A	A	N	A	G	G	C	G	G	G	G	G	A
DW135	2	A	A	A	A	A	A	A	A	A	A	A	G	G	C	G	G	G	G	G	A
DW137	2	A	A	A	A	A	A	A	A	A	A	A	G	G	C	G	G	G	G	G	A
DW145	2	A	A	A	A	A	A	A	A	A	A	A	R	G	Y	N	N	N	N	N	A
DW146	2	A	A	A	A	N	A	A	A	A	A	A	G	G	C	G	G	G	G	G	A
DW147	2	A	A	A	A	A	A	A	A	A	N	A	R	K	Y	N	N	N	N	N	A
DW150	2	A	N	A	A	A	A	N	N	N	A	A	R	K	Y	N	A	N	N	A	A
DW151	2	A	A	A	A	A	A	A	A	A	A	A	G	G	C	G	G	G	G	G	A
DW153	2	A	A	A	A	A	A	A	A	A	N	A	G	G	C	G	G	G	G	G	N
DW154	2	A	A	A	A	A	A	A	A	A	N	A	G	G	C	G	G	G	G	G	A
DW155	2	A	A	N	A	A	A	A	A	A	N	A	G	G	C	G	G	G	G	G	A
DW156	2	A	A	A	A	A	A	A	A	A	A	A	G	G	C	G	G	G	G	G	A
DW158	2	A	A	A	A	A	A	A	A	A	A	A	G	G	C	G	G	G	G	G	A
DW166	2	A	A	A	A	A	A	A	A	A	N	A	G	G	C	G	G	G	G	G	A
DW170	2	A	A	N	A	A	A	A	A	A	A	A	G	G	C	N	G	G	G	G	A
DW292	2	A	A	A	A	A	A	A	A	A	A	A	G	G	C	G	G	G	G	G	A
DW293	2	A	A	A	A	A	A	A	A	A	A	A	G	G	C	G	G	G	G	G	A
DW294	2	A	A	A	A	A	A	A	A	A	A	A	G	G	C	G	G	G	G	G	A
DW298	2	A	A	A	A	A	A	A	A	A	A	A	G	G	C	G	G	G	G	G	A
DW446	2	A	A	A	A	A	A	A	A	A	A	A	G	G	C	G	G	G	G	G	A
DW451	2	A	A	A	A	A	A	A	A	A	N	A	G	G	C	G	G	G	G	G	A
DW453	2	A	A	A	A	N	A	A	A	N	A	A	G	G	C	G	G	G	G	G	A
SP1-G2	A	83	87	80	86	84	88	87	87	85	71	85	0	0	0	3	5	3	3	5	88
SP1-G2	N	9	5	12	6	8	3	5	5	7	21	7	0	0	0	10	8	8	11	9	4
SP1-G2	M	0	0	0	0	0	0	0	0	0	0	0	0	0	0	0	0	0	0	0	0
SP1-G2	K	0	0	0	0	0	0	0	0	0	0	0	0	10	0	0	0	0	0	0	0
SP1-G2	T	0	0	0	0	0	0	0	0	0	0	0	0	0	1	0	0	0	0	0	0
SP1-G2	G	0	0	0	0	0	1	0	0	0	0	0	81	82	0	79	79	81	78	78	0
SP1-G2	S	0	0	0	0	0	0	0	0	0	0	0	0	0	0	0	0	0	0	0	0
SP1-G2	Y	0	0	0	0	0	0	0	0	0	0	0	0	0	12	0	0	0	0	0	0
SP1-G2	C	0	0	0	0	0	0	0	0	0	0	0	0	0	79	0	0	0	0	0	0
SP1-G2	R	0	0	0	0	0	0	0	0	0	0	0	11	0	0	0	0	0	0	0	0
SP1-G2	W	0	0	0	0	0	0	0	0	0	0	0	0	0	0	0	0	0	0	0	0
SP1-G2	SUM	92	92	92	92	92	92	92	92	92	92	92	92	92	92	92	92	92	92	92	92
DW174	4	G	G	G	G	G	G	G	G	G	G	G	A	T	T	A	A	A	A	A	G
DW176	4	G	G	G	G	G	G	G	G	G	G	G	A	T	T	A	A	A	A	A	G
DW177	4	G	G	G	G	G	G	G	G	G	G	G	A	T	T	A	A	A	A	A	G
DW178	4	G	G	G	G	G	G	G	G	G	G	G	A	T	T	A	A	A	A	A	G
DW179	4	G	G	G	G	G	G	G	G	G	G	G	A	T	T	A	A	A	A	A	G
DW181	4	G	G	G	G	G	G	G	G	G	G	G	A	T	T	A	A	A	A	A	G
DW183	4	G	G	G	G	G	N	G	G	G	G	G	A	T	T	A	A	A	A	A	G
DW185	4	G	G	G	G	G	G	G	G	G	G	G	A	T	T	A	A	A	A	A	G
DW189	4	G	G	G	G	G	N	G	G	G	G	G	A	T	T	A	A	A	A	A	G
DW190	4	G	G	G	G	G	G	G	G	G	G	G	A	T	T	A	A	A	A	A	G
DW250	4	G	G	G	G	G	G	G	G	G	G	G	A	T	T	A	A	A	A	A	G
DW251	4	G	G	G	G	G	G	G	G	G	G	G	A	T	T	A	A	A	A	A	G
DW257	4	G	G	G	G	G	G	G	G	G	G	G	A	T	T	A	A	A	A	A	G
DW259	4	G	G	G	G	G	G	G	G	G	G	G	A	T	T	N	A	A	A	A	G
DW264	4	G	G	G	G	G	G	G	G	G	G	G	A	T	T	A	A	A	A	A	G
DW266	4	G	G	G	G	G	G	G	G	G	G	G	A	T	T	A	A	A	A	A	G
DW268	4	G	G	G	G	G	G	G	G	G	G	G	A	T	T	A	A	A	A	A	G
DW270	4	G	G	G	G	G	G	G	G	G	G	G	A	T	T	N	A	A	A	A	G
DW272	4	G	G	G	G	G	G	G	G	G	G	G	A	T	T	A	A	A	A	A	G
DW275	4	G	G	G	G	G	G	G	G	G	G	G	A	T	T	A	A	A	A	A	G
DW279	4	N	N	A	N	N	A	N	N	N	A	A	R	K	Y	N	N	A	N	N	A
DW280	4	G	G	G	G	G	G	G	G	G	G	G	A	T	T	A	A	A	A	A	G
DW285	4	G	G	G	G	G	G	G	G	G	G	G	A	T	T	A	A	A	A	A	G
DW286	4	G	G	G	G	G	G	G	G	G	G	G	A	T	T	N	A	A	A	A	G
DW290	4	G	G	G	G	G	G	G	G	G	G	G	A	T	T	A	A	A	A	A	G
DW301	4	G	G	G	G	G	G	G	G	G	G	G	A	T	T	A	A	A	A	A	G
DW304	4	G	G	G	G	G	G	G	G	G	G	G	A	T	T	A	A	A	A	A	G
DW327	4	G	G	G	G	G	G	G	G	G	G	G	A	T	T	A	A	A	A	A	G
DW328	4	G	N	G	G	G	G	G	G	G	G	G	A	T	T	A	A	A	A	A	G
DW334	4	G	G	G	G	G	G	G	G	G	G	G	A	T	T	A	A	A	A	A	G
DW337	4	G	G	G	G	G	G	G	G	G	G	G	A	T	T	A	A	A	A	A	G
DW341	4	G	G	G	G	G	G	G	G	G	G	G	A	T	T	A	A	A	A	A	G
DW344	4	G	G	G	G	G	G	G	G	G	G	G	A	T	T	A	A	A	A	A	G
DW346	4	G	G	G	G	G	G	G	G	G	G	G	A	T	T	A	A	A	A	A	G
DW348	4	G	G	G	G	G	G	G	G	G	G	G	A	T	T	A	A	A	A	A	G
DW351	4	G	G	G	G	G	G	G	G	G	G	G	A	T	T	N	A	A	A	A	G
DW358	4	G	G	G	G	G	G	G	G	G	G	G	A	T	T	A	A	A	A	A	G
DW360	4	G	G	G	G	G	G	G	G	G	G	G	A	T	T	A	A	A	A	A	G
DW363	4	G	G	G	G	G	G	G	G	G	G	G	A	T	T	A	A	A	A	A	G
DW366	4	G	G	G	G	G	G	G	G	G	G	G	A	T	T	A	A	A	A	A	G
DW368	4	G	G	G	G	G	G	G	G	G	G	G	A	T	T	A	A	A	A	A	G
DW372	4	G	G	G	G	G	G	G	G	G	G	G	A	T	T	A	A	A	A	A	G
DW383	4	G	G	G	G	G	G	G	G	G	G	G	A	T	T	A	A	A	A	A	G
DW398	4	G	G	G	G	G	G	G	G	G	G	G	A	T	T	A	A	A	A	N	G
DW404	4	G	G	G	G	G	G	G	G	G	G	G	A	T	T	A	A	A	A	A	G
DW411	4	G	G	G	G	G	G	G	G	G	G	G	A	T	T	A	A	A	A	N	G
DW416	4	G	G	G	G	G	G	G	G	G	G	G	A	T	T	A	A	A	A	A	G
DW429	4	G	G	N	G	G	G	G	G	G	G	G	A	T	T	A	A	A	A	N	G
DW433	4	G	G	G	G	G	G	G	G	G	G	G	A	T	T	A	A	A	A	A	G
DW436	4	G	G	G	G	G	G	G	G	G	G	G	A	T	T	A	A	A	A	A	G
DW438	4	G	G	G	G	G	G	G	G	G	G	G	A	T	T	A	A	A	A	A	G
DW442	4	G	G	G	G	G	G	G	G	G	G	G	A	T	T	A	A	A	A	A	G
DW460	4	G	G	G	G	G	G	G	G	G	G	G	A	T	T	A	A	A	A	A	G
DW463	4	G	G	G	G	G	G	G	G	G	G	G	A	T	T	A	A	A	A	A	G
DW465	4	G	G	G	G	G	G	G	G	G	G	G	A	T	T	A	A	A	A	A	G
DW482	4	G	G	G	G	G	G	G	G	G	G	G	A	T	T	A	A	A	A	A	G
DW516	4	G	G	G	G	G	G	G	G	G	G	G	A	T	T	A	A	A	A	A	G
DW517	4	G	G	G	G	G	G	G	G	G	G	G	A	T	T	A	A	A	A	A	G
DW521	4	G	G	G	G	G	G	G	G	G	G	G	A	T	T	A	A	A	A	A	G
DW523	4	G	G	G	G	G	G	G	G	G	G	G	A	T	T	A	A	A	A	A	G
DW524	4	G	G	G	G	G	G	G	G	G	G	G	A	T	T	A	A	A	A	A	G
DW527	4	G	G	G	G	G	G	G	G	G	G	G	A	T	T	A	A	A	A	A	G
DW530	4	G	G	G	G	G	G	G	G	G	G	G	A	T	Y	A	A	A	A	A	G
DW596	4	G	G	G	G	G	G	G	G	G	G	G	A	T	Y	A	A	A	A	N	G
DW601	4	G	G	G	G	G	G	G	G	G	G	G	A	T	T	A	A	A	A	A	G
DW602	4	G	G	G	G	G	G	G	G	G	G	G	A	T	T	A	A	A	A	A	G
DW603	4	G	G	G	G	G	G	G	G	G	G	G	A	T	T	A	A	A	A	A	G
DW604	4	G	G	G	G	G	G	G	G	G	G	G	A	T	T	A	A	A	A	A	G
DW605	4	G	G	G	G	G	G	G	G	G	G	G	A	T	T	A	A	A	A	A	G
DW607	4	G	G	G	G	G	G	G	G	G	G	G	A	T	T	A	A	A	A	A	G
DW785	4	G	G	G	G	G	G	G	G	G	G	G	A	T	T	A	A	A	A	A	G
DW824	4	G	G	G	G	G	G	G	G	G	G	G	A	T	T	A	A	A	A	A	G
DW827	4	G	G	G	G	G	G	N	N	G	G	G	A	T	T	A	A	A	A	A	G
SP4-G1	A	0	0	1	0	0	1	0	0	0	1	1	72	0	0	68	72	73	72	68	1
SP4-G1	N	1	2	1	1	1	2	2	2	1	0	0	0	0	0	5	1	0	1	5	0
SP4-G1	M	0	0	0	0	0	0	0	0	0	0	0	0	0	0	0	0	0	0	0	0
SP4-G1	K	0	0	0	0	0	0	0	0	0	0	0	0	1	0	0	0	0	0	0	0
SP4-G1	T	0	0	0	0	0	0	0	0	0	0	0	0	72	70	0	0	0	0	0	0
SP4-G1	G	72	71	71	72	72	70	71	71	72	72	72	0	0	0	0	0	0	0	0	72
SP4-G1	S	0	0	0	0	0	0	0	0	0	0	0	0	0	0	0	0	0	0	0	0
SP4-G1	Y	0	0	0	0	0	0	0	0	0	0	0	0	0	3	0	0	0	0	0	0
SP4-G1	C	0	0	0	0	0	0	0	0	0	0	0	0	0	0	0	0	0	0	0	0
SP4-G1	R	0	0	0	0	0	0	0	0	0	0	0	1	0	0	0	0	0	0	0	0
SP4-G1	W	0	0	0	0	0	0	0	0	0	0	0	0	0	0	0	0	0	0	0	0
SP4-G1	SUM	73	73	73	73	73	73	73	73	73	73	73	73	73	73	73	73	73	73	73	73

## Sheet: SP2 (G2) - SP4 (G2)
	Trait	eigenQTL_2A.7	eigenQTL_2B.3	eigenQTL_2B.3	eigenQTL_2B.3	eigenQTL_2B.3	eigenQTL_2B.3	eigenQTL_2B.3	eigenQTL_2B.3	eigenQTL_2B.3	eigenQTL_2B.3	eigenQTL_2B.3	eigenQTL_2B.3	eigenQTL_2B.3	eigenQTL_2B.3	eigenQTL_2B.3	eigenQTL_2B.3	eigenQTL_2B.3
	Marker	1089372_PAV	3935165_PAV	4404794_PAV	4404891_PAV	4409154_PAV	3946438_PAV	3955840_PAV	2279856_PAV	4408962_PAV	3022498_PAV	1125733_PAV	3021610_SNP	1353553_SNP	4004228_PAV	986135_SNP	1109787_SNP	1124640_SNP
	Chr	3	4	4	4	4	4	4	4	4	4	4	4	4	4	4	4	4
	Pos	123.66	36.35	36.35	36.35	36.35	36.35	36.35	37.15	37.15	37.15	38.57	40.74	40.74	40.74	40.99	40.99	41.86
	LOGP	5.05285	5.52785	5.48952	5.48952	5.30828	5.11914	5.11914	6.00131	5.84933	5.33641	5.43414	5.65332	7.49707	5.23224	5.56364	5.01041	5.51793
Code	Marker	PAV	PAV	PAV	PAV	PAV	PAV	PAV	PAV	PAV	PAV	PAV	SNP	SNP	PAV	SNP	SNP	SNP
DW002	2	G	A	G	G	G	A	A	N	G	A	A	T	T	G	C	A	G
DW003	2	G	A	G	G	G	A	A	A	G	A	A	T	T	G	C	A	G
DW005	2	A	A	G	G	G	A	A	A	G	A	A	T	T	G	C	A	G
DW006	2	G	A	G	G	G	A	A	N	G	A	A	T	T	G	C	A	G
DW009	2	G	A	G	G	G	A	A	A	G	A	N	T	T	G	C	A	G
DW010	2	G	A	G	G	G	A	A	A	G	A	N	T	T	G	C	A	G
DW011	2	G	A	G	G	G	A	A	A	G	A	A	T	T	G	C	A	G
DW012	2	G	A	G	G	G	A	A	N	G	A	A	T	T	G	C	A	G
DW013	2	G	A	G	G	G	G	G	A	G	A	A	T	T	G	C	A	G
DW014	2	G	A	G	G	G	A	A	A	G	A	A	T	T	G	C	A	G
DW020	2	G	A	G	G	G	A	A	A	G	A	A	T	T	G	C	A	G
DW021	2	A	A	G	G	G	A	A	G	A	G	G	Y	T	A	A	C	A
DW022	2	G	G	A	A	A	G	G	G	A	G	G	C	C	A	A	C	A
DW023	2	G	N	G	G	G	A	A	A	G	A	A	T	T	G	C	A	G
DW024	2	A	N	N	N	A	N	N	A	N	N	A	Y	Y	A	M	M	R
DW031	2	G	A	G	G	G	A	A	A	G	A	A	T	T	G	C	A	G
DW033	2	G	A	G	G	G	A	A	N	G	N	G	T	T	G	C	C	G
DW037	2	G	G	A	A	A	G	G	G	A	G	A	C	C	A	A	C	A
DW038	2	G	A	G	G	G	N	N	N	G	A	N	T	T	G	C	A	G
DW040	2	G	G	A	A	A	G	G	G	A	G	G	C	C	N	A	C	A
DW042	2	G	A	G	G	G	A	A	A	G	A	A	T	T	G	C	A	G
DW043	2	A	A	G	G	G	A	A	A	G	A	A	T	T	G	C	A	G
DW044	2	G	A	G	G	G	A	A	A	G	A	A	T	T	G	C	A	G
DW045	2	G	A	G	G	G	A	A	A	G	N	A	T	T	G	C	A	G
DW047	2	G	A	G	G	G	A	A	A	G	A	A	T	T	G	C	A	G
DW049	2	G	A	N	N	N	N	N	A	G	N	A	Y	Y	A	M	A	R
DW053	2	G	A	G	G	G	A	A	A	G	A	A	T	T	G	C	A	G
DW058	2	G	G	A	A	N	G	G	G	A	G	G	C	C	A	A	C	A
DW060	2	A	G	A	A	A	G	G	A	G	G	A	C	C	G	A	A	A
DW061	2	G	A	G	G	G	A	A	A	G	A	A	T	T	G	C	A	G
DW062	2	G	A	G	G	G	A	A	A	G	A	A	T	T	G	C	A	G
DW063	2	G	A	G	G	G	A	A	A	G	A	A	T	T	G	C	A	G
DW064	2	G	A	G	G	G	A	A	A	G	N	A	T	T	G	C	A	G
DW065	2	G	G	A	A	A	G	G	G	A	G	G	C	C	A	N	C	A
DW066	2	G	A	N	N	G	A	A	A	G	A	G	T	Y	G	C	A	G
DW067	2	G	A	G	G	G	A	A	A	G	A	N	T	T	G	C	A	G
DW068	2	G	N	G	G	G	A	A	A	G	A	G	T	T	G	C	A	G
DW069	2	G	A	G	G	G	A	A	A	G	A	N	T	T	G	C	A	G
DW071	2	G	A	N	N	G	A	A	A	G	A	A	T	T	G	C	A	G
DW072	2	G	A	G	G	G	A	A	A	G	A	A	T	T	G	C	A	G
DW073	2	G	A	G	G	G	A	A	A	G	A	A	T	T	G	C	A	G
DW074	2	G	A	G	G	G	A	A	A	G	N	A	T	T	G	C	A	G
DW076	2	G	A	G	G	G	A	A	A	G	A	A	T	T	G	C	A	G
DW077	2	A	A	G	G	G	A	A	G	A	G	G	T	T	N	A	C	A
DW078	2	G	A	G	G	G	A	A	A	G	N	A	T	T	G	C	A	G
DW079	2	G	A	G	G	G	A	A	A	G	A	A	T	T	G	C	A	G
DW080	2	G	A	G	G	G	A	A	A	G	A	G	T	T	G	C	A	G
DW081	2	G	A	G	G	G	A	A	A	G	N	A	T	T	G	C	A	G
DW082	2	G	A	G	G	G	A	A	N	A	G	G	T	T	A	A	C	A
DW083	2	G	A	G	G	G	A	A	A	G	A	A	T	T	G	C	A	G
DW084	2	A	N	A	A	A	N	N	G	A	N	G	Y	Y	A	M	M	R
DW085	2	G	G	A	A	A	G	G	G	A	G	G	C	C	A	A	C	A
DW089	2	G	A	G	G	G	A	A	A	G	A	A	T	T	G	C	A	G
DW090	2	A	G	A	A	A	G	G	G	A	G	G	C	C	A	A	C	A
DW094	2	A	G	A	A	A	G	G	G	A	G	G	C	C	A	A	C	A
DW100	2	G	A	G	G	G	A	A	A	G	A	A	T	T	G	C	A	G
DW104	2	G	A	G	G	G	A	A	A	G	A	A	T	T	G	C	A	G
DW109	2	A	N	G	G	G	N	N	A	G	A	A	T	Y	G	C	A	G
DW110	2	A	G	A	A	A	G	G	G	A	G	G	C	C	A	A	C	A
DW111	2	G	A	G	G	G	A	A	A	G	A	A	T	T	G	C	A	G
DW113	2	A	G	A	A	A	G	G	A	G	G	A	C	C	G	A	A	A
DW114	2	N	G	A	A	A	G	G	G	A	G	G	C	C	A	A	C	A
DW115	2	G	A	G	G	G	A	A	A	G	A	A	T	T	G	C	A	G
DW121	2	G	A	G	G	G	A	A	A	G	A	A	T	T	G	C	A	G
DW122	2	G	G	A	A	A	G	G	G	A	G	A	C	C	A	A	C	A
DW123	2	G	G	A	A	A	G	G	G	A	G	G	C	C	A	A	C	A
DW125	2	G	G	A	A	A	G	G	G	A	G	G	C	C	A	A	C	A
DW128	2	G	A	G	G	G	A	A	A	G	A	A	T	T	G	C	A	G
DW131	2	A	G	A	A	A	G	G	G	A	G	A	C	C	A	A	C	A
DW133	2	G	A	G	G	G	A	A	A	G	A	A	T	T	G	C	A	G
DW134	2	G	A	G	G	G	A	A	A	G	A	G	T	T	G	C	A	G
DW135	2	G	A	G	G	G	A	A	A	G	A	N	T	T	G	C	A	G
DW137	2	G	A	G	G	G	A	A	A	G	A	N	T	T	G	C	A	G
DW145	2	G	N	G	G	G	A	A	A	G	A	A	T	T	N	C	A	G
DW146	2	G	A	G	G	G	A	A	A	G	A	A	T	T	G	C	A	G
DW147	2	G	N	G	G	G	A	A	A	G	A	N	T	T	G	C	A	G
DW150	2	G	A	G	G	G	A	A	A	G	A	A	T	T	G	C	A	G
DW151	2	G	A	G	G	G	A	A	A	G	A	A	T	T	G	C	A	G
DW153	2	G	A	G	G	G	A	A	A	G	A	A	T	T	G	C	A	G
DW154	2	G	A	G	G	G	A	A	A	G	A	A	T	T	G	C	A	G
DW155	2	G	A	G	G	G	A	A	A	G	A	A	T	T	G	C	A	G
DW156	2	G	A	G	G	G	A	A	A	G	A	A	T	T	G	C	A	G
DW158	2	G	A	G	G	G	A	A	N	G	A	A	T	T	G	C	A	G
DW166	2	N	A	G	G	G	A	A	A	G	A	A	T	T	G	C	A	G
DW170	2	A	N	G	G	G	N	N	A	G	A	A	T	Y	G	C	A	G
DW292	2	G	A	G	G	G	A	A	A	G	A	A	T	T	G	C	A	G
DW293	2	G	A	G	G	G	A	A	A	G	A	A	T	T	G	C	A	G
DW294	2	G	G	A	A	A	G	G	G	A	G	G	C	C	N	A	C	A
DW298	2	A	A	G	G	G	A	A	A	G	A	A	T	T	G	C	A	G
DW446	2	G	A	G	G	G	A	A	A	G	A	A	T	T	G	C	A	G
DW451	2	G	G	G	G	G	A	A	A	G	A	G	T	T	G	C	A	G
DW453	2	G	A	G	G	G	A	A	A	G	N	A	T	T	G	C	A	G
SP1-G2	A	15	66	18	18	18	68	68	67	19	62	62	0	0	18	19	71	20
SP1-G2	N	2	8	4	4	2	6	6	7	1	10	8	0	0	4	1	0	0
SP1-G2	M	0	0	0	0	0	0	0	0	0	0	0	0	0	0	3	2	0
SP1-G2	K	0	0	0	0	0	0	0	0	0	0	0	0	0	0	0	0	0
SP1-G2	T	0	0	0	0	0	0	0	0	0	0	0	71	69	0	0	0	0
SP1-G2	G	75	18	70	70	72	18	18	18	72	20	22	0	0	70	0	0	69
SP1-G2	S	0	0	0	0	0	0	0	0	0	0	0	0	0	0	0	0	0
SP1-G2	Y	0	0	0	0	0	0	0	0	0	0	0	4	6	0	0	0	0
SP1-G2	C	0	0	0	0	0	0	0	0	0	0	0	17	17	0	69	19	0
SP1-G2	R	0	0	0	0	0	0	0	0	0	0	0	0	0	0	0	0	3
SP1-G2	W	0	0	0	0	0	0	0	0	0	0	0	0	0	0	0	0	0
SP1-G2	SUM	92	92	92	92	92	92	92	92	92	92	92	92	92	92	92	92	92
DW173	4	A	G	A	A	A	G	G	G	A	G	G	C	C	A	A	C	A
DW180	4	G	A	G	G	G	A	A	A	G	A	A	T	T	G	C	A	G
DW182	4	G	G	A	A	A	G	G	G	A	G	N	C	C	A	A	C	A
DW191	4	A	G	A	A	A	G	G	G	A	G	G	C	C	A	A	C	A
DW192	4	G	A	G	G	G	A	A	A	G	N	A	T	T	G	C	A	G
DW263	4	A	A	G	G	G	A	A	A	G	A	A	T	T	G	C	A	G
DW274	4	A	G	A	A	A	G	G	G	A	G	G	C	C	A	A	C	A
DW311	4	G	G	A	A	A	G	G	G	A	G	G	C	C	A	A	C	A
DW325	4	A	G	A	A	A	G	G	G	A	N	G	C	C	A	A	C	A
DW329	4	N	G	A	A	A	G	G	G	A	G	G	C	C	A	A	C	A
DW330	4	A	G	A	A	A	G	G	G	A	G	G	C	C	A	A	C	A
DW336	4	A	A	G	G	G	A	A	A	G	A	A	T	T	G	C	A	G
DW340	4	A	A	G	G	G	A	A	A	G	A	A	T	T	G	C	M	G
DW347	4	A	A	G	G	G	A	A	A	G	A	A	T	T	G	C	A	G
DW359	4	A	G	A	A	A	G	G	G	A	G	G	C	C	A	A	C	A
DW361	4	A	G	A	A	A	G	G	G	A	G	G	C	C	A	A	C	A
DW362	4	A	G	A	A	A	G	G	G	A	G	G	C	C	A	A	C	A
DW364	4	A	A	G	G	G	A	A	G	A	A	G	T	T	G	C	C	R
DW374	4	A	G	A	A	A	G	G	G	A	G	G	C	C	A	A	C	A
DW377	4	A	G	A	A	A	G	G	G	A	G	G	C	C	A	A	C	A
DW382	4	G	A	G	G	G	A	A	A	G	A	A	T	T	G	C	A	G
DW406	4	A	G	A	A	A	G	G	G	A	G	G	C	C	A	A	C	A
DW407	4	G	G	A	A	A	G	G	G	A	G	G	C	C	A	A	C	A
DW409	4	A	G	A	A	A	G	G	G	A	G	G	C	C	A	A	C	A
DW410	4	A	G	A	A	A	G	G	G	A	G	G	C	C	A	A	C	A
DW412	4	A	G	A	A	A	G	G	G	N	G	G	C	C	A	A	C	A
DW413	4	A	G	A	A	A	G	G	G	N	G	G	C	C	A	A	C	A
DW414	4	A	G	A	A	A	G	G	G	A	G	G	C	C	A	A	C	A
DW418	4	A	G	A	A	A	G	G	G	A	G	G	C	C	A	A	C	A
DW420	4	A	G	A	A	A	G	G	G	A	G	G	C	C	A	A	C	A
DW423	4	G	G	A	A	A	G	G	G	A	G	G	C	C	A	A	C	A
DW425	4	G	G	A	A	A	G	G	G	A	G	G	C	C	A	A	C	A
DW427	4	G	G	A	A	A	G	G	G	A	G	G	C	C	A	A	C	A
DW430	4	G	G	A	A	A	G	G	G	A	G	G	C	C	A	A	C	A
DW435	4	A	A	G	G	G	A	A	G	A	N	G	T	T	G	C	C	G
DW439	4	A	G	A	A	A	G	G	G	A	G	G	C	C	A	A	C	A
DW464	4	A	A	G	G	G	A	A	A	G	N	A	T	T	G	C	A	G
DW515	4	A	G	A	A	A	G	G	G	A	G	G	Y	C	A	A	C	A
DW519	4	G	G	A	A	A	G	G	G	A	G	G	C	C	A	A	C	A
DW823	4	A	G	A	A	A	G	G	G	A	G	G	C	C	A	A	C	A
DW825	4	A	G	A	A	A	G	G	G	A	G	G	C	C	A	A	C	A
DW828	4	A	G	N	N	A	G	G	G	A	G	G	C	C	A	A	C	A
DW829	4	A	G	A	A	A	G	G	G	A	G	G	C	Y	A	A	C	A
SP4-G2	A	31	10	32	32	33	10	10	8	33	7	8	0	0	33	33	7	33
SP4-G2	N	1	0	1	1	0	0	0	0	2	4	1	0	0	0	0	0	0
SP4-G2	M	0	0	0	0	0	0	0	0	0	0	0	0	0	0	0	1	0
SP4-G2	K	0	0	0	0	0	0	0	0	0	0	0	0	0	0	0	0	0
SP4-G2	T	0	0	0	0	0	0	0	0	0	0	0	10	10	0	0	0	0
SP4-G2	G	11	33	10	10	10	33	33	35	8	32	34	0	0	10	0	0	9
SP4-G2	S	0	0	0	0	0	0	0	0	0	0	0	0	0	0	0	0	0
SP4-G2	Y	0	0	0	0	0	0	0	0	0	0	0	1	1	0	0	0	0
SP4-G2	C	0	0	0	0	0	0	0	0	0	0	0	32	32	0	10	35	0
SP4-G2	R	0	0	0	0	0	0	0	0	0	0	0	0	0	0	0	0	1
SP4-G2	W	0	0	0	0	0	0	0	0	0	0	0	0	0	0	0	0	0
SP4-G2	SUM	43	43	43	43	43	43	43	43	43	43	43	43	43	43	43	43	43

## Sheet: SP2(G2) - SP5
	Trait	eigenQTL_2A.7	eigenQTL_2A.7	eigenQTL_2A.7	eigenQTL_3A.5	eigenQTL_3A.6	eigenQTL_3A.6	eigenQTL_3A.6	eigenQTL_3A.6	eigenQTL_3A.6	eigenQTL_3A.6	eigenQTL_3A.6	eigenQTL_3A.6	eigenQTL_3A.6	eigenQTL_3A.6	eigenQTL_3A.6	eigenQTL_3A.7	eigenQTL_3A.7	eigenQTL_3A.7	eigenQTL_3A.7	eigenQTL_3A.7	eigenQTL_3A.7	eigenQTL_3A.7	eigenQTL_3B.4	eigenQTL_6A.1
	Marker	1096089_PAV	1288584_PAV	1089372_PAV	1006432_PAV	2257732_PAV	4005072_PAV	1007286_PAV	2257138_PAV	1099726_PAV	3033940_PAV	3940178_PAV	3957848_PAV	3945420_PAV	1061286_PAV	3952975_PAV	2275425_SNP	1062254_SNP	1127998_SNP	1120615_PAV	4003435_PAV	4004625_PAV	1755023_PAV	4407344_PAV	4405474_PAV
	Chr	3	3	3	5	5	5	5	5	5	5	5	5	5	5	5	5	5	5	5	5	5	5	6	11
	Pos	123.66	123.66	123.66	57.99	103.85	103.92	103.92	103.92	103.92	103.92	103.92	103.92	103.92	103.92	103.92	110.13	110.13	110.13	110.13	110.13	110.13	110.13	68.96	3.4
	LOGP	5.10215	5.07161	5.05285	6.38276	6.12446	7.03178	6.37359	6.17743	6.01925	6.00048	5.99648	5.99648	5.96861	5.8781	5.87732	6.65305	6.44491	5.35007	5.31665	5.19619	5.0879	5.06642	5.78557	6.41738
Code	Marker	PAV	PAV	PAV	PAV	PAV	PAV	PAV	PAV	PAV	PAV	PAV	PAV	PAV	PAV	PAV	SNP	SNP	SNP	PAV	PAV	PAV	PAV	PAV	PAV
DW002	2	G	A	G	A	A	A	A	A	N	A	A	A	A	N	A	G	G	C	G	G	G	G	G	A
DW003	2	G	A	G	A	N	A	N	A	A	A	A	A	A	N	A	G	G	C	G	G	G	G	G	A
DW005	2	A	G	A	G	A	A	A	A	A	A	A	A	A	A	A	G	G	C	G	G	G	N	N	A
DW006	2	G	A	G	N	A	A	A	A	A	A	A	A	A	N	A	G	G	C	G	G	G	N	G	A
DW009	2	G	A	G	A	A	A	A	A	A	A	A	A	A	N	A	G	G	C	G	G	G	G	G	A
DW010	2	G	A	G	A	A	A	A	A	A	A	A	A	A	A	A	G	G	Y	G	G	G	G	N	A
DW011	2	N	A	G	A	N	A	A	N	A	A	A	A	A	A	A	R	K	Y	A	N	N	N	N	A
DW012	2	G	A	G	A	A	A	A	A	A	A	A	A	A	A	A	G	G	C	G	G	G	G	G	A
DW013	2	G	A	G	A	N	N	N	N	N	N	N	N	N	A	N	R	K	Y	A	A	A	A	A	N
DW014	2	G	A	G	N	A	A	A	A	A	A	A	A	A	A	A	G	G	C	G	G	G	G	G	A
DW020	2	G	A	G	A	A	A	A	A	A	A	A	A	A	A	A	G	G	C	G	G	G	G	N	A
DW021	2	A	A	A	A	A	A	A	A	A	A	A	A	A	A	A	G	G	C	G	G	G	G	G	A
DW022	2	G	A	G	A	A	A	A	A	A	A	A	A	A	A	A	G	G	C	G	G	G	G	G	A
DW023	2	G	G	G	A	A	A	A	A	A	A	A	A	A	A	A	G	G	C	G	G	G	G	G	A
DW024	2	A	N	A	A	A	A	A	A	A	A	A	A	A	A	A	G	G	C	G	G	G	G	G	A
DW031	2	G	A	G	A	A	A	A	A	A	A	A	A	A	A	A	G	G	C	G	G	G	G	G	A
DW033	2	G	A	G	A	N	A	N	A	A	A	A	A	A	A	A	G	G	C	G	G	G	G	G	A
DW037	2	G	N	G	A	A	A	A	A	A	A	A	A	A	A	A	G	G	C	G	G	G	G	G	A
DW038	2	G	A	G	A	A	A	A	A	A	A	A	A	A	A	A	G	G	C	G	G	G	G	G	A
DW040	2	G	A	G	G	N	A	N	N	N	N	N	N	N	N	N	R	K	T	A	A	N	A	N	N
DW042	2	G	A	G	A	A	A	A	A	A	A	A	A	A	N	A	G	G	C	G	G	G	G	G	A
DW043	2	N	A	A	N	A	A	A	A	A	A	A	A	A	N	A	G	G	C	G	G	G	G	G	A
DW044	2	G	A	G	A	N	A	A	A	A	A	A	A	A	A	N	R	K	Y	N	N	N	N	A	A
DW045	2	G	A	G	N	N	A	A	A	A	A	A	A	A	A	A	G	G	C	G	G	G	G	G	A
DW047	2	G	A	G	A	A	A	A	A	A	A	A	A	N	A	A	R	K	Y	N	N	N	N	G	A
DW049	2	G	A	G	A	A	N	N	N	N	G	N	N	N	N	N	R	K	Y	N	A	A	A	A	N
DW053	2	G	N	G	A	A	A	A	A	N	A	A	A	A	A	A	G	G	C	G	G	G	G	G	A
DW058	2	G	A	G	A	A	A	A	A	A	A	A	A	A	A	A	G	G	C	G	G	G	G	G	A
DW060	2	A	G	A	G	A	A	A	A	A	A	A	A	A	A	A	G	G	C	G	G	G	G	G	A
DW061	2	G	A	G	A	A	A	A	A	A	A	A	A	A	A	A	G	G	C	G	G	G	G	G	A
DW062	2	G	A	G	A	A	A	A	A	A	A	A	A	A	N	A	G	G	C	G	G	G	G	G	A
DW063	2	G	A	G	A	A	A	A	A	A	A	A	A	A	A	N	G	G	C	G	G	G	G	G	A
DW064	2	G	A	G	A	A	A	A	A	A	A	A	A	A	A	A	G	G	C	G	G	G	G	G	A
DW065	2	G	A	G	A	A	A	A	A	A	A	A	A	A	A	A	G	G	C	G	G	G	G	G	A
DW066	2	G	A	G	A	A	A	A	A	A	A	A	A	A	A	A	G	G	C	G	G	G	G	G	A
DW067	2	G	A	G	A	A	A	A	A	A	A	A	A	A	A	A	G	G	C	G	G	G	G	G	A
DW068	2	G	A	G	A	A	A	A	A	A	A	A	A	A	A	A	G	G	C	G	G	G	G	G	A
DW069	2	G	N	G	A	A	A	A	A	A	A	A	A	A	A	A	G	G	C	G	G	G	G	G	A
DW071	2	G	A	G	G	A	A	A	A	A	A	A	A	A	A	N	G	G	C	G	G	G	G	G	A
DW072	2	G	A	G	A	A	A	N	A	N	N	N	N	N	N	A	R	K	Y	N	A	A	N	A	A
DW073	2	G	A	G	A	A	A	N	A	A	A	A	A	A	A	A	G	G	C	G	N	G	G	G	A
DW074	2	G	A	G	A	A	A	A	A	A	A	A	A	A	A	A	G	G	C	G	G	G	G	G	A
DW076	2	G	A	G	A	A	A	A	A	A	A	A	A	A	A	A	G	G	C	G	G	G	G	G	A
DW077	2	N	A	A	A	A	A	A	A	A	A	A	A	A	N	A	G	G	C	G	N	G	N	N	A
DW078	2	G	A	G	A	A	A	A	A	A	A	A	A	A	A	A	G	G	C	G	G	G	G	G	A
DW079	2	G	A	G	A	A	A	A	A	A	A	A	A	A	A	A	R	G	C	G	G	G	G	G	A
DW080	2	G	A	G	A	A	A	N	A	A	A	A	A	A	A	A	G	G	C	G	G	G	G	G	A
DW081	2	G	A	G	A	A	A	A	A	A	A	A	A	A	A	A	G	G	C	G	G	G	G	G	A
DW082	2	G	A	G	A	A	A	A	A	A	A	A	A	A	A	A	G	G	C	G	G	G	G	G	A
DW083	2	G	A	G	A	A	A	A	A	A	A	A	A	A	A	A	G	G	C	G	G	G	G	G	A
DW084	2	N	A	A	A	N	A	A	A	A	A	A	A	A	A	A	G	G	C	G	G	G	G	G	A
DW085	2	A	G	G	A	A	A	A	A	A	A	A	A	A	A	N	G	G	C	G	G	G	G	G	A
DW089	2	G	A	G	G	N	A	A	A	A	A	A	A	A	A	A	G	G	C	G	G	G	G	G	A
DW090	2	A	G	A	A	A	A	A	A	A	A	A	A	A	A	A	G	G	C	G	G	G	G	G	A
DW094	2	A	G	A	N	A	A	A	A	A	A	A	A	A	A	A	G	G	C	G	G	G	G	G	A
DW100	2	G	A	G	A	A	A	A	A	A	A	A	A	A	A	A	G	G	C	G	G	G	G	G	A
DW104	2	G	A	G	G	A	A	A	A	A	A	A	A	A	A	A	G	G	C	N	G	G	G	G	A
DW109	2	A	G	A	A	A	A	A	A	A	A	A	A	A	A	A	G	G	C	G	G	G	G	G	A
DW110	2	N	G	A	A	A	A	A	A	A	A	A	A	A	N	A	G	G	C	G	G	G	G	G	A
DW111	2	G	A	G	A	A	N	A	A	A	A	A	A	A	A	A	G	K	Y	N	N	N	N	N	A
DW113	2	A	G	A	G	A	A	A	A	A	A	A	A	A	A	A	G	G	Y	G	G	G	G	G	A
DW114	2	G	A	N	A	A	A	A	A	A	A	A	A	A	A	A	G	G	C	G	G	G	G	G	A
DW115	2	G	A	G	A	A	A	A	A	A	A	A	A	A	A	A	G	G	C	G	G	G	G	G	A
DW121	2	G	A	G	A	A	A	A	A	A	A	A	A	A	A	A	G	G	C	G	G	G	G	G	A
DW122	2	G	A	G	A	A	A	A	N	A	A	A	A	A	A	A	G	G	C	G	G	G	G	G	A
DW123	2	G	N	G	A	A	A	A	A	A	A	A	A	A	A	A	G	G	C	G	G	G	G	G	A
DW125	2	G	A	G	A	A	A	N	A	A	A	A	A	A	N	A	G	G	C	G	G	G	G	G	A
DW128	2	G	A	G	A	A	A	A	A	A	A	A	A	A	A	A	G	G	C	G	G	G	G	G	A
DW131	2	A	G	A	A	A	A	A	N	A	A	A	A	A	A	A	G	G	C	G	G	G	G	G	A
DW133	2	G	A	G	G	A	A	A	A	A	A	A	A	A	N	A	G	G	C	G	G	G	G	G	A
DW134	2	G	A	G	A	A	N	N	A	A	A	A	A	A	N	A	G	G	C	G	G	G	G	G	A
DW135	2	G	A	G	N	A	A	A	A	A	A	A	A	A	A	A	G	G	C	G	G	G	G	G	A
DW137	2	G	A	G	G	A	A	A	A	A	A	A	A	A	A	A	G	G	C	G	G	G	G	G	A
DW145	2	G	A	G	N	A	A	A	A	A	A	A	A	A	A	A	R	G	Y	N	N	N	N	N	A
DW146	2	G	A	G	A	A	A	A	A	N	A	A	A	A	A	A	G	G	C	G	G	G	G	G	A
DW147	2	G	A	G	A	A	A	A	A	A	A	A	A	A	N	A	R	K	Y	N	N	N	N	N	A
DW150	2	G	A	G	G	A	N	A	A	A	A	N	N	N	A	A	R	K	Y	N	A	N	N	A	A
DW151	2	G	A	G	A	A	A	A	A	A	A	A	A	A	A	A	G	G	C	G	G	G	G	G	A
DW153	2	G	A	G	A	A	A	A	A	A	A	A	A	A	N	A	G	G	C	G	G	G	G	G	N
DW154	2	G	A	G	A	A	A	A	A	A	A	A	A	A	N	A	G	G	C	G	G	G	G	G	A
DW155	2	G	A	G	A	A	A	N	A	A	A	A	A	A	N	A	G	G	C	G	G	G	G	G	A
DW156	2	G	A	G	A	A	A	A	A	A	A	A	A	A	A	A	G	G	C	G	G	G	G	G	A
DW158	2	G	A	G	A	A	A	A	A	A	A	A	A	A	A	A	G	G	C	G	G	G	G	G	A
DW166	2	G	N	N	A	A	A	A	A	A	A	A	A	A	N	A	G	G	C	G	G	G	G	G	A
DW170	2	A	G	A	A	A	A	N	A	A	A	A	A	A	A	A	G	G	C	N	G	G	G	G	A
DW292	2	G	A	G	A	A	A	A	A	A	A	A	A	A	A	A	G	G	C	G	G	G	G	G	A
DW293	2	G	A	G	A	A	A	A	A	A	A	A	A	A	A	A	G	G	C	G	G	G	G	G	A
DW294	2	G	A	G	A	A	A	A	A	A	A	A	A	A	A	A	G	G	C	G	G	G	G	G	A
DW298	2	A	G	A	A	A	A	A	A	A	A	A	A	A	A	A	G	G	C	G	G	G	G	G	A
DW446	2	G	A	G	G	A	A	A	A	A	A	A	A	A	A	A	G	G	C	G	G	G	G	G	A
DW451	2	G	A	G	A	A	A	A	A	A	A	A	A	A	N	A	G	G	C	G	G	G	G	G	A
DW453	2	G	A	G	N	A	A	A	A	N	A	A	A	N	A	A	G	G	C	G	G	G	G	G	A
SP1-G2	A	12	74	15	73	83	87	80	86	84	88	87	87	85	71	85	0	0	0	3	5	3	3	5	88
SP1-G2	N	5	6	2	8	9	5	12	6	8	3	5	5	7	21	7	0	0	0	10	8	8	11	9	4
SP1-G2	M	0	0	0	0	0	0	0	0	0	0	0	0	0	0	0	0	0	0	0	0	0	0	0	0
SP1-G2	K	0	0	0	0	0	0	0	0	0	0	0	0	0	0	0	0	10	0	0	0	0	0	0	0
SP1-G2	T	0	0	0	0	0	0	0	0	0	0	0	0	0	0	0	0	0	1	0	0	0	0	0	0
SP1-G2	G	75	12	75	11	0	0	0	0	0	1	0	0	0	0	0	81	82	0	79	79	81	78	78	0
SP1-G2	S	0	0	0	0	0	0	0	0	0	0	0	0	0	0	0	0	0	0	0	0	0	0	0	0
SP1-G2	Y	0	0	0	0	0	0	0	0	0	0	0	0	0	0	0	0	0	12	0	0	0	0	0	0
SP1-G2	C	0	0	0	0	0	0	0	0	0	0	0	0	0	0	0	0	0	79	0	0	0	0	0	0
SP1-G2	R	0	0	0	0	0	0	0	0	0	0	0	0	0	0	0	11	0	0	0	0	0	0	0	0
SP1-G2	W	0	0	0	0	0	0	0	0	0	0	0	0	0	0	0	0	0	0	0	0	0	0	0	0
SP1-G2	SUM	92	92	92	92	92	92	92	92	92	92	92	92	92	92	92	92	92	92	92	92	92	92	92	92
DW184	5	A	G	A	G	G	G	G	G	G	G	G	G	G	G	G	A	T	T	A	A	A	A	A	G
DW186	5	A	G	A	G	G	G	G	G	G	G	G	G	G	G	G	A	T	T	A	A	A	A	A	G
DW187	5	A	G	N	G	G	G	G	G	G	G	G	G	G	G	G	A	T	T	A	A	A	A	A	G
DW198	5	G	A	G	G	G	G	G	G	G	G	G	G	G	G	G	A	T	T	A	A	A	A	A	G
DW247	5	A	G	A	G	G	G	G	G	G	G	G	G	G	G	G	A	T	T	A	A	A	A	A	G
DW253	5	N	G	A	G	G	G	G	G	G	G	G	G	G	G	G	A	T	T	A	A	A	A	A	G
DW258	5	A	G	A	G	A	A	A	A	A	A	A	A	A	A	A	G	G	C	G	G	G	G	G	A
DW260	5	A	G	A	G	G	G	G	G	G	G	G	G	G	G	G	A	T	T	A	A	A	A	A	G
DW282	5	A	G	A	G	G	G	G	G	G	G	G	G	G	G	G	A	T	T	A	A	A	A	A	G
DW283	5	A	G	A	G	A	A	A	A	A	A	A	A	A	A	A	G	G	C	G	G	G	G	G	A
DW287	5	A	G	A	G	G	G	G	G	G	G	G	G	G	G	G	A	T	T	A	A	A	A	A	G
DW288	5	A	G	A	G	G	G	G	G	G	G	G	G	G	G	G	A	T	T	A	A	A	A	A	G
DW305	5	A	G	A	G	G	G	G	G	G	G	G	G	G	G	G	A	T	T	A	A	A	A	A	G
DW306	5	A	A	A	G	G	G	G	G	G	G	G	G	G	G	G	A	T	T	A	A	A	A	A	G
DW309	5	A	G	A	G	G	G	G	G	G	G	G	G	G	G	G	A	T	T	A	A	A	A	A	G
DW313	5	A	G	A	G	G	G	G	G	G	G	G	G	G	G	G	A	T	T	A	A	A	A	A	G
DW314	5	A	G	A	G	G	G	G	G	G	G	G	G	G	G	G	A	T	T	A	A	A	A	A	G
DW318	5	A	G	N	G	G	G	G	G	G	G	G	G	G	G	G	A	T	T	A	A	A	A	A	G
DW324	5	A	G	A	G	G	G	G	G	G	G	G	G	G	G	G	A	T	T	A	A	A	A	A	G
DW331	5	A	G	A	A	A	A	A	A	A	A	A	A	A	A	A	G	G	C	G	G	G	G	G	A
DW335	5	A	G	A	G	A	A	A	A	A	A	A	A	A	A	A	G	G	C	G	G	G	G	G	A
DW345	5	G	A	G	G	G	G	G	G	G	G	G	G	G	G	G	A	T	T	A	A	A	A	A	G
DW349	5	A	G	A	G	G	G	G	G	G	G	G	G	G	G	G	A	T	T	A	A	A	A	A	G
DW353	5	A	G	A	G	G	G	G	G	G	G	G	G	G	G	G	A	T	T	A	A	A	A	A	G
DW354	5	A	G	A	G	G	G	G	G	G	G	G	G	G	G	G	A	T	T	A	A	A	A	A	G
DW355	5	A	G	N	G	G	G	G	G	G	G	G	G	G	G	G	A	T	T	A	A	A	A	A	G
DW356	5	A	G	A	N	G	G	G	G	G	G	G	G	G	G	G	A	T	T	A	A	A	A	A	G
DW357	5	A	G	A	G	G	G	G	G	G	G	G	G	G	G	G	A	T	T	A	A	A	A	A	G
DW396	5	A	G	A	G	G	N	G	G	G	G	G	G	G	G	G	A	T	Y	A	A	A	A	A	G
DW399	5	A	G	N	G	G	G	G	G	G	G	G	G	G	G	G	A	T	T	A	A	A	A	A	G
DW509	5	A	G	A	G	G	G	G	G	G	G	G	G	G	G	G	A	T	T	A	A	A	A	A	G
DW510	5	A	G	A	G	G	G	G	G	G	G	G	G	G	G	G	A	T	T	A	A	A	A	A	G
DW511	5	A	G	A	G	G	G	G	G	G	G	G	G	G	G	G	A	T	T	A	A	A	A	A	G
DW512	5	A	G	A	G	G	G	G	G	G	G	G	G	G	G	G	A	T	T	A	A	A	A	A	G
DW513	5	A	G	A	G	G	G	G	G	G	G	G	G	G	G	G	A	T	Y	N	A	A	A	A	G
DW514	5	A	G	A	G	G	G	G	G	G	G	G	G	G	G	G	A	T	T	A	A	A	A	A	G
DW833	5	A	G	A	G	G	G	G	G	G	G	G	G	G	G	G	A	T	T	A	A	A	A	A	G
DW834	5	A	G	A	G	A	A	A	A	A	A	N	N	N	A	A	G	G	C	G	G	G	N	G	A
DW837	5	G	A	G	G	A	A	A	A	A	A	A	A	A	A	A	G	G	C	G	G	G	G	G	A
SP5	A	35	4	32	1	6	6	6	6	6	6	5	5	5	6	6	33	0	0	32	33	33	33	33	6
SP5	N	1	0	4	1	0	1	0	0	0	0	1	1	1	0	0	0	0	0	1	0	0	1	0	0
SP5	M	0	0	0	0	0	0	0	0	0	0	0	0	0	0	0	0	0	0	0	0	0	0	0	0
SP5	K	0	0	0	0	0	0	0	0	0	0	0	0	0	0	0	0	0	0	0	0	0	0	0	0
SP5	T	0	0	0	0	0	0	0	0	0	0	0	0	0	0	0	0	33	31	0	0	0	0	0	0
SP5	G	3	35	3	37	33	32	33	33	33	33	33	33	33	33	33	6	6	0	6	6	6	5	6	33
SP5	S	0	0	0	0	0	0	0	0	0	0	0	0	0	0	0	0	0	0	0	0	0	0	0	0
SP5	Y	0	0	0	0	0	0	0	0	0	0	0	0	0	0	0	0	0	2	0	0	0	0	0	0
SP5	C	0	0	0	0	0	0	0	0	0	0	0	0	0	0	0	0	0	6	0	0	0	0	0	0
SP5	R	0	0	0	0	0	0	0	0	0	0	0	0	0	0	0	0	0	0	0	0	0	0	0	0
SP5	W	0	0	0	0	0	0	0	0	0	0	0	0	0	0	0	0	0	0	0	0	0	0	0	0
SP5	SUM	39	39	39	39	39	39	39	39	39	39	39	39	39	39	39	39	39	39	39	39	39	39	39	39

## Sheet: SP3 G1-G2
	Trait	eigenQTL_3A.6	eigenQTL_3A.6	eigenQTL_3A.6	eigenQTL_3A.6	eigenQTL_3A.6	eigenQTL_3A.6	eigenQTL_3A.6	eigenQTL_3A.6	eigenQTL_3A.6	eigenQTL_3A.6	eigenQTL_3A.6	eigenQTL_3A.6	eigenQTL_3A.7	eigenQTL_3A.7	eigenQTL_3A.7	eigenQTL_3A.7	eigenQTL_3A.7	eigenQTL_3A.7	eigenQTL_3A.7	eigenQTL_3A.7	eigenQTL_3A.7	eigenQTL_3B.4	eigenQTL_6A.1
	Marker	2257732_PAV	4005072_PAV	1007286_PAV	2257138_PAV	1099726_PAV	3033940_PAV	3940178_PAV	3957848_PAV	3945420_PAV	1061286_PAV	3952975_PAV	3222470_SNP	4412047_SNP	2275425_SNP	1062254_SNP	1127998_SNP	1120615_PAV	4003435_PAV	4004625_PAV	1755023_PAV	2278611_SNP	4407344_PAV	4405474_PAV
	Chr	5	5	5	5	5	5	5	5	5	5	5	5	5	5	5	5	5	5	5	5	5	6	11
	Pos	103.85	103.92	103.92	103.92	103.92	103.92	103.92	103.92	103.92	103.92	103.92	103.92	110.13	110.13	110.13	110.13	110.13	110.13	110.13	110.13	110.54	68.96	3.4
	LOGP	6.12446	7.03178	6.37359	6.17743	6.01925	6.00048	5.99648	5.99648	5.96861	5.8781	5.87732	5.00916	5.53211	6.65305	6.44491	5.35007	5.31665	5.19619	5.0879	5.06642	5.35642	5.78557	6.41738
Code	Marker	PAV	PAV	PAV	PAV	PAV	PAV	PAV	PAV	PAV	PAV	PAV	SNP	SNP	SNP	SNP	SNP	PAV	PAV	PAV	PAV	SNP	PAV	PAV
DW016	3	G	G	G	G	G	G	G	G	G	G	G	Y	N	A	T	T	A	A	A	A	N	A	G
DW050	3	G	G	G	G	G	G	G	G	G	G	G	T	C	A	T	T	A	A	A	A	T	A	G
DW051	3	G	G	G	G	G	G	G	G	G	G	G	T	C	A	T	T	A	A	A	A	T	A	G
DW054	3	G	G	G	G	G	G	G	G	G	G	G	T	C	A	T	T	A	A	A	A	Y	A	N
DW088	3	G	G	G	G	G	G	G	G	G	G	G	T	C	A	T	T	A	A	A	A	T	A	G
DW105	3	G	G	G	G	G	G	N	N	G	G	G	T	C	A	T	T	A	A	A	A	T	A	G
DW199	3	G	G	G	G	G	G	G	G	G	G	G	T	C	A	T	T	A	A	A	A	T	A	G
DW267	3	G	G	G	G	G	G	G	G	G	G	G	N	C	A	T	T	A	A	A	A	T	A	G
DW296	3	G	G	G	G	G	G	G	G	G	G	G	T	N	A	T	T	A	A	A	A	T	A	G
DW303	3	G	G	G	G	G	G	G	G	G	G	G	T	C	A	T	T	A	A	A	A	T	A	G
DW307	3	G	G	G	G	G	G	G	G	G	G	G	T	C	A	T	T	A	A	A	A	T	A	G
DW310	3	G	G	G	G	G	G	G	G	G	G	G	T	C	A	T	T	A	A	A	A	T	A	G
DW367	3	G	G	G	G	G	G	G	G	G	G	G	N	C	N	T	T	A	A	A	A	T	A	G
DW457	3	G	G	G	G	G	G	G	G	G	G	G	N	N	A	T	Y	A	A	A	A	N	A	G
DW525	3	G	G	G	G	G	G	G	G	G	G	G	T	C	A	T	T	A	A	A	A	T	A	G
DW832	3	G	G	G	G	G	G	G	G	G	G	G	N	C	A	T	T	A	A	A	A	T	A	G
SP3-G1	A	0	0	0	0	0	0	0	0	0	0	0	0	0	15	0	0	16	16	16	16	0	16	0
SP3-G1	N	0	0	0	0	0	0	1	1	0	0	0	4	3	1	0	0	0	0	0	0	2	0	1
SP3-G1	M	0	0	0	0	0	0	0	0	0	0	0	0	0	0	0	0	0	0	0	0	0	0	0
SP3-G1	K	0	0	0	0	0	0	0	0	0	0	0	0	0	0	0	0	0	0	0	0	0	0	0
SP3-G1	T	0	0	0	0	0	0	0	0	0	0	0	11	0	0	16	15	0	0	0	0	13	0	0
SP3-G1	G	16	16	16	16	16	16	15	15	16	16	16	0	0	0	0	0	0	0	0	0	0	0	15
SP3-G1	S	0	0	0	0	0	0	0	0	0	0	0	0	0	0	0	0	0	0	0	0	0	0	0
SP3-G1	Y	0	0	0	0	0	0	0	0	0	0	0	1	0	0	0	1	0	0	0	0	1	0	0
SP3-G1	C	0	0	0	0	0	0	0	0	0	0	0	0	13	0	0	0	0	0	0	0	0	0	0
SP3-G1	R	0	0	0	0	0	0	0	0	0	0	0	0	0	0	0	0	0	0	0	0	0	0	0
SP3-G1	W	0	0	0	0	0	0	0	0	0	0	0	0	0	0	0	0	0	0	0	0	0	0	0
SP3-G1	SUM	16	16	16	16	16	16	16	16	16	16	16	16	16	16	16	16	16	16	16	16	16	16	16
DW007	3	A	A	A	A	A	A	A	A	A	A	A	C	S	G	G	C	G	G	G	G	C	G	A
DW028	3	A	A	A	A	A	A	A	A	A	A	A	C	S	G	G	C	G	G	G	G	Y	G	A
DW029	3	A	A	A	A	A	A	A	A	A	A	A	C	S	G	G	C	G	G	G	G	Y	G	A
DW030	3	A	A	N	A	A	A	A	A	A	A	A	C	S	G	G	C	G	G	G	G	C	G	A
DW036	3	A	A	A	A	A	A	A	A	A	A	A	C	G	G	G	Y	G	G	G	G	Y	G	A
DW041	3	A	A	A	A	A	A	A	A	A	A	A	C	G	G	G	C	G	G	G	G	Y	G	A
DW052	3	A	A	A	A	N	A	A	A	A	N	A	C	S	G	G	C	G	G	G	G	Y	G	A
DW055	3	A	A	A	A	A	A	A	A	A	A	A	C	G	G	G	C	G	G	G	G	Y	G	A
DW057	3	A	A	A	A	A	A	A	A	N	A	A	C	G	G	G	C	G	G	G	G	N	G	A
DW087	3	A	A	A	A	A	A	A	A	A	A	A	Y	S	G	G	C	G	G	G	G	Y	N	A
DW096	3	A	A	A	A	A	A	A	A	A	A	A	C	S	G	G	C	G	G	G	G	Y	G	A
DW097	3	A	A	A	A	A	A	A	A	A	A	A	C	S	G	G	C	G	G	G	G	Y	G	A
DW098	3	A	A	A	A	A	A	A	A	A	A	A	C	G	G	G	C	N	G	G	G	Y	G	A
DW106	3	A	A	A	A	A	A	A	A	A	A	A	C	G	G	G	C	G	G	G	G	Y	G	A
DW107	3	A	A	A	A	A	A	A	A	A	A	A	N	G	G	G	C	G	G	G	G	Y	G	A
DW108	3	A	A	A	A	A	A	A	A	A	A	A	C	G	G	G	C	G	G	G	G	Y	G	A
DW118	3	A	A	A	A	A	A	A	A	A	A	A	C	S	G	G	C	G	G	G	G	Y	G	A
DW119	3	A	A	A	A	A	A	A	A	A	A	A	C	S	G	G	C	G	G	G	G	Y	G	A
DW120	3	A	A	A	A	A	A	A	A	A	A	A	C	G	G	G	C	G	G	G	G	Y	G	A
DW159	3	A	A	A	A	A	A	A	A	A	A	A	C	G	G	G	C	G	G	G	G	Y	G	A
DW188	3	A	A	A	A	A	A	A	A	A	A	A	C	S	G	G	C	G	G	G	G	Y	G	A
DW200	3	A	A	A	A	A	A	A	A	A	N	A	C	C	G	G	C	G	G	G	G	C	G	A
DW248	3	A	A	A	A	A	A	A	A	A	A	A	C	S	G	G	C	G	G	G	G	Y	G	A
DW255	3	A	A	A	A	A	N	A	A	A	A	A	C	S	G	G	C	G	G	G	G	C	G	A
DW273	3	A	A	A	A	A	A	A	A	A	A	A	C	S	G	G	C	G	G	G	G	Y	G	A
DW448	3	A	A	A	A	A	A	A	A	A	A	A	N	G	G	G	C	G	G	G	G	Y	G	A
DW454	3	A	N	A	A	N	A	A	A	A	A	A	N	G	G	G	C	G	G	G	G	C	G	A
SP3-G2	A	27	26	26	27	25	26	27	27	26	25	27	0	0	0	0	0	0	0	0	0	0	0	27
SP3-G2	N	0	1	1	0	2	1	0	0	1	2	0	3	0	0	0	0	1	0	0	0	1	1	0
SP3-G2	M	0	0	0	0	0	0	0	0	0	0	0	0	0	0	0	0	0	0	0	0	0	0	0
SP3-G2	K	0	0	0	0	0	0	0	0	0	0	0	0	0	0	0	0	0	0	0	0	0	0	0
SP3-G2	T	0	0	0	0	0	0	0	0	0	0	0	0	0	0	0	0	0	0	0	0	0	0	0
SP3-G2	G	0	0	0	0	0	0	0	0	0	0	0	0	12	27	27	0	26	27	27	27	0	26	0
SP3-G2	S	0	0	0	0	0	0	0	0	0	0	0	0	14	0	0	0	0	0	0	0	0	0	0
SP3-G2	Y	0	0	0	0	0	0	0	0	0	0	0	1	0	0	0	1	0	0	0	0	21	0	0
SP3-G2	C	0	0	0	0	0	0	0	0	0	0	0	23	1	0	0	26	0	0	0	0	5	0	0
SP3-G2	R	0	0	0	0	0	0	0	0	0	0	0	0	0	0	0	0	0	0	0	0	0	0	0
SP3-G2	W	0	0	0	0	0	0	0	0	0	0	0	0	0	0	0	0	0	0	0	0	0	0	0
SP3-G2	SUM	27	27	27	27	27	27	27	27	27	27	27	27	27	27	27	27	27	27	27	27	27	27	27

## Sheet: SP3 (G2) - SP4 (G1)
	Trait	eigenQTL_3A.6	eigenQTL_3A.6	eigenQTL_3A.6	eigenQTL_3A.6	eigenQTL_3A.6	eigenQTL_3A.6	eigenQTL_3A.6	eigenQTL_3A.6	eigenQTL_3A.6	eigenQTL_3A.6	eigenQTL_3A.6	eigenQTL_3A.7	eigenQTL_3A.7	eigenQTL_3A.7	eigenQTL_3A.7	eigenQTL_3A.7	eigenQTL_3A.7	eigenQTL_3A.7	eigenQTL_3B.4	eigenQTL_6A.1
	Marker	2257732_PAV	4005072_PAV	1007286_PAV	2257138_PAV	1099726_PAV	3033940_PAV	3940178_PAV	3957848_PAV	3945420_PAV	1061286_PAV	3952975_PAV	2275425_SNP	1062254_SNP	1127998_SNP	1120615_PAV	4003435_PAV	4004625_PAV	1755023_PAV	4407344_PAV	4405474_PAV
	Chr	5	5	5	5	5	5	5	5	5	5	5	5	5	5	5	5	5	5	6	11
	Pos	103.85	103.92	103.92	103.92	103.92	103.92	103.92	103.92	103.92	103.92	103.92	110.13	110.13	110.13	110.13	110.13	110.13	110.13	68.96	3.4
	LOGP	6.12446	7.03178	6.37359	6.17743	6.01925	6.00048	5.99648	5.99648	5.96861	5.8781	5.87732	6.65305	6.44491	5.35007	5.31665	5.19619	5.0879	5.06642	5.78557	6.41738
Code	Marker	PAV	PAV	PAV	PAV	PAV	PAV	PAV	PAV	PAV	PAV	PAV	SNP	SNP	SNP	PAV	PAV	PAV	PAV	PAV	PAV
DW007	3	A	A	A	A	A	A	A	A	A	A	A	G	G	C	G	G	G	G	G	A
DW028	3	A	A	A	A	A	A	A	A	A	A	A	G	G	C	G	G	G	G	G	A
DW029	3	A	A	A	A	A	A	A	A	A	A	A	G	G	C	G	G	G	G	G	A
DW030	3	A	A	N	A	A	A	A	A	A	A	A	G	G	C	G	G	G	G	G	A
DW036	3	A	A	A	A	A	A	A	A	A	A	A	G	G	Y	G	G	G	G	G	A
DW041	3	A	A	A	A	A	A	A	A	A	A	A	G	G	C	G	G	G	G	G	A
DW052	3	A	A	A	A	N	A	A	A	A	N	A	G	G	C	G	G	G	G	G	A
DW055	3	A	A	A	A	A	A	A	A	A	A	A	G	G	C	G	G	G	G	G	A
DW057	3	A	A	A	A	A	A	A	A	N	A	A	G	G	C	G	G	G	G	G	A
DW087	3	A	A	A	A	A	A	A	A	A	A	A	G	G	C	G	G	G	G	N	A
DW096	3	A	A	A	A	A	A	A	A	A	A	A	G	G	C	G	G	G	G	G	A
DW097	3	A	A	A	A	A	A	A	A	A	A	A	G	G	C	G	G	G	G	G	A
DW098	3	A	A	A	A	A	A	A	A	A	A	A	G	G	C	N	G	G	G	G	A
DW106	3	A	A	A	A	A	A	A	A	A	A	A	G	G	C	G	G	G	G	G	A
DW107	3	A	A	A	A	A	A	A	A	A	A	A	G	G	C	G	G	G	G	G	A
DW108	3	A	A	A	A	A	A	A	A	A	A	A	G	G	C	G	G	G	G	G	A
DW118	3	A	A	A	A	A	A	A	A	A	A	A	G	G	C	G	G	G	G	G	A
DW119	3	A	A	A	A	A	A	A	A	A	A	A	G	G	C	G	G	G	G	G	A
DW120	3	A	A	A	A	A	A	A	A	A	A	A	G	G	C	G	G	G	G	G	A
DW159	3	A	A	A	A	A	A	A	A	A	A	A	G	G	C	G	G	G	G	G	A
DW188	3	A	A	A	A	A	A	A	A	A	A	A	G	G	C	G	G	G	G	G	A
DW200	3	A	A	A	A	A	A	A	A	A	N	A	G	G	C	G	G	G	G	G	A
DW248	3	A	A	A	A	A	A	A	A	A	A	A	G	G	C	G	G	G	G	G	A
DW255	3	A	A	A	A	A	N	A	A	A	A	A	G	G	C	G	G	G	G	G	A
DW273	3	A	A	A	A	A	A	A	A	A	A	A	G	G	C	G	G	G	G	G	A
DW448	3	A	A	A	A	A	A	A	A	A	A	A	G	G	C	G	G	G	G	G	A
DW454	3	A	N	A	A	N	A	A	A	A	A	A	G	G	C	G	G	G	G	G	A
SP3-G2	A	27	26	26	27	25	26	27	27	26	25	27	0	0	0	0	0	0	0	0	27
SP3-G2	N	0	1	1	0	2	1	0	0	1	2	0	0	0	0	1	0	0	0	1	0
SP3-G2	M	0	0	0	0	0	0	0	0	0	0	0	0	0	0	0	0	0	0	0	0
SP3-G2	K	0	0	0	0	0	0	0	0	0	0	0	0	0	0	0	0	0	0	0	0
SP3-G2	T	0	0	0	0	0	0	0	0	0	0	0	0	0	0	0	0	0	0	0	0
SP3-G2	G	0	0	0	0	0	0	0	0	0	0	0	27	27	0	26	27	27	27	26	0
SP3-G2	S	0	0	0	0	0	0	0	0	0	0	0	0	0	0	0	0	0	0	0	0
SP3-G2	Y	0	0	0	0	0	0	0	0	0	0	0	0	0	1	0	0	0	0	0	0
SP3-G2	C	0	0	0	0	0	0	0	0	0	0	0	0	0	26	0	0	0	0	0	0
SP3-G2	R	0	0	0	0	0	0	0	0	0	0	0	0	0	0	0	0	0	0	0	0
SP3-G2	W	0	0	0	0	0	0	0	0	0	0	0	0	0	0	0	0	0	0	0	0
SP3-G2	SUM	27	27	27	27	27	27	27	27	27	27	27	27	27	27	27	27	27	27	27	27
DW174	4	G	G	G	G	G	G	G	G	G	G	G	A	T	T	A	A	A	A	A	G
DW176	4	G	G	G	G	G	G	G	G	G	G	G	A	T	T	A	A	A	A	A	G
DW177	4	G	G	G	G	G	G	G	G	G	G	G	A	T	T	A	A	A	A	A	G
DW178	4	G	G	G	G	G	G	G	G	G	G	G	A	T	T	A	A	A	A	A	G
DW179	4	G	G	G	G	G	G	G	G	G	G	G	A	T	T	A	A	A	A	A	G
DW181	4	G	G	G	G	G	G	G	G	G	G	G	A	T	T	A	A	A	A	A	G
DW183	4	G	G	G	G	G	N	G	G	G	G	G	A	T	T	A	A	A	A	A	G
DW185	4	G	G	G	G	G	G	G	G	G	G	G	A	T	T	A	A	A	A	A	G
DW189	4	G	G	G	G	G	N	G	G	G	G	G	A	T	T	A	A	A	A	A	G
DW190	4	G	G	G	G	G	G	G	G	G	G	G	A	T	T	A	A	A	A	A	G
DW250	4	G	G	G	G	G	G	G	G	G	G	G	A	T	T	A	A	A	A	A	G
DW251	4	G	G	G	G	G	G	G	G	G	G	G	A	T	T	A	A	A	A	A	G
DW257	4	G	G	G	G	G	G	G	G	G	G	G	A	T	T	A	A	A	A	A	G
DW259	4	G	G	G	G	G	G	G	G	G	G	G	A	T	T	N	A	A	A	A	G
DW264	4	G	G	G	G	G	G	G	G	G	G	G	A	T	T	A	A	A	A	A	G
DW266	4	G	G	G	G	G	G	G	G	G	G	G	A	T	T	A	A	A	A	A	G
DW268	4	G	G	G	G	G	G	G	G	G	G	G	A	T	T	A	A	A	A	A	G
DW270	4	G	G	G	G	G	G	G	G	G	G	G	A	T	T	N	A	A	A	A	G
DW272	4	G	G	G	G	G	G	G	G	G	G	G	A	T	T	A	A	A	A	A	G
DW275	4	G	G	G	G	G	G	G	G	G	G	G	A	T	T	A	A	A	A	A	G
DW279	4	N	N	A	N	N	A	N	N	N	A	A	R	K	Y	N	N	A	N	N	A
DW280	4	G	G	G	G	G	G	G	G	G	G	G	A	T	T	A	A	A	A	A	G
DW285	4	G	G	G	G	G	G	G	G	G	G	G	A	T	T	A	A	A	A	A	G
DW286	4	G	G	G	G	G	G	G	G	G	G	G	A	T	T	N	A	A	A	A	G
DW290	4	G	G	G	G	G	G	G	G	G	G	G	A	T	T	A	A	A	A	A	G
DW301	4	G	G	G	G	G	G	G	G	G	G	G	A	T	T	A	A	A	A	A	G
DW304	4	G	G	G	G	G	G	G	G	G	G	G	A	T	T	A	A	A	A	A	G
DW327	4	G	G	G	G	G	G	G	G	G	G	G	A	T	T	A	A	A	A	A	G
DW328	4	G	N	G	G	G	G	G	G	G	G	G	A	T	T	A	A	A	A	A	G
DW334	4	G	G	G	G	G	G	G	G	G	G	G	A	T	T	A	A	A	A	A	G
DW337	4	G	G	G	G	G	G	G	G	G	G	G	A	T	T	A	A	A	A	A	G
DW341	4	G	G	G	G	G	G	G	G	G	G	G	A	T	T	A	A	A	A	A	G
DW344	4	G	G	G	G	G	G	G	G	G	G	G	A	T	T	A	A	A	A	A	G
DW346	4	G	G	G	G	G	G	G	G	G	G	G	A	T	T	A	A	A	A	A	G
DW348	4	G	G	G	G	G	G	G	G	G	G	G	A	T	T	A	A	A	A	A	G
DW351	4	G	G	G	G	G	G	G	G	G	G	G	A	T	T	N	A	A	A	A	G
DW358	4	G	G	G	G	G	G	G	G	G	G	G	A	T	T	A	A	A	A	A	G
DW360	4	G	G	G	G	G	G	G	G	G	G	G	A	T	T	A	A	A	A	A	G
DW363	4	G	G	G	G	G	G	G	G	G	G	G	A	T	T	A	A	A	A	A	G
DW366	4	G	G	G	G	G	G	G	G	G	G	G	A	T	T	A	A	A	A	A	G
DW368	4	G	G	G	G	G	G	G	G	G	G	G	A	T	T	A	A	A	A	A	G
DW372	4	G	G	G	G	G	G	G	G	G	G	G	A	T	T	A	A	A	A	A	G
DW383	4	G	G	G	G	G	G	G	G	G	G	G	A	T	T	A	A	A	A	A	G
DW398	4	G	G	G	G	G	G	G	G	G	G	G	A	T	T	A	A	A	A	N	G
DW404	4	G	G	G	G	G	G	G	G	G	G	G	A	T	T	A	A	A	A	A	G
DW411	4	G	G	G	G	G	G	G	G	G	G	G	A	T	T	A	A	A	A	N	G
DW416	4	G	G	G	G	G	G	G	G	G	G	G	A	T	T	A	A	A	A	A	G
DW429	4	G	G	N	G	G	G	G	G	G	G	G	A	T	T	A	A	A	A	N	G
DW433	4	G	G	G	G	G	G	G	G	G	G	G	A	T	T	A	A	A	A	A	G
DW436	4	G	G	G	G	G	G	G	G	G	G	G	A	T	T	A	A	A	A	A	G
DW438	4	G	G	G	G	G	G	G	G	G	G	G	A	T	T	A	A	A	A	A	G
DW442	4	G	G	G	G	G	G	G	G	G	G	G	A	T	T	A	A	A	A	A	G
DW460	4	G	G	G	G	G	G	G	G	G	G	G	A	T	T	A	A	A	A	A	G
DW463	4	G	G	G	G	G	G	G	G	G	G	G	A	T	T	A	A	A	A	A	G
DW465	4	G	G	G	G	G	G	G	G	G	G	G	A	T	T	A	A	A	A	A	G
DW482	4	G	G	G	G	G	G	G	G	G	G	G	A	T	T	A	A	A	A	A	G
DW516	4	G	G	G	G	G	G	G	G	G	G	G	A	T	T	A	A	A	A	A	G
DW517	4	G	G	G	G	G	G	G	G	G	G	G	A	T	T	A	A	A	A	A	G
DW521	4	G	G	G	G	G	G	G	G	G	G	G	A	T	T	A	A	A	A	A	G
DW523	4	G	G	G	G	G	G	G	G	G	G	G	A	T	T	A	A	A	A	A	G
DW524	4	G	G	G	G	G	G	G	G	G	G	G	A	T	T	A	A	A	A	A	G
DW527	4	G	G	G	G	G	G	G	G	G	G	G	A	T	T	A	A	A	A	A	G
DW530	4	G	G	G	G	G	G	G	G	G	G	G	A	T	Y	A	A	A	A	A	G
DW596	4	G	G	G	G	G	G	G	G	G	G	G	A	T	Y	A	A	A	A	N	G
DW601	4	G	G	G	G	G	G	G	G	G	G	G	A	T	T	A	A	A	A	A	G
DW602	4	G	G	G	G	G	G	G	G	G	G	G	A	T	T	A	A	A	A	A	G
DW603	4	G	G	G	G	G	G	G	G	G	G	G	A	T	T	A	A	A	A	A	G
DW604	4	G	G	G	G	G	G	G	G	G	G	G	A	T	T	A	A	A	A	A	G
DW605	4	G	G	G	G	G	G	G	G	G	G	G	A	T	T	A	A	A	A	A	G
DW607	4	G	G	G	G	G	G	G	G	G	G	G	A	T	T	A	A	A	A	A	G
DW785	4	G	G	G	G	G	G	G	G	G	G	G	A	T	T	A	A	A	A	A	G
DW824	4	G	G	G	G	G	G	G	G	G	G	G	A	T	T	A	A	A	A	A	G
DW827	4	G	G	G	G	G	G	N	N	G	G	G	A	T	T	A	A	A	A	A	G
SP4-G1	A	0	0	1	0	0	1	0	0	0	1	1	72	0	0	68	72	73	72	68	1
SP4-G1	N	1	2	1	1	1	2	2	2	1	0	0	0	0	0	5	1	0	1	5	0
SP4-G1	M	0	0	0	0	0	0	0	0	0	0	0	0	0	0	0	0	0	0	0	0
SP4-G1	K	0	0	0	0	0	0	0	0	0	0	0	0	1	0	0	0	0	0	0	0
SP4-G1	T	0	0	0	0	0	0	0	0	0	0	0	0	72	70	0	0	0	0	0	0
SP4-G1	G	72	71	71	72	72	70	71	71	72	72	72	0	0	0	0	0	0	0	0	72
SP4-G1	S	0	0	0	0	0	0	0	0	0	0	0	0	0	0	0	0	0	0	0	0
SP4-G1	Y	0	0	0	0	0	0	0	0	0	0	0	0	0	3	0	0	0	0	0	0
SP4-G1	C	0	0	0	0	0	0	0	0	0	0	0	0	0	0	0	0	0	0	0	0
SP4-G1	R	0	0	0	0	0	0	0	0	0	0	0	1	0	0	0	0	0	0	0	0
SP4-G1	W	0	0	0	0	0	0	0	0	0	0	0	0	0	0	0	0	0	0	0	0
SP4-G1	SUM	73	73	73	73	73	73	73	73	73	73	73	73	73	73	73	73	73	73	73	73

## Sheet: SP3 (G2) - SP5
	Trait	eigenQTL_2A.7	eigenQTL_2A.7	eigenQTL_2A.7	eigenQTL_3A.6	eigenQTL_3A.6	eigenQTL_3A.6	eigenQTL_3A.6	eigenQTL_3A.6	eigenQTL_3A.6	eigenQTL_3A.6	eigenQTL_3A.6	eigenQTL_3A.6	eigenQTL_3A.6	eigenQTL_3A.6	eigenQTL_3A.6	eigenQTL_3A.7	eigenQTL_3A.7	eigenQTL_3A.7	eigenQTL_3A.7	eigenQTL_3A.7	eigenQTL_3A.7	eigenQTL_3A.7	eigenQTL_3A.7	eigenQTL_3B.4	eigenQTL_6A.1
	Marker	1096089_PAV	1288584_PAV	1089372_PAV	2257732_PAV	4005072_PAV	1007286_PAV	2257138_PAV	1099726_PAV	3033940_PAV	3940178_PAV	3957848_PAV	3945420_PAV	1061286_PAV	3952975_PAV	3222470_SNP	2275425_SNP	1062254_SNP	1127998_SNP	1120615_PAV	4003435_PAV	4004625_PAV	1755023_PAV	2278611_SNP	4407344_PAV	4405474_PAV
	Chr	3	3	3	5	5	5	5	5	5	5	5	5	5	5	5	5	5	5	5	5	5	5	5	6	11
	Pos	123.66	123.66	123.66	103.85	103.92	103.92	103.92	103.92	103.92	103.92	103.92	103.92	103.92	103.92	103.92	110.13	110.13	110.13	110.13	110.13	110.13	110.13	110.54	68.96	3.4
	LOGP	5.10215	5.07161	5.05285	6.12446	7.03178	6.37359	6.17743	6.01925	6.00048	5.99648	5.99648	5.96861	5.8781	5.87732	5.00916	6.65305	6.44491	5.35007	5.31665	5.19619	5.0879	5.06642	5.35642	5.78557	6.41738
Code	Marker	PAV	PAV	PAV	PAV	PAV	PAV	PAV	PAV	PAV	PAV	PAV	PAV	PAV	PAV	SNP	SNP	SNP	SNP	PAV	PAV	PAV	PAV	SNP	PAV	PAV
DW007	3	G	A	G	A	A	A	A	A	A	A	A	A	A	A	C	G	G	C	G	G	G	G	C	G	A
DW028	3	G	A	G	A	A	A	A	A	A	A	A	A	A	A	C	G	G	C	G	G	G	G	Y	G	A
DW029	3	G	A	G	A	A	A	A	A	A	A	A	A	A	A	C	G	G	C	G	G	G	G	Y	G	A
DW030	3	G	A	G	A	A	N	A	A	A	A	A	A	A	A	C	G	G	C	G	G	G	G	C	G	A
DW036	3	G	A	G	A	A	A	A	A	A	A	A	A	A	A	C	G	G	Y	G	G	G	G	Y	G	A
DW041	3	G	A	G	A	A	A	A	A	A	A	A	A	A	A	C	G	G	C	G	G	G	G	Y	G	A
DW052	3	G	A	G	A	A	A	A	N	A	A	A	A	N	A	C	G	G	C	G	G	G	G	Y	G	A
DW055	3	G	A	G	A	A	A	A	A	A	A	A	A	A	A	C	G	G	C	G	G	G	G	Y	G	A
DW057	3	G	A	G	A	A	A	A	A	A	A	A	N	A	A	C	G	G	C	G	G	G	G	N	G	A
DW087	3	G	A	G	A	A	A	A	A	A	A	A	A	A	A	Y	G	G	C	G	G	G	G	Y	N	A
DW096	3	G	A	G	A	A	A	A	A	A	A	A	A	A	A	C	G	G	C	G	G	G	G	Y	G	A
DW097	3	G	A	G	A	A	A	A	A	A	A	A	A	A	A	C	G	G	C	G	G	G	G	Y	G	A
DW098	3	G	A	G	A	A	A	A	A	A	A	A	A	A	A	C	G	G	C	N	G	G	G	Y	G	A
DW106	3	G	A	G	A	A	A	A	A	A	A	A	A	A	A	C	G	G	C	G	G	G	G	Y	G	A
DW107	3	G	A	G	A	A	A	A	A	A	A	A	A	A	A	N	G	G	C	G	G	G	G	Y	G	A
DW108	3	G	A	G	A	A	A	A	A	A	A	A	A	A	A	C	G	G	C	G	G	G	G	Y	G	A
DW118	3	G	A	G	A	A	A	A	A	A	A	A	A	A	A	C	G	G	C	G	G	G	G	Y	G	A
DW119	3	G	A	G	A	A	A	A	A	A	A	A	A	A	A	C	G	G	C	G	G	G	G	Y	G	A
DW120	3	G	A	G	A	A	A	A	A	A	A	A	A	A	A	C	G	G	C	G	G	G	G	Y	G	A
DW159	3	G	A	G	A	A	A	A	A	A	A	A	A	A	A	C	G	G	C	G	G	G	G	Y	G	A
DW188	3	A	G	N	A	A	A	A	A	A	A	A	A	A	A	C	G	G	C	G	G	G	G	Y	G	A
DW200	3	G	A	G	A	A	A	A	A	A	A	A	A	N	A	C	G	G	C	G	G	G	G	C	G	A
DW248	3	G	A	G	A	A	A	A	A	A	A	A	A	A	A	C	G	G	C	G	G	G	G	Y	G	A
DW255	3	A	G	A	A	A	A	A	A	N	A	A	A	A	A	C	G	G	C	G	G	G	G	C	G	A
DW273	3	A	G	A	A	A	A	A	A	A	A	A	A	A	A	C	G	G	C	G	G	G	G	Y	G	A
DW448	3	G	A	G	A	A	A	A	A	A	A	A	A	A	A	N	G	G	C	G	G	G	G	Y	G	A
DW454	3	G	A	G	A	N	A	A	N	A	A	A	A	A	A	N	G	G	C	G	G	G	G	C	G	A
SP3-G2	A	3	24	2	27	26	26	27	25	26	27	27	26	25	27	0	0	0	0	0	0	0	0	0	0	27
SP3-G2	N	0	0	1	0	1	1	0	2	1	0	0	1	2	0	3	0	0	0	1	0	0	0	1	1	0
SP3-G2	M	0	0	0	0	0	0	0	0	0	0	0	0	0	0	0	0	0	0	0	0	0	0	0	0	0
SP3-G2	K	0	0	0	0	0	0	0	0	0	0	0	0	0	0	0	0	0	0	0	0	0	0	0	0	0
SP3-G2	T	0	0	0	0	0	0	0	0	0	0	0	0	0	0	0	0	0	0	0	0	0	0	0	0	0
SP3-G2	G	24	3	24	0	0	0	0	0	0	0	0	0	0	0	0	27	27	0	26	27	27	27	0	26	0
SP3-G2	S	0	0	0	0	0	0	0	0	0	0	0	0	0	0	0	0	0	0	0	0	0	0	0	0	0
SP3-G2	Y	0	0	0	0	0	0	0	0	0	0	0	0	0	0	1	0	0	1	0	0	0	0	21	0	0
SP3-G2	C	0	0	0	0	0	0	0	0	0	0	0	0	0	0	23	0	0	26	0	0	0	0	5	0	0
SP3-G2	R	0	0	0	0	0	0	0	0	0	0	0	0	0	0	0	0	0	0	0	0	0	0	0	0	0
SP3-G2	W	0	0	0	0	0	0	0	0	0	0	0	0	0	0	0	0	0	0	0	0	0	0	0	0	0
SP3-G2	SUM	27	27	27	27	27	27	27	27	27	27	27	27	27	27	27	27	27	27	27	27	27	27	27	27	27
DW184	5	A	G	A	G	G	G	G	G	G	G	G	G	G	G	N	A	T	T	A	A	A	A	T	A	G
DW186	5	A	G	A	G	G	G	G	G	G	G	G	G	G	G	T	A	T	T	A	A	A	A	T	A	G
DW187	5	A	G	N	G	G	G	G	G	G	G	G	G	G	G	T	A	T	T	A	A	A	A	T	A	G
DW198	5	G	A	G	G	G	G	G	G	G	G	G	G	G	G	T	A	T	T	A	A	A	A	T	A	G
DW247	5	A	G	A	G	G	G	G	G	G	G	G	G	G	G	T	A	T	T	A	A	A	A	T	A	G
DW253	5	N	G	A	G	G	G	G	G	G	G	G	G	G	G	T	A	T	T	A	A	A	A	T	A	G
DW258	5	A	G	A	A	A	A	A	A	A	A	A	A	A	A	C	G	G	C	G	G	G	G	C	G	A
DW260	5	A	G	A	G	G	G	G	G	G	G	G	G	G	G	T	A	T	T	A	A	A	A	N	A	G
DW282	5	A	G	A	G	G	G	G	G	G	G	G	G	G	G	N	A	T	T	A	A	A	A	T	A	G
DW283	5	A	G	A	A	A	A	A	A	A	A	A	A	A	A	C	G	G	C	G	G	G	G	Y	G	A
DW287	5	A	G	A	G	G	G	G	G	G	G	G	G	G	G	N	A	T	T	A	A	A	A	T	A	G
DW288	5	A	G	A	G	G	G	G	G	G	G	G	G	G	G	T	A	T	T	A	A	A	A	T	A	G
DW305	5	A	G	A	G	G	G	G	G	G	G	G	G	G	G	T	A	T	T	A	A	A	A	T	A	G
DW306	5	A	A	A	G	G	G	G	G	G	G	G	G	G	G	T	A	T	T	A	A	A	A	T	A	G
DW309	5	A	G	A	G	G	G	G	G	G	G	G	G	G	G	T	A	T	T	A	A	A	A	T	A	G
DW313	5	A	G	A	G	G	G	G	G	G	G	G	G	G	G	N	A	T	T	A	A	A	A	T	A	G
DW314	5	A	G	A	G	G	G	G	G	G	G	G	G	G	G	T	A	T	T	A	A	A	A	T	A	G
DW318	5	A	G	N	G	G	G	G	G	G	G	G	G	G	G	T	A	T	T	A	A	A	A	T	A	G
DW324	5	A	G	A	G	G	G	G	G	G	G	G	G	G	G	T	A	T	T	A	A	A	A	T	A	G
DW331	5	A	G	A	A	A	A	A	A	A	A	A	A	A	A	C	G	G	C	G	G	G	G	Y	G	A
DW335	5	A	G	A	A	A	A	A	A	A	A	A	A	A	A	C	G	G	C	G	G	G	G	C	G	A
DW345	5	G	A	G	G	G	G	G	G	G	G	G	G	G	G	T	A	T	T	A	A	A	A	T	A	G
DW349	5	A	G	A	G	G	G	G	G	G	G	G	G	G	G	N	A	T	T	A	A	A	A	T	A	G
DW353	5	A	G	A	G	G	G	G	G	G	G	G	G	G	G	N	A	T	T	A	A	A	A	T	A	G
DW354	5	A	G	A	G	G	G	G	G	G	G	G	G	G	G	N	A	T	T	A	A	A	A	T	A	G
DW355	5	A	G	N	G	G	G	G	G	G	G	G	G	G	G	T	A	T	T	A	A	A	A	T	A	G
DW356	5	A	G	A	G	G	G	G	G	G	G	G	G	G	G	T	A	T	T	A	A	A	A	T	A	G
DW357	5	A	G	A	G	G	G	G	G	G	G	G	G	G	G	T	A	T	T	A	A	A	A	T	A	G
DW396	5	A	G	A	G	N	G	G	G	G	G	G	G	G	G	T	A	T	Y	A	A	A	A	T	A	G
DW399	5	A	G	N	G	G	G	G	G	G	G	G	G	G	G	T	A	T	T	A	A	A	A	T	A	G
DW509	5	A	G	A	G	G	G	G	G	G	G	G	G	G	G	N	A	T	T	A	A	A	A	T	A	G
DW510	5	A	G	A	G	G	G	G	G	G	G	G	G	G	G	N	A	T	T	A	A	A	A	T	A	G
DW511	5	A	G	A	G	G	G	G	G	G	G	G	G	G	G	T	A	T	T	A	A	A	A	T	A	G
DW512	5	A	G	A	G	G	G	G	G	G	G	G	G	G	G	T	A	T	T	A	A	A	A	T	A	G
DW513	5	A	G	A	G	G	G	G	G	G	G	G	G	G	G	T	A	T	Y	N	A	A	A	N	A	G
DW514	5	A	G	A	G	G	G	G	G	G	G	G	G	G	G	T	A	T	T	A	A	A	A	T	A	G
DW833	5	A	G	A	G	G	G	G	G	G	G	G	G	G	G	T	A	T	T	A	A	A	A	T	A	G
DW834	5	A	G	A	A	A	A	A	A	A	N	N	N	A	A	C	G	G	C	G	G	G	N	C	G	A
DW837	5	G	A	G	A	A	A	A	A	A	A	A	A	A	A	C	G	G	C	G	G	G	G	C	G	A
SP5	A	35	4	32	6	6	6	6	6	6	5	5	5	6	6	0	33	0	0	32	33	33	33	0	33	6
SP5	N	1	0	4	0	1	0	0	0	0	1	1	1	0	0	9	0	0	0	1	0	0	1	2	0	0
SP5	M	0	0	0	0	0	0	0	0	0	0	0	0	0	0	0	0	0	0	0	0	0	0	0	0	0
SP5	K	0	0	0	0	0	0	0	0	0	0	0	0	0	0	0	0	0	0	0	0	0	0	0	0	0
SP5	T	0	0	0	0	0	0	0	0	0	0	0	0	0	0	24	0	33	31	0	0	0	0	31	0	0
SP5	G	3	35	3	33	32	33	33	33	33	33	33	33	33	33	0	6	6	0	6	6	6	5	0	6	33
SP5	S	0	0	0	0	0	0	0	0	0	0	0	0	0	0	0	0	0	0	0	0	0	0	0	0	0
SP5	Y	0	0	0	0	0	0	0	0	0	0	0	0	0	0	0	0	0	2	0	0	0	0	2	0	0
SP5	C	0	0	0	0	0	0	0	0	0	0	0	0	0	0	6	0	0	6	0	0	0	0	4	0	0
SP5	R	0	0	0	0	0	0	0	0	0	0	0	0	0	0	0	0	0	0	0	0	0	0	0	0	0
SP5	W	0	0	0	0	0	0	0	0	0	0	0	0	0	0	0	0	0	0	0	0	0	0	0	0	0
SP5	SUM	39	39	39	39	39	39	39	39	39	39	39	39	39	39	39	39	39	39	39	39	39	39	39	39	39

[truncated: 3 more sheets: SP4 G1-G2, SP4 (G1) - SP5, SP4 (G2) - SP5]
