# Supplementary material for: Labelling Selective Sweeps Used in Durum Wheat Breeding from a Diverse and Structured Panel of Landraces and Cultivars
Source: Biology (Basel). 2021 Mar 24;10(4):258. doi: 10.3390/biology10040258 (PMC8064341; doi:10.3390/biology10040258)
Supplement: Supplementary file 1 [file biology-10-00258-s001.zip › Supplementary table S4.xlsx]

## Sheet: Hoja1
CHINESE SPRING	eigenQTL_2A.7	SVEVO	eigenQTL_2A.7	ZAVITAN	eigenQTL_2A.7
code	function	code	function	code	function
TraesCS2A01G566500	Rhomboid-like protein	TRITD2Av1G293890	Protein kinase-like	TRIDC2AG080990	Cysteine-rich_receptor-like_protein_kinase_25
TraesCS2A01G566600	DDB1-and CUL4-associated factor-like protein 1	TRITD2Av1G293920	CsAtPR5 G	TRIDC2AG081000	receptor_kinase_2
TraesCS2A01G566700	Kinase family protein	TRITD2Av1G293950	CsAtPR5 G	TRIDC2AG081010	CsAtPR5
TraesCS2A01G566800	Transcription factor MYB39	TRITD2Av1G294070	CsAtPR5 G	TRIDC2AG081020	2-oxoglutarate_(2OG)_and_Fe(II)-dependent_oxygenase_superfamily_protein
TraesCS2A01G566900	Powder tolerance-related protein	TRITD2Av1G294080	CsAtPR5	TRIDC2AG081020	2-oxoglutarate_(2OG)_and_Fe(II)-dependent_oxygenase_superfamily_protein
TraesCS2A01G567000	Acetyl-coenzyme A carboxylase carboxyl transferase subunit beta	TRITD2Av1G294080	CsAtPR5 G	TRIDC2AG081050	Small_glutamine-rich_tetratricopeptide_repeat-containing_protein
TraesCS2A01G567100	CsAtPR5	TRITD2Av1G294100	2-oxoglutarate (2OG) and Fe(II)-dependent oxygenase-like protein
TraesCS2A01G567200	F-box family protein, putative	TRITD2Av1G294110	Zinc finger protein ZPR1
TraesCS2A01G567300	Auxin response factor	TRITD2Av1G294120	Tetratricopeptide repeat
TraesCS2A01G567400	CAA30371.1 protein	TRITD2Av1G294150	cDNA clone:J033115O13, full insert sequence G
TraesCS2A01G567500	carboxyl-terminal peptidase (DUF239)	TRITD2Av1G294200	Isoaspartyl peptidase/L-asparaginase
TraesCS2A01G567600	Nodulin homeobox	TRITD2Av1G294270	Nodulin homeobox
TraesCS2A01G567700	Isoaspartyl peptidase/L-asparaginase	TRITD2Av1G294270	sequence-specific DNA binding transcription factor ATNDX G
TraesCS2A01G567800	cDNA clone:J033115O13, full insert sequence	TRITD2Av1G294280	cysteine-rich RLK (RECEPTOR-like protein kinase) 30 G
TraesCS2A01G567900	Tetratricopeptide repeat	TRITD2Av1G294310	carboxyl-terminal peptidase, putative (DUF239)
TraesCS2A01G568000	Glycosyltransferase	TRITD2Av1G294340	Phthiocerol synthesis polyketide synthase type I PpsE G
TraesCS2A01G568100	GRF zinc finger family protein	TRITD2Av1G294390	Transducin family protein / WD-40 repeat family protein
TraesCS2A01G568200	Zinc finger protein ZPR1	TRITD2Av1G294400	Auxin response factor
TraesCS2A01G568300	2-oxoglutarate (2OG) and Fe(II)-dependent oxygenase-like protein	TRITD2Av1G294430	CsAtPR5 G
TraesCS2A01G568400	CsAtPR5	TRITD2Av1G294470	CsAtPR5 G
TraesCS2A01G568600	CsAtPR5	TRITD2Av1G294480	Ubiquitin
TraesCS2A01G568700	Protein kinase family protein	TRITD2Av1G294560	Dynein light chain type 1 family protein G
TraesCS2A01G568900	Protein kinase family protein	TRITD2Av1G294570	Kinase family protein
TraesCS2A01G569000	Protein MID1-COMPLEMENTING ACTIVITY 1	TRITD2Av1G294580	DDB1-and CUL4-associated factor-like protein 1
TraesCS2A01G569100	F-box family protein	TRITD2Av1G294590	Rhomboid-like protein
TraesCS2A01G569200	receptor kinase 1	TRITD2Av1G294600	Rhomboid-like protein
TraesCS2A01G569300	transmembrane protein, putative (DUF594)	TRITD2Av1G294670	NAC domain-containing protein, putative
		TRITD2Av1G294680	NAC domain-containing protein, putative
		TRITD2Av1G294710	NAC domain-containing protein, putative
CHINESE SPRING	eigenQTL_2B.3	SVEVO	eigenQTL_2B.3	ZAVITAN	eigenQTL_2B.3
code	function	code	function	code	function
TraesCS2B01G093500	Protein trichome birefringence	TRITD2Bv1G024670	Protein trichome birefringence	TRIDC2BG010490	TRICHOME_BIREFRINGENCE-LIKE_4
TraesCS2B01G093600	Mitochondrial transcription termination factor-like	TRITD2Bv1G024780	F-box protein	TRIDC2BG010510	Mitochondrial_transcription_termination_factor_family_protein
TraesCS2B01G093700	F-box family protein	TRITD2Bv1G024820	F-box/RNI superfamily protein TE?	TRIDC2BG010520	pentatricopeptide_repeat_336
TraesCS2B01G093800	Repetitive proline-rich cell wall protein	TRITD2Bv1G024840	Dof zinc finger protein	TRIDC2BG010580	protein_kinase_family_protein
TraesCS2B01G093900	F-box/RNI superfamily protein	TRITD2Bv1G024890	Kinase family protein	TRIDC2BG010610	2-oxoglutarate_dehydrogenase
TraesCS2B01G094000	Dof zinc finger protein	TRITD2Bv1G024890	Kinase family protein	TRIDC2BG010620	protein_kinase_family_protein
TraesCS2B01G094100	Kinase family protein	TRITD2Bv1G024900	Peptide transporter family protein G	TRIDC2BG010670	Pectate_lyase_family_protein
TraesCS2B01G094200	Peptide transporter family protein	TRITD2Bv1G024900	Peptide transporter family protein G	TRIDC2BG010710	DNAJ_heat_shock_N-terminal_domain-containing_protein
TraesCS2B01G094300	2-oxoglutarate dehydrogenase E1 component family protein	TRITD2Bv1G024910	2-oxoglutarate dehydrogenase E1 component family protein	TRIDC2BG010740	Kinase_interacting_(KIP1-like)_family_protein
TraesCS2B01G094400	Kinase family protein	TRITD2Bv1G024930	Telomere repeat-binding factor like-protein	TRIDC2BG010750	Expansin_B4
TraesCS2B01G094500	Telomere repeat-binding factor like-protein	TRITD2Bv1G024990	P53/DNA damage-regulated protein G	TRIDC2BG010760	Expansin_B4
TraesCS2B01G094600	P53/DNA damage-regulated protein	TRITD2Bv1G025000	methyl-coenzyme M reductase II subunit gamma, putative (DUF3741)	TRIDC2BG010770	UDP-Glycosyltransferase_superfamily_protein
TraesCS2B01G094700	methyl-coenzyme M reductase II subunit gamma, putative (DUF3741)	TRITD2Bv1G025010	Pectate lyase	TRIDC2BG010780	basic_helix-loop-helix_(bHLH)_DNA-binding_superfamily_protein
TraesCS2B01G094800	LPS-induced tumor necrosis factor alpha factor	TRITD2Bv1G025030	LITAF-domain-containing protein	TRIDC2BG010790	Protein_kinase_superfamily_protein
TraesCS2B01G094900	Actin cross-linking protein, putative (DUF569)	TRITD2Bv1G025040	LITAF-domain-containing protein G	TRIDC2BG010800	Two-component_response_regulator-like_PRR37
TraesCS2B01G095000	Actin cross-linking protein, putative (DUF569)	TRITD2Bv1G025080	Cyclin-dependent kinase-like 1 G	TRIDC2BG010840	Peroxidase_superfamily_protein
TraesCS2B01G095100	DNAJ heat shock N-terminal domain-containing protein-like	TRITD2Bv1G025150	Phosphatidylinositol 4-phosphate 5-kinase 4	TRIDC2BG010850	prephenate_dehydratase_1
TraesCS2B01G095200	Actin cross-linking protein, putative (DUF569)	TRITD2Bv1G025260	Kinase interacting (KIP1-like) family protein	TRIDC2BG010890	PWWP_domain_protein-like
TraesCS2B01G095300	epstein-barr nuclear antigen	TRITD2Bv1G025290	Expansin protein	TRIDC2BG010970	Elongation_factor_1-alpha
TraesCS2B01G095400	actin cross-linking protein, putative (DUF569)	TRITD2Bv1G025310	Expansin protein	TRIDC2BG010980	Elongation_factor_1-alpha
TraesCS2B01G095500	Kinase interacting (KIP1-like) family protein	TRITD2Bv1G025330	UDP-Glycosyltransferase	TRIDC2BG010990	YELLOW_STRIPE_like_6
TraesCS2B01G095600	Expansin protein	TRITD2Bv1G025340	Transcription factor	TRIDC2BG011000	MLO-like_protein_1
TraesCS2B01G095700	Expansin protein	TRITD2Bv1G025350	Protein kinase-like protein	TRIDC2BG011020	MLO-like_protein_1
TraesCS2B01G095800	UDP-Glycosyltransferase	TRITD2Bv1G025480	Peroxidase family protein
TraesCS2B01G095900	Transcription factor	TRITD2Bv1G025490	Arogenate dehydratase
TraesCS2B01G096000	Protein kinase-like protein	TRITD2Bv1G025510	Tapetum determinant 1 G
TraesCS2B01G096100	Sporulation protein RMD1	TRITD2Bv1G025530	UvrABC system protein C
TraesCS2B01G096200	Ascorbate peroxidase	TRITD2Bv1G025540	Serine/threonine-protein kinase ATM
TraesCS2B01G096300	Arogenate dehydratase	TRITD2Bv1G025590	Glycosyltransferases
TraesCS2B01G096400	Tapetum determinant 1	TRITD2Bv1G025600	Glycosyltransferases
TraesCS2B01G096500	UvrABC system protein C	TRITD2Bv1G025650	F-box/RNI-like superfamily protein
TraesCS2B01G096600	Serine/threonine-protein kinase ATM	TRITD2Bv1G025720	Elongation factor 1-alpha
TraesCS2B01G096700	Glycosyltransferases	TRITD2Bv1G025740	Yellow stripe-like transporter 12
TraesCS2B01G096800	Glycosyltransferases	TRITD2Bv1G025750	Urease subunit gamma G
TraesCS2B01G096900	F-box family protein	TRITD2Bv1G025770	Yellow stripe-like transporter 12
TraesCS2B01G097000	Pyridoxal 5'-phosphate synthase subunit PdxT	TRITD2Bv1G025780	MLO-like protein
TraesCS2B01G097100	Elongation factor 1-alpha
TraesCS2B01G097200	Nuclear pore complex protein NUP205
TraesCS2B01G097300	Elongation factor 1-alpha
TraesCS2B01G097400	Yellow stripe-like transporter 12
TraesCS2B01G097500	Urease subunit gamma
TraesCS2B01G097600	Yellow stripe-like transporter 12
TraesCS2B01G097700	Urease subunit gamma
TraesCS2B01G097800	MLO-like protein
TraesCS2B01G097900	MLO-like protein
TraesCS2B01G098000	F-box family protein
TraesCS2B01G098100	Peroxidase
CHINESE SPRING	eigenQTL_3A5,6,7	SVEVO	eigenQTL_3A5,6,7	ZAVITAN	eigenQTL_3A5,6,7
code	function	code	function	code	function
TraesCS3A01G453300	F-box protein	TRITD3Av1G253610	transmembrane protein, putative (DUF594)	TRIDC3AG064140	alpha/beta-Hydrolases_superfamily_protein
TraesCS3A01G453400	Ulp1 protease family, C-terminal catalytic domain containing protein	TRITD3Av1G253620	WD repeat domain phosphoinositide-interacting protein	TRIDC3AG064160	Disease_resistance_protein
TraesCS3A01G453500	disease resistance protein (TIR-NBS-LRR class) family protein	TRITD3Av1G253680	NBS-LRR-like resistance protein	TRIDC3AG064190	Very-long-chain_3-oxoacyl-CoA_reductase_1
TraesCS3A01G453600	F-box-like protein	TRITD3Av1G253690	F-box protein	TRIDC3AG064280	Translation_initiation_factor_IF-1
TraesCS3A01G453700	F-box-like protein	TRITD3Av1G253930	NBS-LRR disease resistance protein-like protein	TRIDC3AG064290	Calcium-dependent_lipid-binding_(CaLB_domain)_family_protein
TraesCS3A01G453800	hydroxysteroid dehydrogenase 3	TRITD3Av1G253940	F-box protein	TRIDC3AG064300	Mitochondrial_substrate_carrier_family_protein
TraesCS3A01G453900	F-box-like protein	TRITD3Av1G253990	F-box-like protein	TRIDC3AG064320	Homeobox_protein_LUMINIDEPENDENS
TraesCS3A01G454000	F-box-like protein	TRITD3Av1G254090	F-box-like protein	TRIDC3AG064350	methyl_esterase_7
TraesCS3A01G454100	proteolysis 6	TRITD3Av1G254170	Kelch-like protein	TRIDC3AG064360	PsbP-like_protein_1
TraesCS3A01G454200	Translation initiation factor IF-1	TRITD3Av1G254180	T-complex protein 1 subunit alpha G	TRIDC3AG064390	DNA-directed_RNA_polymerase_subunit_A'
TraesCS3A01G454300	Calcium-dependent lipid-binding (CaLB domain) family protein	TRITD3Av1G254240	F-box protein TE?	TRIDC3AG064400	Conserved_oligomeric_Golgi_complex_subunit_4
TraesCS3A01G454400	Mitochondrial carrier protein-like	TRITD3Av1G254260	hydroxysteroid dehydrogenase 3	TRIDC3AG064410	methyl_esterase_1
TraesCS3A01G454500	MADS-box protein-like	TRITD3Av1G254300	Protein DEHYDRATION-INDUCED 19	TRIDC3AG064520	Sec-independent_protein_translocase_protein_TatC
TraesCS3A01G454600	Homeobox protein LUMINIDEPENDENS	TRITD3Av1G254450	F-box-like protein	TRIDC3AG064530	Nuclear_transcription_factor_Y_subunit_B-5
TraesCS3A01G454700	Defensin	TRITD3Av1G254460	F-box-like protein	TRIDC3AG064550	Nuclear_transcription_factor_Y_subunit_B-5
TraesCS3A01G454800	Defensin	TRITD3Av1G254470	Calcium-dependent lipid-binding (CaLB domain) family protein	TRIDC3AG064590	Disease_resistance_protein_RPM1
TraesCS3A01G454900	PsbP family protein, expressed	TRITD3Av1G254490	Mitochondrial carrier protein-like	TRIDC3AG064620	cullin_1
TraesCS3A01G455000	Methyl esterase 10, putative	TRITD3Av1G254550	MADS-box transcription factor	TRIDC3AG064640	early_nodulin-like_protein_7
TraesCS3A01G455100	Methyl esterase	TRITD3Av1G254590	Homeobox protein LUMINIDEPENDENS	TRIDC3AG064650	early_nodulin-like_protein_7
TraesCS3A01G455200	F-box protein family	TRITD3Av1G254620	Methyl esterase	TRIDC3AG064660	2-oxoglutarate_(2OG)_and_Fe(II)-dependent_oxygenase_superfamily_protein
TraesCS3A01G455300	FBD-associated F-box protein	TRITD3Av1G254640	PsbP family protein, expressed	TRIDC3AG064670	Histone-lysine_N-methyltransferase
TraesCS3A01G455400	F-box protein	TRITD3Av1G254620	Methyl esterase	TRIDC3AG064720	Potassium_transporter_family_protein
TraesCS3A01G455500	DNA-directed RNA polymerase subunit	TRITD3Av1G254680	FBD-associated F-box protein	TRIDC3AG064730	Spermatogenesis-associated_protein_20_isoform_1
TraesCS3A01G455600	Conserved oligomeric golgi complex subunit 4	TRITD3Av1G254690	F-box protein family	TRIDC3AG064740	Cytochrome_C1_family
TraesCS3A01G455700	Aspartic proteinase nepenthesin-1	TRITD3Av1G254790	DNA-directed RNA polymerase subunit	TRIDC3AG064770	30S_ribosomal_protein_S15
TraesCS3A01G455800	Methyl esterase 1, putative	TRITD3Av1G254800	Conserved oligomeric Golgi complex subunit 4	TRIDC3AG064780	NAD(P)H-quinone_oxidoreductase_subunit_H_1
TraesCS3A01G455900	Methyl esterase	TRITD3Av1G254820	Aspartic proteinase nepenthesin-1	TRIDC3AG064800	Ycf68
TraesCS3A01G456100	Methyl esterase 1, putative	TRITD3Av1G254850	Methyl esterase	TRIDC3AG064840	RNAase
TraesCS3A01G456200	Methyl esterase 1, putative	TRITD3Av1G254860	methyl esterase 1	TRIDC3AG064860	Leucine-rich_repeat_receptor-like_protein_kinase_family_protein
TraesCS3A01G456300	Methyl esterase 1, putative	TRITD3Av1G254900	Methyl esterase 1, putative	TRIDC3AG064870	Regulator_of_Vps4_activity_in_the_MVB_pathway_protein
TraesCS3A01G456400	F-box domain containing protein	TRITD3Av1G254930	F-box domain containing protein	TRIDC3AG064880	Leucine-rich_repeat_receptor-like_protein_kinase_family_protein
TraesCS3A01G456500	F-box family protein	TRITD3Av1G254950	F-box domain containing protein TE?	TRIDC3AG064930	Glutathione_S-transferase_family_protein
TraesCS3A01G456600	RING/U-box superfamily protein	TRITD3Av1G254960	F-box family protein	TRIDC3AG064940	Bifunctional_purine_biosynthesis_protein_PurH
TraesCS3A01G456800	Transport membrane protein	TRITD3Av1G255060	Zinc finger protein	TRIDC3AG064960	RING/U-box_superfamily_protein
TraesCS3A01G456900	NADH-ubiquinone oxidoreductase chain 1	TRITD3Av1G255470	Nuclear transcription factor Y subunit B	TRIDC3AG064990	TD_and_POZ_domain-containing_protein_4
TraesCS3A01G457000	Nuclear transcription factor Y subunit B	TRITD3Av1G255580	Cullin-1	TRIDC3AG065000	Sec14p-like_phosphatidylinositol_transfer_family_protein
TraesCS3A01G457100	Nuclear transcription factor Y subunit B	TRITD3Av1G255610	Early nodulin-like protein 1	TRIDC3AG065080	Protein_kinase_superfamily_protein
TraesCS3A01G457300	Ulp1 protease family, C-terminal catalytic domain containing protein	TRITD3Av1G255720	2-oxoglutarate (2OG) and Fe(II)-dependent oxygenase superfamily protein	TRIDC3AG065100	Succinate_dehydrogenase_subunit_4
TraesCS3A01G457400	Cullin-1	TRITD3Av1G255770	Histone-lysine N-methyltransferase	TRIDC3AG065120	DNA_(cytosine-5)-methyltransferase_3A
TraesCS3A01G457500	Early nodulin-like protein 1	TRITD3Av1G255900	Histone-lysine N-methyltransferase	TRIDC3AG065130	Fork_head_transcription_factor_1
TraesCS3A01G457600	Early nodulin-like protein 1	TRITD3Av1G256030	Potassium transporter	TRIDC3AG065140	DNA_(cytosine-5)-methyltransferase_3B
TraesCS3A01G457700	2-oxoglutarate (2OG) and Fe(II)-dependent oxygenase superfamily protein	TRITD3Av1G256040	Spermatogenesis-associated protein 20	TRIDC3AG065150	FHA_domain-containing_protein_FHA2
TraesCS3A01G457800	Histone-lysine N-methyltransferase	TRITD3Av1G256050	Cytochrome c1, heme protein, mitochondrial
TraesCS3A01G457900	Histone-lysine N-methyltransferase	TRITD3Av1G256060	F-box protein TE?
TraesCS3A01G458000	Potassium transporter	TRITD3Av1G256070	Zinc finger E-box-binding homeobox 1 TE?
TraesCS3A01G458100	Spermatogenesis-associated protein 20	TRITD3Av1G256170	Regulator of Vps4 activity in the MVB pathway protein G
TraesCS3A01G458200	Cytochrome c1, heme protein, mitochondrial	TRITD3Av1G256230	Leucine-rich repeat receptor-like protein kinase family protein
TraesCS3A01G458300	F-box-like protein	TRITD3Av1G256260	Leucine-rich repeat receptor-like protein kinase family protein
TraesCS3A01G458400	Nucleotide-diphospho-sugar transferases superfamily protein	TRITD3Av1G256270	Polygalacturonase inhibiting protein-like
TraesCS3A01G458500	cullin 2	TRITD3Av1G256800	Vps51/Vps67 family (components of vesicular transport) protein G
TraesCS3A01G458600	30S ribosomal protein S15	TRITD3Av1G256810	BnaA04g06320D protein G
TraesCS3A01G458700	Ycf68	TRITD3Av1G256830	Glutathione S-transferase
TraesCS3A01G458800	AGC (cAMP-dependent, cGMP-dependent and protein kinase C) kinase family protein	TRITD3Av1G256930	Bifunctional purine biosynthesis protein purH
TraesCS3A01G458900	Protein kinase superfamily protein	TRITD3Av1G256940	Ring finger protein, putative
TraesCS3A01G459000	Leucine-rich repeat receptor-like protein kinase family protein	TRITD3Av1G256950	Ribosomal RNA apurinic site specific lyase-like
TraesCS3A01G459100	Regulator of Vps4 activity in the MVB pathway protein	TRITD3Av1G257040	F-box family protein
TraesCS3A01G459200	Leucine-rich repeat receptor-like protein kinase family protein	TRITD3Av1G257110	Sec14p-like phosphatidylinositol transfer family protein
TraesCS3A01G459300	Leucine-rich repeat receptor-like protein kinase family protein	TRITD3Av1G257130	Ribosomal RNA apurinic site specific lyase
TraesCS3A01G459400	RING/U-box superfamily protein	TRITD3Av1G257150	Ribosomal RNA apurinic site specific lyase-like
TraesCS3A01G459500	Glutathione S-transferase	TRITD3Av1G257220	Dipeptidyl peptidase 4 G
TraesCS3A01G459600	Bifunctional purine biosynthesis protein purH	TRITD3Av1G257260	Trk system potassium uptake protein TrkA homolog
TraesCS3A01G459700	Ring finger protein, putative	TRITD3Av1G257260	DNA-binding HORMA family protein
TraesCS3A01G459800	F-box/RNI-like superfamily protein
TraesCS3A01G460000	F-box family protein
TraesCS3A01G460100	RNA apurinic site specific lyase
TraesCS3A01G460200	BTB/POZ domain containing protein
TraesCS3A01G460300	F-box family protein
TraesCS3A01G460400	F-box family protein
TraesCS3A01G460500	F-box family protein
TraesCS3A01G460600	RING/U-box superfamily protein
TraesCS3A01G460700	B3 domain-containing protein
TraesCS3A01G460900	Receptor-like kinase
TraesCS3A01G461000	transmembrane protein, putative (DUF247)
TraesCS3A01G461100	Succinate dehydrogenase subunit 4
TraesCS3A01G461200	DNA (Cytosine-5-)-methyltransferase
TraesCS3A01G461300	DNA (Cytosine-5-)-methyltransferase
TraesCS3A01G461400	Fork head transcription factor 1
