# Supplementary material for: Labelling Selective Sweeps Used in Durum Wheat Breeding from a Diverse and Structured Panel of Landraces and Cultivars
Source: Biology (Basel). 2021 Mar 24;10(4):258. doi: 10.3390/biology10040258 (PMC8064341; doi:10.3390/biology10040258)
Supplement: Supplementary file 1 [file biology-10-00258-s001.zip › Supplementary table S2.xlsx]

## Sheet: Hoja1
Trait	Marker	Chr	Pos	p	MarkerR2	LOGP		Trait	Marker	Chr	Pos	p	MarkerR2	LOGP		Trait	Marker	Chr	Pos	p	MarkerR2	LOGP		Trait	Marker	Chr	Pos	p	MarkerR2	LOGP		Trait	Marker	Chr	Pos	p	MarkerR2	LOGP		Trait	Marker	Chr	Pos	p	MarkerR2	LOGP		Trait	Marker
Eigenvector1	993127_SNP	1A	120	0.303413	0.0007788	0.517966		Eigenvector2	993127_SNP	1A	120	0.0377337	0.0055537	1.42327		Eigenvector3	993127_SNP	1A	120	0.788489	0.000434582	0.103204		Eigenvector4	993127_SNP	1A	120	0.569263	0.00142869	0.244687		Eigenvector5	993127_SNP	1A	120	0.548146	0.00318605	0.261103		Eigenvector6	993127_SNP	1A	120	0.758635	0.0013622	0.119967		Eigenvector7	993127_SNP
Eigenvector1	1207191_PAV	1A	129	0.807321	3.67857e-05	0.0929536		Eigenvector2	1207191_PAV	1A	129	0.954094	2.9558e-06	0.020409		Eigenvector3	1207191_PAV	1A	129	0.613343	0.000249662	0.212296		Eigenvector4	1207191_PAV	1A	129	0.805783	6.9409e-05	0.0937818		Eigenvector5	1207191_PAV	1A	129	0.919976	2.39451e-05	0.0362237		Eigenvector6	1207191_PAV	1A	129	0.40748	0.00162058	0.389894		Eigenvector7	1207191_PAV
Eigenvector1	1045015_PAV	1A	175	0.462076	0.000255517	0.335286		Eigenvector2	1045015_PAV	1A	175	0.367701	0.000594478	0.434506		Eigenvector3	1045015_PAV	1A	175	0.432565	0.000599402	0.363949		Eigenvector4	1045015_PAV	1A	175	0.537774	0.00050467	0.2694		Eigenvector5	1045015_PAV	1A	175	0.703193	0.000363717	0.152925		Eigenvector6	1045015_PAV	1A	175	0.375465	0.0020114	0.42543		Eigenvector7	1045015_PAV
Eigenvector1	3021960_PAV	1A	231	0.617395	0.000177264	0.209437		Eigenvector2	3021960_PAV	1A	231	0.722408	0.000117744	0.141217		Eigenvector3	3021960_PAV	1A	231	0.495165	0.000423405	0.30525		Eigenvector4	3021960_PAV	1A	231	0.860413	3.57261e-05	0.065293		Eigenvector5	3021960_PAV	1A	231	0.135354	0.00580727	0.868528		Eigenvector6	3021960_PAV	1A	231	0.957134	6.56916e-06	0.0190271		Eigenvector7	3021960_PAV
Eigenvector1	3032740_PAV	1A	288	0.997995	3.50755e-09	0.000871541		Eigenvector2	3032740_PAV	1A	288	0.182941	0.00164986	0.737688		Eigenvector3	3032740_PAV	1A	288	0.121932	0.00204656	0.913882		Eigenvector4	3032740_PAV	1A	288	0.72552	0.000156827	0.139351		Eigenvector5	3032740_PAV	1A	288	0.0524213	0.00968951	1.28049		Eigenvector6	3032740_PAV	1A	288	0.0249808	0.0128705	1.60239		Eigenvector7	3032740_PAV
Eigenvector1	993293_SNP	1A	345	0.373437	0.000414842	0.427782		Eigenvector2	993293_SNP	1A	345	0.0917299	0.00481586	1.03749		Eigenvector3	1267221_PAV	1A	345	0.100375	0.00256751	0.998373		Eigenvector4	1005431_SNP	1A	345	0.699651	0.000931439	0.155119		Eigenvector5	1267221_PAV	1A	345	0.0987219	0.00708965	1.00559		Eigenvector6	1267221_PAV	1A	345	0.023119	0.0120257	1.63603		Eigenvector7	993293_SNP
Eigenvector1	1005431_SNP	1A	345	0.56196	0.000578713	0.250295		Eigenvector2	1267221_PAV	1A	345	0.260707	0.00118238	0.583847		Eigenvector3	1005431_SNP	1A	345	0.239017	0.00277428	0.621571		Eigenvector4	993293_SNP	1A	345	0.70776	0.000802667	0.150114		Eigenvector5	2261901_SNP	1A	345	0.232834	0.0079228	0.632954		Eigenvector6	1005431_SNP	1A	345	0.303501	0.00618636	0.517841		Eigenvector7	2261901_SNP
Eigenvector1	2261901_SNP	1A	345	0.780534	0.000131364	0.107608		Eigenvector2	1005431_SNP	1A	345	0.391908	0.0017969	0.406816		Eigenvector3	993293_SNP	1A	345	0.268991	0.00190849	0.570262		Eigenvector4	2261901_SNP	1A	345	0.726332	0.000764081	0.138865		Eigenvector5	993293_SNP	1A	345	0.457507	0.00429342	0.339602		Eigenvector6	2261901_SNP	1A	345	0.736671	0.00164372	0.132726		Eigenvector7	1005431_SNP
Eigenvector1	1267221_PAV	1A	345	0.84025	2.22804e-05	0.0755915		Eigenvector2	2261901_SNP	1A	345	0.520417	0.00125825	0.283648		Eigenvector3	2261901_SNP	1A	345	0.772868	0.000311528	0.111895		Eigenvector4	1267221_PAV	1A	345	0.914587	1.43891e-05	0.0387748		Eigenvector5	1005431_SNP	1A	345	0.984364	7.98592e-05	0.0068444		Eigenvector6	993293_SNP	1A	345	0.968637	0.000185461	0.0138389		Eigenvector7	1267221_PAV
Eigenvector1	1076623_PAV	1A	401	0.909701	5.58791e-06	0.0411015		Eigenvector2	1076623_PAV	1A	401	0.221828	0.00135196	0.653984		Eigenvector3	1076623_PAV	1A	401	0.195963	0.00152191	0.707826		Eigenvector4	1076623_PAV	1A	401	0.537581	0.00046319	0.269556		Eigenvector5	1076623_PAV	1A	401	0.0950235	0.00655269	1.02217		Eigenvector6	1076623_PAV	1A	401	0.0173196	0.014833	1.76146		Eigenvector7	1076623_PAV
Eigenvector1	2276915_SNP	1A	462	0.887243	5.74414e-05	0.0519574		Eigenvector2	2276915_SNP	1A	462	0.179945	0.00331256	0.74486		Eigenvector3	2276915_SNP	1A	462	0.97211	5.26484e-05	0.0122847		Eigenvector4	2276915_SNP	1A	462	0.296814	0.00226715	0.527516		Eigenvector5	2276915_SNP	1A	462	0.349305	0.00506425	0.456796		Eigenvector6	2276915_SNP	1A	462	0.516684	0.00332953	0.286775		Eigenvector7	2276915_SNP
Eigenvector1	4407287_PAV	1A	518	0.223857	0.00105345	0.65003		Eigenvector2	4407287_PAV	1A	518	0.14114	0.00200519	0.85035		Eigenvector3	4407287_PAV	1A	518	0.0309596	0.00443753	1.5092		Eigenvector4	4407287_PAV	1A	518	0.0151763	0.0065052	1.81883		Eigenvector5	3030304_PAV	1A	518	0.0255604	0.0126912	1.59243		Eigenvector6	4407287_PAV	1A	518	0.306594	0.00264713	0.513437		Eigenvector7	3030304_PAV
Eigenvector1	3030304_PAV	1A	518	0.906433	9.12281e-06	0.0426641		Eigenvector2	3030304_PAV	1A	518	0.571248	0.000218434	0.243175		Eigenvector3	3030304_PAV	1A	518	0.813916	3.62402e-05	0.0894202		Eigenvector4	3030304_PAV	1A	518	0.361733	0.00111637	0.441612		Eigenvector5	4407287_PAV	1A	518	0.623387	0.000603815	0.205242		Eigenvector6	3030304_PAV	1A	518	0.860947	7.99455e-05	0.0650238		Eigenvector7	4407287_PAV
Eigenvector1	3026625_PAV	1A	541	0.664961	0.000136789	0.177204		Eigenvector2	3026625_PAV	1A	541	0.549982	0.000333871	0.259651		Eigenvector3	3026625_PAV	1A	541	0.47669	0.000502318	0.321764		Eigenvector4	3026625_PAV	1A	541	0.895436	2.31221e-05	0.0479654		Eigenvector5	3026625_PAV	1A	541	0.492606	0.00126644	0.3075		Eigenvector6	3026625_PAV	1A	541	0.609524	0.000687397	0.215009		Eigenvector7	3026625_PAV
Eigenvector1	3026920_PAV	1A	616	0.596657	0.000181692	0.224275		Eigenvector2	4008064_PAV	1A	616	0.155568	0.00169066	0.80808		Eigenvector3	3942759_PAV	1A	616	0.135319	0.00222223	0.868641		Eigenvector4	3942759_PAV	1A	616	0.384882	0.000922365	0.414672		Eigenvector5	4008064_PAV	1A	616	0.539612	0.000947117	0.267918		Eigenvector6	3942759_PAV	1A	616	0.0848812	0.00804205	1.07119		Eigenvector7	3026920_PAV
Eigenvector1	4008064_PAV	1A	616	0.660651	0.00014057	0.180028		Eigenvector2	3026920_PAV	1A	616	0.179923	0.00167343	0.744914		Eigenvector3	4008064_PAV	1A	616	0.701742	0.00013614	0.153822		Eigenvector4	4008064_PAV	1A	616	0.723891	0.000164688	0.140327		Eigenvector5	3942759_PAV	1A	616	0.838629	9.72703e-05	0.07643		Eigenvector6	3026920_PAV	1A	616	0.362854	0.0021862	0.440269		Eigenvector7	3942759_PAV
Eigenvector1	3942759_PAV	1A	616	0.888649	1.23176e-05	0.0512697		Eigenvector2	3942759_PAV	1A	616	0.913203	1.03861e-05	0.0394325		Eigenvector3	3026920_PAV	1A	616	0.96394	1.68054e-06	0.0159501		Eigenvector4	3026920_PAV	1A	616	0.914787	1.55989e-05	0.0386799		Eigenvector5	3026920_PAV	1A	616	0.945264	1.21673e-05	0.0244469		Eigenvector6	4008064_PAV	1A	616	0.981616	1.4023e-06	0.00805829		Eigenvector7	4008064_PAV
Eigenvector1	1265597_PAV	1A	627	0.776388	5.02586e-05	0.109921		Eigenvector2	1265597_PAV	1A	627	0.661996	0.000175154	0.179145		Eigenvector3	1265597_PAV	1A	627	0.65024	0.00018686	0.186926		Eigenvector4	1265597_PAV	1A	627	0.540967	0.000498038	0.266829		Eigenvector5	1265597_PAV	1A	627	0.312139	0.00235425	0.505652		Eigenvector6	1265597_PAV	1A	627	0.586314	0.000715803	0.23187		Eigenvector7	1265597_PAV
Eigenvector1	1082616_PAV	1A	646	0.688385	0.000113025	0.162168		Eigenvector2	1082616_PAV	1A	646	0.823724	4.57476e-05	0.0842185		Eigenvector3	1082616_PAV	1A	646	0.987536	2.29115e-07	0.00544717		Eigenvector4	1082616_PAV	1A	646	0.588082	0.000366752	0.230562		Eigenvector5	1082616_PAV	1A	646	0.0823472	0.00762731	1.08435		Eigenvector6	1082616_PAV	1A	646	0.760391	0.000242152	0.118963		Eigenvector7	1082616_PAV
Eigenvector1	4405229_PAV	1A	695	0.709196	3.75191e-05	0.149234		Eigenvector2	4405229_PAV	1A	695	0.613407	0.000241481	0.212251		Eigenvector3	4405229_PAV	1A	695	0.264946	0.000977412	0.576842		Eigenvector4	4405229_PAV	1A	695	0.730824	0.000149761	0.136187		Eigenvector5	4405229_PAV	1A	695	0.0881204	0.00759146	1.05492		Eigenvector6	4405229_PAV	1A	695	0.736002	0.000283568	0.133121		Eigenvector7	4405229_PAV
Eigenvector1	4410374_PAV	1A	695	0.709196	3.75191e-05	0.149234		Eigenvector2	4410374_PAV	1A	695	0.613407	0.000241481	0.212251		Eigenvector3	4410374_PAV	1A	695	0.264946	0.000977412	0.576842		Eigenvector4	4410374_PAV	1A	695	0.730824	0.000149761	0.136187		Eigenvector5	4410374_PAV	1A	695	0.0881204	0.00759146	1.05492		Eigenvector6	4410374_PAV	1A	695	0.736002	0.000283568	0.133121		Eigenvector7	4410374_PAV
Eigenvector1	1085190_PAV	1A	721	0.403351	0.000281784	0.394317		Eigenvector2	1085190_PAV	1A	721	0.903541	1.37374e-05	0.0440522		Eigenvector3	1085190_PAV	1A	721	0.156807	0.00198761	0.804636		Eigenvector4	1085190_PAV	1A	721	0.480847	0.000646233	0.317993		Eigenvector5	1085190_PAV	1A	721	0.632495	0.000593623	0.198943		Eigenvector6	1085190_PAV	1A	721	0.0677075	0.00867029	1.16936		Eigenvector7	1085190_PAV
Eigenvector1	3957798_PAV	1A	722	0.115771	0.00165464	0.936399		Eigenvector2	4406286_PAV	1A	722	0.0242984	0.00451639	1.61442		Eigenvector3	4406486_PAV	1A	722	0.0387507	0.00421754	1.41172		Eigenvector4	4405094_PAV	1A	722	0.124633	0.00321921	0.904368		Eigenvector5	4406286_PAV	1A	722	0.0306939	0.0116981	1.51295		Eigenvector6	1020433_SNP	1A	722	0.00247442	0.0311782	2.60653		Eigenvector7	4406014_PAV
Eigenvector1	3940333_PAV	1A	722	0.124239	0.00151791	0.90574		Eigenvector2	3949529_PAV	1A	722	0.0340709	0.00413405	1.46762		Eigenvector3	4410021_PAV	1A	722	0.0387507	0.00421754	1.41172		Eigenvector4	4410701_PAV	1A	722	0.124633	0.00321921	0.904368		Eigenvector5	4009202_SNP	1A	722	0.0426003	0.0153538	1.37059		Eigenvector6	3030377_PAV	1A	722	0.0330422	0.0118331	1.48093		Eigenvector7	1020433_SNP
Eigenvector1	4405080_PAV	1A	722	0.150674	0.00144123	0.821963		Eigenvector2	1020433_SNP	1A	722	0.0749615	0.00523505	1.12516		Eigenvector3	4405094_PAV	1A	722	0.0630922	0.00339298	1.20002		Eigenvector4	3935514_PAV	1A	722	0.158164	0.00269312	0.800891		Eigenvector5	3030377_PAV	1A	722	0.0439598	0.0102957	1.35694		Eigenvector6	4406286_PAV	1A	722	0.0412123	0.0107942	1.38497		Eigenvector7	1075345_SNP
Eigenvector1	4408537_PAV	1A	722	0.150674	0.00144123	0.821963		Eigenvector2	4009202_SNP	1A	722	0.116357	0.00378255	0.934206		Eigenvector3	4410701_PAV	1A	722	0.0630922	0.00339298	1.20002		Eigenvector4	4409302_PAV	1A	722	0.181859	0.00241128	0.740266		Eigenvector5	3935514_PAV	1A	722	0.0589924	0.00940119	1.2292		Eigenvector6	3935514_PAV	1A	722	0.045499	0.0107175	1.342		Eigenvector7	4262489_PAV
Eigenvector1	4406286_PAV	1A	722	0.156608	0.00147256	0.805186		Eigenvector2	3935514_PAV	1A	722	0.137305	0.00194305	0.862314		Eigenvector3	4406286_PAV	1A	722	0.127063	0.00230594	0.895981		Eigenvector4	4411637_PAV	1A	722	0.181859	0.00241128	0.740266		Eigenvector5	1020433_SNP	1A	722	0.085073	0.0140907	1.07021		Eigenvector6	3961353_PAV	1A	722	0.107327	0.00671185	0.96929		Eigenvector7	3960885_PAV
Eigenvector1	3935514_PAV	1A	722	0.215755	0.000970373	0.666039		Eigenvector2	3960885_PAV	1A	722	0.257501	0.00118771	0.589221		Eigenvector3	3030377_PAV	1A	722	0.14949	0.00187086	0.825389		Eigenvector4	3949529_PAV	1A	722	0.183768	0.00231199	0.735731		Eigenvector5	4407064_PAV	1A	722	0.254681	0.00341361	0.594003		Eigenvector6	4406486_PAV	1A	722	0.119211	0.00585192	0.923683		Eigenvector7	3533957_PAV
Eigenvector1	1075345_SNP	1A	722	0.303132	0.000699277	0.518368		Eigenvector2	3030377_PAV	1A	722	0.262978	0.00108882	0.580081		Eigenvector3	3960885_PAV	1A	722	0.164011	0.00188803	0.785127		Eigenvector4	3961353_PAV	1A	722	0.18402	0.0023066	0.735136		Eigenvector5	4009408_PAV	1A	722	0.302245	0.00247476	0.519641		Eigenvector6	4410021_PAV	1A	722	0.119211	0.00585192	0.923683		Eigenvector7	3957798_PAV
Eigenvector1	3949529_PAV	1A	722	0.309087	0.000736103	0.50992		Eigenvector2	3961353_PAV	1A	722	0.28043	0.00111783	0.552175		Eigenvector3	4405080_PAV	1A	722	0.213409	0.00150347	0.670787		Eigenvector4	3030377_PAV	1A	722	0.343203	0.00122428	0.464449		Eigenvector5	3950973_PAV	1A	722	0.306933	0.00248179	0.512956		Eigenvector6	3023688_SNP	1A	722	0.149319	0.00538511	0.825886		Eigenvector7	4009408_PAV
Eigenvector1	3955202_PAV	1A	722	0.313581	0.000708119	0.50365		Eigenvector2	4407064_PAV	1A	722	0.302746	0.00101319	0.518922		Eigenvector3	4408537_PAV	1A	722	0.213409	0.00150347	0.670787		Eigenvector4	4406014_PAV	1A	722	0.397438	0.000966375	0.40073		Eigenvector5	3955202_PAV	1A	722	0.382917	0.00194846	0.416896		Eigenvector6	1075345_SNP	1A	722	0.190609	0.00814501	0.719856		Eigenvector7	1257056_PAV
Eigenvector1	4009408_PAV	1A	722	0.320363	0.000640268	0.494358		Eigenvector2	4405080_PAV	1A	722	0.34822	0.000839355	0.458146		Eigenvector3	4262489_PAV	1A	722	0.267418	0.00109792	0.572809		Eigenvector4	3023688_SNP	1A	722	0.409549	0.000900999	0.387694		Eigenvector5	3961353_PAV	1A	722	0.389599	0.00185747	0.409382		Eigenvector6	3940333_PAV	1A	722	0.31722	0.00260423	0.49864		Eigenvector7	3935514_PAV
Eigenvector1	4406486_PAV	1A	722	0.3563	0.00059997	0.448184		Eigenvector2	4408537_PAV	1A	722	0.34822	0.000839355	0.458146		Eigenvector3	1020433_SNP	1A	722	0.279858	0.00204653	0.553063		Eigenvector4	4406286_PAV	1A	722	0.411525	0.000866195	0.385604		Eigenvector5	3023688_SNP	1A	722	0.481148	0.0012737	0.317721		Eigenvector6	3955202_PAV	1A	722	0.355811	0.0021906	0.448781		Eigenvector7	3961353_PAV
Eigenvector1	4410021_PAV	1A	722	0.3563	0.00059997	0.448184		Eigenvector2	1257056_PAV	1A	722	0.37073	0.000737761	0.430942		Eigenvector3	4406014_PAV	1A	722	0.288472	0.000978445	0.539896		Eigenvector4	4405080_PAV	1A	722	0.441629	0.000783658	0.354942		Eigenvector5	4406486_PAV	1A	722	0.487991	0.00125044	0.311588		Eigenvector6	3957798_PAV	1A	722	0.359029	0.00217567	0.444871		Eigenvector7	4406286_PAV
Eigenvector1	3030377_PAV	1A	722	0.358075	0.000503457	0.446025		Eigenvector2	1075345_SNP	1A	722	0.45281	0.00155785	0.344084		Eigenvector3	4409302_PAV	1A	722	0.324672	0.000953038	0.488556		Eigenvector4	4408537_PAV	1A	722	0.441629	0.000783658	0.354942		Eigenvector5	4410021_PAV	1A	722	0.487991	0.00125044	0.311588		Eigenvector6	4405094_PAV	1A	722	0.387243	0.00196455	0.412016		Eigenvector7	4405080_PAV
Eigenvector1	3023688_SNP	1A	722	0.378538	0.000558193	0.42189		Eigenvector2	4409302_PAV	1A	722	0.613016	0.000194141	0.212528		Eigenvector3	4411637_PAV	1A	722	0.324672	0.000953038	0.488556		Eigenvector4	4406486_PAV	1A	722	0.453078	0.000757082	0.343827		Eigenvector5	4406014_PAV	1A	722	0.680782	0.000422586	0.166992		Eigenvector6	4410701_PAV	1A	722	0.387243	0.00196455	0.412016		Eigenvector7	4408537_PAV
Eigenvector1	1257056_PAV	1A	722	0.397829	0.000460915	0.400303		Eigenvector2	4411637_PAV	1A	722	0.613016	0.000194141	0.212528		Eigenvector3	3935514_PAV	1A	722	0.390907	0.000607412	0.407926		Eigenvector4	4410021_PAV	1A	722	0.453078	0.000757082	0.343827		Eigenvector5	3960885_PAV	1A	722	0.724993	0.000319273	0.139666		Eigenvector6	3533957_PAV	1A	722	0.394458	0.00185118	0.404		Eigenvector7	4405094_PAV
Eigenvector1	1020433_SNP	1A	722	0.421586	0.000398702	0.375114		Eigenvector2	4406486_PAV	1A	722	0.62948	0.000212235	0.201018		Eigenvector3	4009202_SNP	1A	722	0.444853	0.00137258	0.351784		Eigenvector4	3533957_PAV	1A	722	0.466778	0.000629678	0.33089		Eigenvector5	1257056_PAV	1A	722	0.748387	0.000251038	0.125874		Eigenvector6	4407064_PAV	1A	722	0.407256	0.00178043	0.390132		Eigenvector7	4410701_PAV
Eigenvector1	4407064_PAV	1A	722	0.504936	0.000126703	0.296763		Eigenvector2	4410021_PAV	1A	722	0.62948	0.000212235	0.201018		Eigenvector3	3961353_PAV	1A	722	0.503792	0.00037558	0.297748		Eigenvector4	4262489_PAV	1A	722	0.473404	0.000647217	0.324768		Eigenvector5	1075345_SNP	1A	722	0.76296	0.00137609	0.117498		Eigenvector6	4406014_PAV	1A	722	0.416526	0.00157802	0.380358		Eigenvector7	3023688_SNP
Eigenvector1	3961353_PAV	1A	722	0.557282	0.000169947	0.253925		Eigenvector2	3957798_PAV	1A	722	0.67363	0.00016252	0.171578		Eigenvector3	3023688_SNP	1A	722	0.506917	0.000423602	0.295063		Eigenvector4	3960885_PAV	1A	722	0.482192	0.000645311	0.31678		Eigenvector5	3957798_PAV	1A	722	0.795478	0.000172722	0.0993719		Eigenvector6	4009202_SNP	1A	722	0.454624	0.00367465	0.342348		Eigenvector7	4406486_PAV
Eigenvector1	4262489_PAV	1A	722	0.625563	0.000130326	0.203729		Eigenvector2	4009408_PAV	1A	722	0.718592	0.000115004	0.143517		Eigenvector3	3949529_PAV	1A	722	0.556125	0.000332154	0.254828		Eigenvector4	3957798_PAV	1A	722	0.508408	0.000539079	0.293788		Eigenvector5	4262489_PAV	1A	722	0.819386	0.000129913	0.0865113		Eigenvector6	4262489_PAV	1A	722	0.462829	0.00136236	0.334579		Eigenvector7	4410021_PAV
Eigenvector1	4409302_PAV	1A	722	0.702317	7.94816e-05	0.153467		Eigenvector2	3023688_SNP	1A	722	0.7374	0.000102978	0.132297		Eigenvector3	3957798_PAV	1A	722	0.588901	0.00022743	0.229958		Eigenvector4	3940333_PAV	1A	722	0.530233	0.000449066	0.275534		Eigenvector5	3940333_PAV	1A	722	0.920876	2.24292e-05	0.0357988		Eigenvector6	4409302_PAV	1A	722	0.506172	0.000818861	0.295702		Eigenvector7	3030377_PAV
Eigenvector1	4411637_PAV	1A	722	0.702317	7.94816e-05	0.153467		Eigenvector2	3940333_PAV	1A	722	0.778846	7.23266e-05	0.108549		Eigenvector3	4009408_PAV	1A	722	0.742357	9.0304e-05	0.129387		Eigenvector4	4009408_PAV	1A	722	0.735357	0.000146025	0.133502		Eigenvector5	4405080_PAV	1A	722	0.920976	2.52556e-05	0.0357518		Eigenvector6	4411637_PAV	1A	722	0.506172	0.000818861	0.295702		Eigenvector7	4409302_PAV
Eigenvector1	3950973_PAV	1A	722	0.730265	6.70947e-05	0.13652		Eigenvector2	3533957_PAV	1A	722	0.779108	7.04456e-05	0.108402		Eigenvector3	3950973_PAV	1A	722	0.771133	8.15194e-05	0.112871		Eigenvector4	4009202_SNP	1A	722	0.773144	0.000641283	0.11174		Eigenvector5	4408537_PAV	1A	722	0.920976	2.52556e-05	0.0357518		Eigenvector6	4405080_PAV	1A	722	0.518158	0.00108567	0.285538		Eigenvector7	4411637_PAV
Eigenvector1	4009202_SNP	1A	722	0.786147	0.000116567	0.104496		Eigenvector2	4262489_PAV	1A	722	0.815439	5.15814e-05	0.0886083		Eigenvector3	3940333_PAV	1A	722	0.78587	5.08876e-05	0.104649		Eigenvector4	3950973_PAV	1A	722	0.830105	4.8439e-05	0.0808671		Eigenvector5	3533957_PAV	1A	722	0.921744	2.4817e-05	0.0353895		Eigenvector6	4408537_PAV	1A	722	0.518158	0.00108567	0.285538		Eigenvector7	4009202_SNP
Eigenvector1	3960885_PAV	1A	722	0.82442	2.86796e-05	0.0838513		Eigenvector2	3950973_PAV	1A	722	0.850035	3.26407e-05	0.070563		Eigenvector3	4407064_PAV	1A	722	0.834952	2.11907e-05	0.0783384		Eigenvector4	1020433_SNP	1A	722	0.85269	0.000438693	0.0692086		Eigenvector5	3949529_PAV	1A	722	0.938429	1.48625e-05	0.0275988		Eigenvector6	1257056_PAV	1A	722	0.623894	0.000607398	0.204889		Eigenvector7	3955202_PAV
Eigenvector1	4406014_PAV	1A	722	0.837265	8.3376e-06	0.0771373		Eigenvector2	4405094_PAV	1A	722	0.853391	2.97481e-05	0.0688521		Eigenvector3	1075345_SNP	1A	722	0.87142	0.000255705	0.0597724		Eigenvector4	3955202_PAV	1A	722	0.934462	8.73186e-06	0.0294384		Eigenvector5	4409302_PAV	1A	722	0.939038	1.4744e-05	0.027317		Eigenvector6	4009408_PAV	1A	722	0.671655	0.000445395	0.172854		Eigenvector7	3950973_PAV
Eigenvector1	3533957_PAV	1A	722	0.905834	8.88987e-06	0.0429513		Eigenvector2	4410701_PAV	1A	722	0.853391	2.97481e-05	0.0688521		Eigenvector3	3955202_PAV	1A	722	0.885776	1.22137e-05	0.0526762		Eigenvector4	1257056_PAV	1A	722	0.948488	5.28502e-06	0.0229681		Eigenvector5	4411637_PAV	1A	722	0.939038	1.4744e-05	0.027317		Eigenvector6	3949529_PAV	1A	722	0.678472	0.00041488	0.168468		Eigenvector7	4407064_PAV
Eigenvector1	4405094_PAV	1A	722	0.994772	2.38102e-08	0.00227629		Eigenvector2	3955202_PAV	1A	722	0.861245	2.81714e-05	0.0648732		Eigenvector3	3533957_PAV	1A	722	0.91255	1.08672e-05	0.0397435		Eigenvector4	4407064_PAV	1A	722	0.965481	2.54428e-06	0.0152563		Eigenvector5	4405094_PAV	1A	722	0.970062	3.62531e-06	0.0132005		Eigenvector6	3960885_PAV	1A	722	0.851504	9.16516e-05	0.0698131		Eigenvector7	3949529_PAV
Eigenvector1	4410701_PAV	1A	722	0.994772	2.38102e-08	0.00227629		Eigenvector2	4406014_PAV	1A	722	0.88986	1.75874e-05	0.0506781		Eigenvector3	1257056_PAV	1A	722	0.962131	1.88611e-06	0.0167657		Eigenvector4	1075345_SNP	1A	722	0.987519	3.02152e-05	0.00545475		Eigenvector5	4410701_PAV	1A	722	0.970062	3.62531e-06	0.0132005		Eigenvector6	3950973_PAV	1A	722	0.855579	8.58157e-05	0.0677401		Eigenvector7	3940333_PAV
Eigenvector1	3021967_SNP	1A	736	0.199353	0.0023266	0.700376		Eigenvector2	3021967_SNP	1A	736	0.040692	0.00591197	1.39049		Eigenvector3	3021967_SNP	1A	736	0.409841	0.00165588	0.387385		Eigenvector4	3021967_SNP	1A	736	0.0571015	0.00760088	1.24335		Eigenvector5	3021967_SNP	1A	736	0.955913	0.000191123	0.0195818		Eigenvector6	3021967_SNP	1A	736	0.893718	0.000581006	0.0487997		Eigenvector7	3021967_SNP
Eigenvector1	1106702_PAV	1A	743	0.217773	0.000566927	0.661997		Eigenvector2	1299134_PAV	1A	743	0.300697	0.000980104	0.521871		Eigenvector3	1299134_PAV	1A	743	0.0770219	0.0030725	1.11339		Eigenvector4	1106702_PAV	1A	743	0.242977	0.0018459	0.614435		Eigenvector5	1299134_PAV	1A	743	0.275705	0.00296217	0.559556		Eigenvector6	1090908_PAV	1A	743	0.0927741	0.00725979	1.03257		Eigenvector7	1090908_PAV
Eigenvector1	1090908_PAV	1A	743	0.357799	0.000611441	0.44636		Eigenvector2	2275375_PAV	1A	743	0.419207	0.000591756	0.377571		Eigenvector3	1090908_PAV	1A	743	0.10011	0.00261636	0.999524		Eigenvector4	1090908_PAV	1A	743	0.401384	0.000887987	0.39644		Eigenvector5	1090908_PAV	1A	743	0.49266	0.00122785	0.307452		Eigenvector6	1299134_PAV	1A	743	0.349891	0.00229052	0.456067		Eigenvector7	1299134_PAV
Eigenvector1	2275375_PAV	1A	743	0.446729	0.000248477	0.349956		Eigenvector2	1090908_PAV	1A	743	0.513065	0.000400506	0.289827		Eigenvector3	2275375_PAV	1A	743	0.522692	0.000374365	0.281754		Eigenvector4	2275375_PAV	1A	743	0.507836	0.000476491	0.294277		Eigenvector5	1106702_PAV	1A	743	0.732773	0.000309673	0.135031		Eigenvector6	2275375_PAV	1A	743	0.364629	0.00207753	0.438149		Eigenvector7	2275375_PAV
Eigenvector1	1299134_PAV	1A	743	0.681676	8.52962e-05	0.166422		Eigenvector2	1106702_PAV	1A	743	0.627707	0.000191886	0.202243		Eigenvector3	1106702_PAV	1A	743	0.781405	3.32224e-05	0.107124		Eigenvector4	1299134_PAV	1A	743	0.623773	0.000322654	0.204973		Eigenvector5	2275375_PAV	1A	743	0.793865	0.000171456	0.100254		Eigenvector6	1106702_PAV	1A	743	0.918175	2.82856e-05	0.0370745		Eigenvector7	1106702_PAV
Eigenvector1	4404563_PAV	1A	748	0.287094	0.000811467	0.541976		Eigenvector2	3027396_SNP	1A	748	0.179843	0.00347938	0.745105		Eigenvector3	4394804_PAV	1A	748	0.0457544	0.00380534	1.33957		Eigenvector4	4404563_PAV	1A	748	0.228745	0.00186392	0.640648		Eigenvector5	3532756_PAV	1A	748	0.368745	0.00207773	0.433274		Eigenvector6	4404563_PAV	1A	748	0.0414145	0.0108242	1.38285		Eigenvector7	3958152_PAV
Eigenvector1	3532756_PAV	1A	748	0.356225	0.000576396	0.448275		Eigenvector2	3532756_PAV	1A	748	0.630748	0.000211427	0.200144		Eigenvector3	3958152_PAV	1A	748	0.0822282	0.00287398	1.08498		Eigenvector4	4394804_PAV	1A	748	0.303471	0.00124558	0.517883		Eigenvector5	3958152_PAV	1A	748	0.527191	0.00102058	0.278032		Eigenvector6	4411390_PAV	1A	748	0.10995	0.00635368	0.958804		Eigenvector7	4394804_PAV
Eigenvector1	3027396_SNP	1A	748	0.553622	0.000352777	0.256787		Eigenvector2	4411390_PAV	1A	748	0.694749	0.000141464	0.158172		Eigenvector3	4411390_PAV	1A	748	0.102608	0.00220261	0.988819		Eigenvector4	3958152_PAV	1A	748	0.566135	0.000406585	0.24708		Eigenvector5	4394804_PAV	1A	748	0.614286	0.000647983	0.211629		Eigenvector6	4411715_PAV	1A	748	0.10995	0.00635368	0.958804		Eigenvector7	4411390_PAV
Eigenvector1	4411390_PAV	1A	748	0.740943	5.58207e-05	0.130215		Eigenvector2	4411715_PAV	1A	748	0.694749	0.000141464	0.158172		Eigenvector3	4411715_PAV	1A	748	0.102608	0.00220261	0.988819		Eigenvector4	4411390_PAV	1A	748	0.734692	0.000134453	0.133895		Eigenvector5	4411390_PAV	1A	748	0.702078	0.00037856	0.153615		Eigenvector6	3958152_PAV	1A	748	0.1481	0.00547139	0.829445		Eigenvector7	4411715_PAV
Eigenvector1	4411715_PAV	1A	748	0.740943	5.58207e-05	0.130215		Eigenvector2	4394804_PAV	1A	748	0.710576	0.000128808	0.14839		Eigenvector3	3532756_PAV	1A	748	0.590993	0.000264168	0.228418		Eigenvector4	4411715_PAV	1A	748	0.734692	0.000134453	0.133895		Eigenvector5	4411715_PAV	1A	748	0.702078	0.00037856	0.153615		Eigenvector6	4394804_PAV	1A	748	0.185303	0.00381191	0.732118		Eigenvector7	4404563_PAV
Eigenvector1	4394804_PAV	1A	748	0.883013	1.5058e-05	0.0540329		Eigenvector2	3958152_PAV	1A	748	0.712534	0.000126759	0.147194		Eigenvector3	3027396_SNP	1A	748	0.592316	0.000822369	0.227447		Eigenvector4	3532756_PAV	1A	748	0.969688	1.91022e-06	0.0133681		Eigenvector5	4404563_PAV	1A	748	0.77938	0.000190437	0.108251		Eigenvector6	3027396_SNP	1A	748	0.33165	0.00622339	0.47932		Eigenvector7	3532756_PAV
Eigenvector1	3958152_PAV	1A	748	0.922938	5.21434e-06	0.0348275		Eigenvector2	4404563_PAV	1A	748	0.886495	1.73203e-05	0.0523236		Eigenvector3	4404563_PAV	1A	748	0.983555	3.8215e-07	0.00720116		Eigenvector4	3027396_SNP	1A	748	0.998385	3.92153e-06	0.000701925		Eigenvector5	3027396_SNP	1A	748	0.898023	0.000594117	0.0467125		Eigenvector6	3532756_PAV	1A	748	0.79667	0.000161369	0.0987215		Eigenvector7	3027396_SNP
Eigenvector1	1254929_PAV	1A	759	0.075899	0.00146238	1.11976		Eigenvector2	1093668_PAV	1A	759	0.0505823	0.00355687	1.296		Eigenvector3	1118242_PAV	1A	759	0.0325276	0.00449757	1.48775		Eigenvector4	1128039_SNP	1A	759	0.116786	0.00560259	0.932608		Eigenvector5	4409163_PAV	1A	759	0.0473015	0.0100427	1.32513		Eigenvector6	1093668_PAV	1A	759	0.0420045	0.0103326	1.3767		Eigenvector7	1093668_PAV
Eigenvector1	1120440_PAV	1A	759	0.139461	0.00099939	0.855546		Eigenvector2	1075248_PAV	1A	759	0.235074	0.0013312	0.628795		Eigenvector3	1070663_SNP	1A	759	0.0354649	0.00488354	1.4502		Eigenvector4	1118242_PAV	1A	759	0.262736	0.00140746	0.58048		Eigenvector5	3385372_PAV	1A	759	0.146801	0.00540365	0.833272		Eigenvector6	1262006_PAV	1A	759	0.144022	0.0048485	0.84157		Eigenvector7	1040965_PAV
Eigenvector1	1093668_PAV	1A	759	0.245349	0.000921715	0.610216		Eigenvector2	1128039_SNP	1A	759	0.410954	0.00147681	0.386207		Eigenvector3	1262006_PAV	1A	759	0.0505448	0.0035767	1.29632		Eigenvector4	1093668_PAV	1A	759	0.282174	0.00152045	0.549484		Eigenvector5	1118242_PAV	1A	759	0.356597	0.00163639	0.447822		Eigenvector6	1129343_SNP	1A	759	0.215478	0.00760223	0.666597		Eigenvector7	1033904_PAV
Eigenvector1	1212218_SNP	1A	759	0.305197	0.00170089	0.515419		Eigenvector2	1043336_SNP	1A	759	0.413632	0.00161402	0.383386		Eigenvector3	1043336_SNP	1A	759	0.144636	0.00326073	0.839725		Eigenvector4	1130983_PAV	1A	759	0.310441	0.00128405	0.508021		Eigenvector5	1120440_PAV	1A	759	0.432108	0.00163015	0.364408		Eigenvector6	1070663_SNP	1A	759	0.322961	0.0060126	0.49085		Eigenvector7	1130983_PAV
Eigenvector1	1070663_SNP	1A	759	0.337182	0.000660658	0.472136		Eigenvector2	1252755_PAV	1A	759	0.427141	0.000567955	0.369429		Eigenvector3	1033904_PAV	1A	759	0.154925	0.00197044	0.809877		Eigenvector4	1070663_SNP	1A	759	0.316285	0.00255305	0.499921		Eigenvector5	1093668_PAV	1A	759	0.433974	0.00153676	0.362536		Eigenvector6	1075248_PAV	1A	759	0.348113	0.00231745	0.45828		Eigenvector7	1262006_PAV
Eigenvector1	1089771_PAV	1A	759	0.353519	0.00045784	0.451588		Eigenvector2	1262006_PAV	1A	759	0.550124	0.000330351	0.259539		Eigenvector3	1093668_PAV	1A	759	0.299056	0.000858516	0.524248		Eigenvector4	1254929_PAV	1A	759	0.357401	0.00112878	0.446844		Eigenvector5	1130983_PAV	1A	759	0.514215	0.00109754	0.288855		Eigenvector6	1040965_PAV	1A	759	0.420366	0.0014438	0.376373		Eigenvector7	1252755_PAV
Eigenvector1	3385372_PAV	1A	759	0.358154	0.000592938	0.445931		Eigenvector2	1254929_PAV	1A	759	0.590111	0.000261114	0.229066		Eigenvector3	1040965_PAV	1A	759	0.414758	0.000638297	0.382205		Eigenvector4	1262006_PAV	1A	759	0.384256	0.000877573	0.41538		Eigenvector5	1089771_PAV	1A	759	0.521426	0.00105561	0.282808		Eigenvector6	1118242_PAV	1A	759	0.420528	0.00168116	0.376205		Eigenvector7	4409163_PAV
Eigenvector1	1075248_PAV	1A	759	0.388097	0.000408417	0.41106		Eigenvector2	3385372_PAV	1A	759	0.648294	0.000173373	0.188228		Eigenvector3	1075248_PAV	1A	759	0.515465	0.000420151	0.287801		Eigenvector4	1040965_PAV	1A	759	0.446641	0.000778767	0.350041		Eigenvector5	1254929_PAV	1A	759	0.654782	0.000517211	0.183903		Eigenvector6	1254929_PAV	1A	759	0.428652	0.00161918	0.367895		Eigenvector7	1128039_SNP
Eigenvector1	1252755_PAV	1A	759	0.421589	0.000434781	0.375111		Eigenvector2	1212218_SNP	1A	759	0.712571	0.000620672	0.147172		Eigenvector3	1129343_SNP	1A	759	0.576945	0.00102201	0.238865		Eigenvector4	1033904_PAV	1A	759	0.475463	0.000680443	0.322883		Eigenvector5	1075248_PAV	1A	759	0.789181	0.000189201	0.102823		Eigenvector6	4409163_PAV	1A	759	0.49049	0.00107606	0.309369		Eigenvector7	1043336_SNP
Eigenvector1	1043336_SNP	1A	759	0.466966	0.000870343	0.330715		Eigenvector2	1070663_SNP	1A	759	0.750895	0.000510778	0.124421		Eigenvector3	1130983_PAV	1A	759	0.755141	7.97669e-05	0.121972		Eigenvector4	1043336_SNP	1A	759	0.526914	0.00159091	0.27826		Eigenvector5	1262006_PAV	1A	759	0.812402	0.000144176	0.0902289		Eigenvector6	3385372_PAV	1A	759	0.551561	0.00090386	0.258406		Eigenvector7	1070663_SNP
Eigenvector1	1118242_PAV	1A	759	0.527164	0.000253084	0.278054		Eigenvector2	1120440_PAV	1A	759	0.751277	9.45319e-05	0.1242		Eigenvector3	1252755_PAV	1A	759	0.774998	6.94043e-05	0.1107		Eigenvector4	1075248_PAV	1A	759	0.645733	0.000276239	0.189947		Eigenvector5	1070663_SNP	1A	759	0.824261	0.00102738	0.0839355		Eigenvector6	1033904_PAV	1A	759	0.56787	0.000736693	0.245751		Eigenvector7	1075248_PAV
Eigenvector1	1033904_PAV	1A	759	0.541784	0.000214154	0.266174		Eigenvector2	1129343_SNP	1A	759	0.772454	0.000516101	0.112128		Eigenvector3	1089771_PAV	1A	759	0.776655	5.96106e-05	0.109772		Eigenvector4	1212218_SNP	1A	759	0.721965	0.000808972	0.141484		Eigenvector5	1129343_SNP	1A	759	0.835541	0.000916147	0.0780321		Eigenvector6	1043336_SNP	1A	759	0.656165	0.00217818	0.182987		Eigenvector7	1120440_PAV
Eigenvector1	1262006_PAV	1A	759	0.582731	0.000195815	0.234532		Eigenvector2	4409163_PAV	1A	759	0.788823	5.29621e-05	0.103021		Eigenvector3	1128039_SNP	1A	759	0.785184	0.000495312	0.105028		Eigenvector4	1120440_PAV	1A	759	0.773637	0.000103173	0.111463		Eigenvector5	1040965_PAV	1A	759	0.846166	8.62053e-05	0.0725447		Eigenvector6	1128039_SNP	1A	759	0.669143	0.00221405	0.174481		Eigenvector7	3385372_PAV
Eigenvector1	1040965_PAV	1A	759	0.611252	0.000168758	0.21378		Eigenvector2	1089771_PAV	1A	759	0.81182	5.33961e-05	0.0905401		Eigenvector3	1120440_PAV	1A	759	0.816757	4.16785e-05	0.0879072		Eigenvector4	1252755_PAV	1A	759	0.791508	8.41519e-05	0.101545		Eigenvector5	1033904_PAV	1A	759	0.93045	1.95549e-05	0.0313071		Eigenvector6	1120440_PAV	1A	759	0.730075	0.000312478	0.136632		Eigenvector7	1212218_SNP
Eigenvector1	1129343_SNP	1A	759	0.654912	0.000228373	0.183817		Eigenvector2	1040965_PAV	1A	759	0.81814	4.99885e-05	0.0871724		Eigenvector3	1254929_PAV	1A	759	0.889098	1.8012e-05	0.0510504		Eigenvector4	1089771_PAV	1A	759	0.835105	4.27489e-05	0.0782589		Eigenvector5	1128039_SNP	1A	759	0.95841	0.000214798	0.0184486		Eigenvector6	1130983_PAV	1A	759	0.830487	0.000116387	0.0806671		Eigenvector7	1089771_PAV
Eigenvector1	1130983_PAV	1A	759	0.686227	0.000105688	0.163532		Eigenvector2	1130983_PAV	1A	759	0.844861	3.32876e-05	0.0732149		Eigenvector3	3385372_PAV	1A	759	0.891367	1.75827e-05	0.0499436		Eigenvector4	3385372_PAV	1A	759	0.855481	3.95018e-05	0.0677898		Eigenvector5	1043336_SNP	1A	759	0.960404	0.000206227	0.0175461		Eigenvector6	1252755_PAV	1A	759	0.837871	0.000104525	0.0768227		Eigenvector7	1129343_SNP
Eigenvector1	1128039_SNP	1A	759	0.699163	0.000132876	0.155421		Eigenvector2	1033904_PAV	1A	759	0.846196	3.52437e-05	0.0725289		Eigenvector3	1212218_SNP	1A	759	0.891997	0.000207477	0.0496368		Eigenvector4	4409163_PAV	1A	759	0.885046	2.67414e-05	0.0530342		Eigenvector5	1252755_PAV	1A	759	0.960444	6.36426e-06	0.017528		Eigenvector6	1089771_PAV	1A	759	0.876777	6.38144e-05	0.0571108		Eigenvector7	1118242_PAV
Eigenvector1	4409163_PAV	1A	759	0.713794	9.63001e-05	0.146427		Eigenvector2	1118242_PAV	1A	759	0.953719	3.1134e-06	0.0205794		Eigenvector3	4409163_PAV	1A	759	0.992861	7.41819e-08	0.00311169		Eigenvector4	1129343_SNP	1A	759	0.98608	2.91417e-05	0.00608801		Eigenvector5	1212218_SNP	1A	759	0.986577	6.51353e-05	0.00586889		Eigenvector6	1212218_SNP	1A	759	0.953646	0.00023981	0.0206128		Eigenvector7	1254929_PAV
Eigenvector1	3026583_PAV	1A	765	0.420389	0.000353045	0.376349		Eigenvector2	3026583_PAV	1A	765	0.825872	3.77572e-05	0.0830875		Eigenvector3	3026583_PAV	1A	765	0.151415	0.00192034	0.819831		Eigenvector4	3026583_PAV	1A	765	0.967374	2.13674e-06	0.0144054		Eigenvector5	3026583_PAV	1A	765	0.835574	0.000102073	0.0780151		Eigenvector6	3026583_PAV	1A	765	0.10825	0.00675354	0.965572		Eigenvector7	3026583_PAV
Eigenvector1	1204785_PAV	1A	780	0.0658671	0.00236974	1.18133		Eigenvector2	1204785_PAV	1A	780	0.956501	2.74493e-06	0.0193145		Eigenvector3	1204785_PAV	1A	780	0.772977	7.77653e-05	0.111833		Eigenvector4	1204785_PAV	1A	780	0.453071	0.000726918	0.343834		Eigenvector5	1204785_PAV	1A	780	0.893369	4.85664e-05	0.0489692		Eigenvector6	1204785_PAV	1A	780	0.356279	0.00225223	0.44821		Eigenvector7	1204785_PAV
Eigenvector1	3957113_SNP	1A	787	0.265555	0.000765875	0.575846		Eigenvector2	3957113_SNP	1A	787	0.0719322	0.00508897	1.14308		Eigenvector3	3957113_SNP	1A	787	0.149055	0.00295008	0.826654		Eigenvector4	3957113_SNP	1A	787	0.301744	0.00267097	0.520361		Eigenvector5	3957113_SNP	1A	787	0.722343	0.00172149	0.141256		Eigenvector6	3957113_SNP	1A	787	0.103436	0.0122114	0.98533		Eigenvector7	3957113_SNP
Eigenvector1	1144874_PAV	1A	802	0.137415	0.00155459	0.861966		Eigenvector2	1144874_PAV	1A	802	0.537804	0.0003507	0.269376		Eigenvector3	1144874_PAV	1A	802	0.0379806	0.00372713	1.42044		Eigenvector4	1144874_PAV	1A	802	0.404955	0.000807973	0.392593		Eigenvector5	1121533_PAV	1A	802	0.0854337	0.00766261	1.06837		Eigenvector6	1144874_PAV	1A	802	0.164662	0.00458445	0.783407		Eigenvector7	1144874_PAV
Eigenvector1	1121533_PAV	1A	802	0.430218	0.00038746	0.366312		Eigenvector2	1121533_PAV	1A	802	0.669269	0.00015553	0.174399		Eigenvector3	1121533_PAV	1A	802	0.857081	3.10947e-05	0.066978		Eigenvector4	1121533_PAV	1A	802	0.99575	3.68001e-08	0.00184983		Eigenvector5	1144874_PAV	1A	802	0.338942	0.0023439	0.469875		Eigenvector6	1121533_PAV	1A	802	0.628728	0.000610294	0.201537		Eigenvector7	1121533_PAV
Eigenvector1	2277502_PAV	1A	809	0.575078	0.00017633	0.240273		Eigenvector2	2277502_PAV	1A	809	0.737124	9.16842e-05	0.13246		Eigenvector3	2277502_PAV	1A	809	0.542016	0.000177847	0.265988		Eigenvector4	2277502_PAV	1A	809	0.536912	0.000434988	0.270097		Eigenvector5	2277502_PAV	1A	809	0.249627	0.00336713	0.602708		Eigenvector6	2277502_PAV	1A	809	0.781777	0.000187928	0.106917		Eigenvector7	2277502_PAV
Eigenvector1	1106928_PAV	1A	812	0.0896856	0.00124921	1.04728		Eigenvector2	1106928_PAV	1A	812	0.449248	0.00053397	0.347514		Eigenvector3	1106928_PAV	1A	812	0.716275	8.44476e-05	0.14492		Eigenvector4	3033888_PAV	1A	812	0.141792	0.00263137	0.848349		Eigenvector5	1106928_PAV	1A	812	0.0827852	0.00785475	1.08205		Eigenvector6	1106928_PAV	1A	812	0.765518	0.0002221	0.116045		Eigenvector7	3033888_PAV
Eigenvector1	3033888_PAV	1A	812	0.413051	0.000328222	0.383997		Eigenvector2	3033888_PAV	1A	812	0.51228	0.000384549	0.290492		Eigenvector3	3033888_PAV	1A	812	0.945254	4.58145e-06	0.0244514		Eigenvector4	1106928_PAV	1A	812	0.901739	1.88841e-05	0.0449191		Eigenvector5	3033888_PAV	1A	812	0.453628	0.0014546	0.3433		Eigenvector6	3033888_PAV	1A	812	0.844853	9.90807e-05	0.0732186		Eigenvector7	1106928_PAV
Eigenvector1	4407178_PAV	1A	821	0.702317	7.94816e-05	0.153467		Eigenvector2	4407178_PAV	1A	821	0.613016	0.000194141	0.212528		Eigenvector3	4404414_PAV	1A	821	0.0630922	0.00339298	1.20002		Eigenvector4	4404414_PAV	1A	821	0.124633	0.00321921	0.904368		Eigenvector5	4407178_PAV	1A	821	0.939038	1.4744e-05	0.027317		Eigenvector6	4404414_PAV	1A	821	0.387243	0.00196455	0.412016		Eigenvector7	4404414_PAV
Eigenvector1	4404414_PAV	1A	821	0.994772	2.38102e-08	0.00227629		Eigenvector2	4404414_PAV	1A	821	0.853391	2.97481e-05	0.0688521		Eigenvector3	4407178_PAV	1A	821	0.324672	0.000953038	0.488556		Eigenvector4	4407178_PAV	1A	821	0.181859	0.00241128	0.740266		Eigenvector5	4404414_PAV	1A	821	0.970062	3.62531e-06	0.0132005		Eigenvector6	4407178_PAV	1A	821	0.506172	0.000818861	0.295702		Eigenvector7	4407178_PAV
Eigenvector1	1384324_PAV	1A	840	0.117372	0.0016915	0.930435		Eigenvector2	1288121_PAV	1A	840	0.191593	0.00146614	0.71762		Eigenvector3	1206702_PAV	1A	840	0.0384632	0.00383149	1.41495		Eigenvector4	1206702_PAV	1A	840	0.345264	0.00117014	0.461849		Eigenvector5	1384324_PAV	1A	840	0.227046	0.00384953	0.643886		Eigenvector6	1206702_PAV	1A	840	0.221688	0.00268286	0.654257		Eigenvector7	1258330_PAV
Eigenvector1	1288121_PAV	1A	840	0.139448	0.000871609	0.855589		Eigenvector2	1384324_PAV	1A	840	0.484276	0.000449414	0.314907		Eigenvector3	1288121_PAV	1A	840	0.267065	0.000948779	0.573384		Eigenvector4	1258330_PAV	1A	840	0.661342	0.000237474	0.179574		Eigenvector5	1288121_PAV	1A	840	0.411719	0.00175624	0.385399		Eigenvector6	1258330_PAV	1A	840	0.486647	0.0011572	0.312786		Eigenvector7	1288121_PAV
Eigenvector1	1258330_PAV	1A	840	0.835718	2.97019e-05	0.0779401		Eigenvector2	1258330_PAV	1A	840	0.784216	4.88198e-05	0.105564		Eigenvector3	1258330_PAV	1A	840	0.283697	0.0011205	0.547145		Eigenvector4	1288121_PAV	1A	840	0.671409	0.000234834	0.173013		Eigenvector5	1258330_PAV	1A	840	0.865333	5.88825e-05	0.0628167		Eigenvector6	1384324_PAV	1A	840	0.496813	0.00120874	0.303807		Eigenvector7	1384324_PAV
Eigenvector1	1206702_PAV	1A	840	0.921836	6.55025e-06	0.0353463		Eigenvector2	1206702_PAV	1A	840	0.992038	7.96981e-08	0.00347163		Eigenvector3	1384324_PAV	1A	840	0.58261	0.000292767	0.234622		Eigenvector4	1384324_PAV	1A	840	0.878523	2.83515e-05	0.0562469		Eigenvector5	1206702_PAV	1A	840	0.895653	4.35954e-05	0.0478604		Eigenvector6	1288121_PAV	1A	840	0.739618	0.000292867	0.130992		Eigenvector7	1206702_PAV
Eigenvector1	1234788_PAV	1A	877	0.395127	0.000403929	0.403263		Eigenvector2	1234788_PAV	1A	877	0.317517	0.000937518	0.498233		Eigenvector3	1234788_PAV	1A	877	0.140721	0.00140697	0.85164		Eigenvector4	1234788_PAV	1A	877	0.966607	2.26572e-06	0.0147502		Eigenvector5	1234788_PAV	1A	877	0.70368	0.000354867	0.152625		Eigenvector6	1234788_PAV	1A	877	0.367118	0.00203805	0.435194		Eigenvector7	1234788_PAV
Eigenvector1	4008289_PAV	1A	883	0.134009	0.00105348	0.872866		Eigenvector2	1007077_SNP	1A	883	0.0638395	0.00520511	1.19491		Eigenvector3	1697429_PAV	1A	883	0.104098	0.00255841	0.982557		Eigenvector4	4405557_PAV	1A	883	0.01567	0.00743108	1.80493		Eigenvector5	4008289_PAV	1A	883	0.175153	0.0045163	0.756582		Eigenvector6	1007077_SNP	1A	883	0.0365971	0.0166309	1.43655		Eigenvector7	1007077_SNP
Eigenvector1	4008597_PAV	1A	883	0.134009	0.00105348	0.872866		Eigenvector2	4008289_PAV	1A	883	0.184851	0.00137203	0.733178		Eigenvector3	4405557_PAV	1A	883	0.335313	0.000900624	0.47455		Eigenvector4	1007077_SNP	1A	883	0.303984	0.00267282	0.517149		Eigenvector5	4008597_PAV	1A	883	0.175153	0.0045163	0.756582		Eigenvector6	1109417_PAV	1A	883	0.146618	0.00544669	0.833811		Eigenvector7	4405557_PAV
Eigenvector1	4405557_PAV	1A	883	0.42077	0.000472411	0.375955		Eigenvector2	4008597_PAV	1A	883	0.184851	0.00137203	0.733178		Eigenvector3	1109417_PAV	1A	883	0.411802	0.00061884	0.385311		Eigenvector4	1697429_PAV	1A	883	0.448463	0.000756301	0.348273		Eigenvector5	1109417_PAV	1A	883	0.85006	8.1338e-05	0.0705502		Eigenvector6	4405557_PAV	1A	883	0.509726	0.00111773	0.292663		Eigenvector7	1109417_PAV
Eigenvector1	1007077_SNP	1A	883	0.516452	0.000363311	0.28697		Eigenvector2	1109417_PAV	1A	883	0.215375	0.00141015	0.666806		Eigenvector3	1007077_SNP	1A	883	0.468011	0.00129676	0.329744		Eigenvector4	4008289_PAV	1A	883	0.759044	0.000122903	0.119733		Eigenvector5	1007077_SNP	1A	883	0.892258	0.000600001	0.0495095		Eigenvector6	4008289_PAV	1A	883	0.615041	0.000664577	0.211096		Eigenvector7	1697429_PAV
Eigenvector1	1697429_PAV	1A	883	0.533234	0.000263962	0.273082		Eigenvector2	4405557_PAV	1A	883	0.379225	0.000725952	0.421103		Eigenvector3	4008289_PAV	1A	883	0.809504	5.43492e-05	0.0917808		Eigenvector4	4008597_PAV	1A	883	0.759044	0.000122903	0.119733		Eigenvector5	1697429_PAV	1A	883	0.992248	2.41001e-07	0.0033796		Eigenvector6	4008597_PAV	1A	883	0.615041	0.000664577	0.211096		Eigenvector7	4008289_PAV
Eigenvector1	1109417_PAV	1A	883	0.891361	1.01819e-05	0.0499462		Eigenvector2	1697429_PAV	1A	883	0.46561	0.000492072	0.331978		Eigenvector3	4008597_PAV	1A	883	0.809504	5.43492e-05	0.0917808		Eigenvector4	1109417_PAV	1A	883	0.823886	6.40592e-05	0.0841327		Eigenvector5	4405557_PAV	1A	883	0.996772	4.35363e-08	0.00140399		Eigenvector6	1697429_PAV	1A	883	0.978098	1.94333e-06	0.00961766		Eigenvector7	4008597_PAV
Eigenvector1	1022726_SNP	1A	888	0.258551	0.000919478	0.587454		Eigenvector2	1022726_SNP	1A	888	0.553617	0.000321496	0.256791		Eigenvector3	1022726_SNP	1A	888	0.465603	0.000512117	0.331984		Eigenvector4	1022726_SNP	1A	888	0.96068	3.21699e-06	0.0174211		Eigenvector5	1022726_SNP	1A	888	0.509419	0.00111705	0.292925		Eigenvector6	1022726_SNP	1A	888	0.377244	0.00201587	0.423378		Eigenvector7	1022726_SNP
Eigenvector1	1097106_PAV	1A	893	0.231616	0.00100524	0.635232		Eigenvector2	1106451_PAV	1A	893	0.406585	0.000645254	0.390848		Eigenvector3	1106451_PAV	1A	893	0.0678914	0.00261935	1.16819		Eigenvector4	1097106_PAV	1A	893	0.36095	0.000987727	0.442553		Eigenvector5	1106451_PAV	1A	893	0.436165	0.00147257	0.360349		Eigenvector6	1097106_PAV	1A	893	0.0760385	0.00820127	1.11897		Eigenvector7	1097106_PAV
Eigenvector1	1106451_PAV	1A	893	0.516226	0.000283744	0.28716		Eigenvector2	1097106_PAV	1A	893	0.934594	6.18898e-06	0.0293769		Eigenvector3	1097106_PAV	1A	893	0.22937	0.00135127	0.639463		Eigenvector4	1106451_PAV	1A	893	0.47834	0.000620495	0.320264		Eigenvector5	1097106_PAV	1A	893	0.697382	0.000390335	0.156529		Eigenvector6	1106451_PAV	1A	893	0.102487	0.00693689	0.98933		Eigenvector7	1106451_PAV
Eigenvector1	1268592_PAV	1A	906	0.147712	0.00126716	0.830585		Eigenvector2	1293074_PAV	1A	906	0.555926	0.000311462	0.254983		Eigenvector3	1268592_PAV	1A	906	0.675796	0.000168779	0.170184		Eigenvector4	1293074_PAV	1A	906	0.520247	0.000562707	0.28379		Eigenvector5	1268592_PAV	1A	906	0.187104	0.00439676	0.727918		Eigenvector6	1293074_PAV	1A	906	0.229032	0.00384046	0.640104		Eigenvector7	1141467_PAV
Eigenvector1	1141467_PAV	1A	906	0.356336	0.000519213	0.448141		Eigenvector2	1268592_PAV	1A	906	0.562465	0.000313832	0.249904		Eigenvector3	1141467_PAV	1A	906	0.842885	3.63709e-05	0.0742317		Eigenvector4	1141467_PAV	1A	906	0.607587	0.000317749	0.216392		Eigenvector5	1293074_PAV	1A	906	0.237159	0.0036552	0.624961		Eigenvector6	1268592_PAV	1A	906	0.342938	0.00238741	0.464785		Eigenvector7	1293074_PAV
Eigenvector1	1293074_PAV	1A	906	0.804749	4.06869e-05	0.0943393		Eigenvector2	1141467_PAV	1A	906	0.824289	4.36171e-05	0.0839205		Eigenvector3	1293074_PAV	1A	906	0.844418	3.82737e-05	0.0734424		Eigenvector4	1268592_PAV	1A	906	0.867271	3.70832e-05	0.061845		Eigenvector5	1141467_PAV	1A	906	0.906083	3.51579e-05	0.0428318		Eigenvector6	1141467_PAV	1A	906	0.49141	0.0012101	0.308556		Eigenvector7	1268592_PAV
Eigenvector1	2303713_PAV	1A	917	0.753971	4.83152e-05	0.122646		Eigenvector2	1266990_PAV	1A	917	0.871427	2.45376e-05	0.0597688		Eigenvector3	1266990_PAV	1A	917	0.0138502	0.00478188	1.85854		Eigenvector4	2303713_PAV	1A	917	0.350987	0.00100173	0.454709		Eigenvector5	2303713_PAV	1A	917	0.787573	0.000186067	0.103709		Eigenvector6	1266990_PAV	1A	917	0.28212	0.00301285	0.549566		Eigenvector7	1266990_PAV
Eigenvector1	1266990_PAV	1A	917	0.763712	4.60414e-05	0.117071		Eigenvector2	2303713_PAV	1A	917	0.944187	4.46006e-06	0.0249419		Eigenvector3	2303713_PAV	1A	917	0.017321	0.00525791	1.76143		Eigenvector4	1266990_PAV	1A	917	0.471499	0.000625761	0.326519		Eigenvector5	1266990_PAV	1A	917	0.861357	7.84611e-05	0.0648168		Eigenvector6	2303713_PAV	1A	917	0.289171	0.00286293	0.538845		Eigenvector7	2303713_PAV
Eigenvector1	1306819_PAV	1A	924	0.246611	0.000850847	0.607987		Eigenvector2	4404677_PAV	1A	924	0.0176817	0.00544669	1.75248		Eigenvector3	1092630_PAV	1A	924	0.113752	0.00221726	0.944043		Eigenvector4	4404677_PAV	1A	924	0.445449	0.000793789	0.351202		Eigenvector5	4404677_PAV	1A	924	0.250004	0.00333776	0.602053		Eigenvector6	1092630_PAV	1A	924	0.157168	0.00529156	0.803636		Eigenvector7	1092630_PAV
Eigenvector1	4404677_PAV	1A	924	0.527439	0.000266607	0.277828		Eigenvector2	1306819_PAV	1A	924	0.725969	0.000113126	0.139082		Eigenvector3	4404677_PAV	1A	924	0.262574	0.00115913	0.580748		Eigenvector4	1306819_PAV	1A	924	0.526196	0.000520595	0.278852		Eigenvector5	1306819_PAV	1A	924	0.351337	0.00220218	0.454276		Eigenvector6	4404677_PAV	1A	924	0.217264	0.0040681	0.663011		Eigenvector7	4404677_PAV
Eigenvector1	1092630_PAV	1A	924	0.859681	1.25391e-05	0.0656628		Eigenvector2	1092630_PAV	1A	924	0.875447	2.36379e-05	0.05777		Eigenvector3	1306819_PAV	1A	924	0.929682	7.35567e-06	0.0316655		Eigenvector4	1092630_PAV	1A	924	0.804616	8.27417e-05	0.0944114		Eigenvector5	1092630_PAV	1A	924	0.735354	0.000261807	0.133504		Eigenvector6	1306819_PAV	1A	924	0.601452	0.000709496	0.220799		Eigenvector7	1306819_PAV
Eigenvector1	1104113_PAV	1A	957	0.479383	0.000298176	0.319317		Eigenvector2	1104113_PAV	1A	957	0.846056	2.89853e-05	0.0726008		Eigenvector3	1104113_PAV	1A	957	0.0899481	0.00206015	1.04601		Eigenvector4	1104113_PAV	1A	957	0.359123	0.00101822	0.444757		Eigenvector5	1104113_PAV	1A	957	0.262525	0.00263835	0.580829		Eigenvector6	1104113_PAV	1A	957	0.516952	0.000985926	0.286549		Eigenvector7	1104113_PAV
Eigenvector1	1131508_PAV	1A	966	0.960716	1.20997e-06	0.0174051		Eigenvector2	1131508_PAV	1A	966	0.288396	0.00107439	0.540011		Eigenvector3	1131508_PAV	1A	966	0.149525	0.00199024	0.825287		Eigenvector4	1131508_PAV	1A	966	0.769195	9.77423e-05	0.113964		Eigenvector5	1131508_PAV	1A	966	0.0460956	0.00990843	1.33634		Eigenvector6	1131508_PAV	1A	966	0.0276907	0.0105784	1.55767		Eigenvector7	1131508_PAV
Eigenvector1	4411795_PAV	1A	968	0.415712	0.000427472	0.381207		Eigenvector2	4411795_PAV	1A	968	0.898545	1.48628e-05	0.04646		Eigenvector3	4411795_PAV	1A	968	0.433477	0.000599585	0.363034		Eigenvector4	4411795_PAV	1A	968	0.623361	0.000303539	0.20526		Eigenvector5	4411795_PAV	1A	968	0.740187	0.000286859	0.130658		Eigenvector6	4411795_PAV	1A	968	0.364475	0.00152668	0.438332		Eigenvector7	4411795_PAV
Eigenvector1	1032449_SNP	1A	977	0.703333	4.11071e-05	0.152839		Eigenvector2	1032449_SNP	1A	977	0.709623	0.000117596	0.148972		Eigenvector3	1032449_SNP	1A	977	0.10443	0.00217861	0.981176		Eigenvector4	1032449_SNP	1A	977	0.556983	0.000420972	0.254158		Eigenvector5	1032449_SNP	1A	977	0.70331	0.000400921	0.152853		Eigenvector6	1032449_SNP	1A	977	0.103864	0.00800813	0.983535		Eigenvector7	1032449_SNP
Eigenvector1	1132186_PAV	1A	986	0.542643	0.000249119	0.265485		Eigenvector2	1132186_PAV	1A	986	0.352182	0.000820663	0.453233		Eigenvector3	1132186_PAV	1A	986	0.990188	1.33161e-07	0.00428235		Eigenvector4	1132186_PAV	1A	986	0.725875	0.000150329	0.139138		Eigenvector5	1132186_PAV	1A	986	0.912806	3.10514e-05	0.0396216		Eigenvector6	1132186_PAV	1A	986	0.566595	0.000850209	0.246727		Eigenvector7	1132186_PAV
Eigenvector1	1020308_PAV	1A	1015	0.867666	1.82838e-05	0.0616473		Eigenvector2	1020308_PAV	1A	1015	0.338975	0.000844425	0.469832		Eigenvector3	1020308_PAV	1A	1015	0.892698	1.61104e-05	0.0492956		Eigenvector4	1020308_PAV	1A	1015	0.757166	0.000108599	0.120809		Eigenvector5	1020308_PAV	1A	1015	0.162772	0.00464758	0.788421		Eigenvector6	1020308_PAV	1A	1015	0.864906	7.50205e-05	0.0630309		Eigenvector7	1020308_PAV
Eigenvector1	4002844_PAV	1A	1025	0.232469	0.00103525	0.633634		Eigenvector2	4002844_PAV	1A	1025	0.680238	0.000151023	0.167339		Eigenvector3	4002844_PAV	1A	1025	0.0635504	0.00333167	1.19688		Eigenvector4	4002844_PAV	1A	1025	0.446649	0.000772314	0.350034		Eigenvector5	4002844_PAV	1A	1025	0.349684	0.00222697	0.456324		Eigenvector6	4002844_PAV	1A	1025	0.102492	0.00695125	0.989312		Eigenvector7	4002844_PAV
Eigenvector1	2289029_PAV	1A	1025	0.723797	6.21404e-05	0.140383		Eigenvector2	2289029_PAV	1A	1025	0.691885	0.000144859	0.159966		Eigenvector3	2289029_PAV	1A	1025	0.0896708	0.00263668	1.04735		Eigenvector4	2289029_PAV	1A	1025	0.509754	0.000579873	0.292639		Eigenvector5	2289029_PAV	1A	1025	0.683086	0.000431377	0.165525		Eigenvector6	2289029_PAV	1A	1025	0.114975	0.00641291	0.939397		Eigenvector7	2289029_PAV
Eigenvector1	1107257_PAV	1A	1036	0.6571	0.000104839	0.182369		Eigenvector2	1089498_PAV	1A	1036	0.0759238	0.00289906	1.11962		Eigenvector3	1089498_PAV	1A	1036	0.139964	0.00155327	0.853982		Eigenvector4	1107257_PAV	1A	1036	0.436987	0.000818645	0.359531		Eigenvector5	1089498_PAV	1A	1036	0.0581959	0.0089673	1.23511		Eigenvector6	1089498_PAV	1A	1036	0.0212984	0.0138204	1.67165		Eigenvector7	2278338_PAV
Eigenvector1	2278338_PAV	1A	1036	0.692574	7.28141e-05	0.159534		Eigenvector2	1107257_PAV	1A	1036	0.591437	0.000233597	0.228091		Eigenvector3	2278338_PAV	1A	1036	0.163949	0.00182413	0.785292		Eigenvector4	1089498_PAV	1A	1036	0.737877	0.000148097	0.132016		Eigenvector5	1107257_PAV	1A	1036	0.0871856	0.00769559	1.05956		Eigenvector6	2278338_PAV	1A	1036	0.0556658	0.0097066	1.25441		Eigenvector7	1089498_PAV
Eigenvector1	1089498_PAV	1A	1036	0.822995	3.00752e-05	0.0846028		Eigenvector2	2278338_PAV	1A	1036	0.869567	2.46727e-05	0.0606969		Eigenvector3	1107257_PAV	1A	1036	0.290006	0.00107263	0.537593		Eigenvector4	2278338_PAV	1A	1036	0.784995	8.75037e-05	0.105133		Eigenvector5	2278338_PAV	1A	1036	0.422147	0.00166816	0.374536		Eigenvector6	1107257_PAV	1A	1036	0.0971629	0.00714583	1.0125		Eigenvector7	1107257_PAV
Eigenvector1	4411719_PAV	1A	1069	0.440162	0.000345811	0.356387		Eigenvector2	4004266_PAV	1A	1069	0.00783361	0.00601841	2.10604		Eigenvector3	1238454_PAV	1A	1069	0.477692	0.000329901	0.320852		Eigenvector4	4004266_PAV	1A	1069	0.32994	0.0010805	0.481565		Eigenvector5	1238454_PAV	1A	1069	0.189583	0.00425605	0.7222		Eigenvector6	4411719_PAV	1A	1069	0.0930117	0.00716336	1.03146		Eigenvector7	1238454_PAV
Eigenvector1	1238454_PAV	1A	1069	0.652722	5.13884e-05	0.185272		Eigenvector2	1238454_PAV	1A	1069	0.449098	0.000485721	0.347659		Eigenvector3	1237287_PAV	1A	1069	0.512954	0.00041366	0.289922		Eigenvector4	1237287_PAV	1A	1069	0.507689	0.000504512	0.294402		Eigenvector5	4411719_PAV	1A	1069	0.196243	0.00419308	0.707206		Eigenvector6	1237287_PAV	1A	1069	0.18704	0.00442065	0.728066		Eigenvector7	4004266_PAV
Eigenvector1	1237287_PAV	1A	1069	0.828173	3.21196e-05	0.0818792		Eigenvector2	1237287_PAV	1A	1069	0.796215	5.69582e-05	0.0989697		Eigenvector3	4411719_PAV	1A	1069	0.587007	0.000182528	0.231357		Eigenvector4	4411719_PAV	1A	1069	0.635601	0.000290845	0.196815		Eigenvector5	4004266_PAV	1A	1069	0.763466	0.000223621	0.11721		Eigenvector6	4004266_PAV	1A	1069	0.848805	9.84778e-05	0.0711922		Eigenvector7	4411719_PAV
Eigenvector1	4004266_PAV	1A	1069	0.86193	2.25443e-05	0.064528		Eigenvector2	4411719_PAV	1A	1069	0.891185	1.74131e-05	0.050032		Eigenvector3	4004266_PAV	1A	1069	0.837844	3.93389e-05	0.0768368		Eigenvector4	1238454_PAV	1A	1069	0.868293	3.35067e-05	0.0613339		Eigenvector5	1237287_PAV	1A	1069	0.764068	0.000217364	0.116868		Eigenvector6	1238454_PAV	1A	1069	0.940523	1.28535e-05	0.0266304		Eigenvector7	1237287_PAV
Eigenvector1	1233284_PAV	1A	1097	0.073755	0.00112251	1.13221		Eigenvector2	1233284_PAV	1A	1097	0.473787	0.000424518	0.324416		Eigenvector3	1233284_PAV	1A	1097	0.518457	0.000407795	0.285287		Eigenvector4	1233284_PAV	1A	1097	0.804414	8.01322e-05	0.0945203		Eigenvector5	1233284_PAV	1A	1097	0.0589537	0.00823773	1.22949		Eigenvector6	1233284_PAV	1A	1097	0.553462	0.000843362	0.256912		Eigenvector7	1233284_PAV
Eigenvector1	2280207_PAV	1A	1181	0.226073	0.0009359	0.645751		Eigenvector2	2280207_PAV	1A	1181	0.620922	0.000217481	0.206963		Eigenvector3	2280207_PAV	1A	1181	0.101758	0.0024952	0.992434		Eigenvector4	2280207_PAV	1A	1181	0.926284	1.10433e-05	0.0332557		Eigenvector5	2280207_PAV	1A	1181	0.463244	0.00120164	0.33419		Eigenvector6	2280207_PAV	1A	1181	0.934786	1.25596e-05	0.0292876		Eigenvector7	2280207_PAV
Eigenvector1	1150566_PAV	1A	1201	0.854854	2.3378e-05	0.068108		Eigenvector2	1150566_PAV	1A	1201	0.0398981	0.00402775	1.39905		Eigenvector3	1150566_PAV	1A	1201	0.165433	0.00163993	0.781377		Eigenvector4	1150566_PAV	1A	1201	0.207042	0.00215455	0.683941		Eigenvector5	1150566_PAV	1A	1201	0.526128	0.00106519	0.278908		Eigenvector6	1150566_PAV	1A	1201	0.041403	0.0108582	1.38297		Eigenvector7	1150566_PAV
Eigenvector1	1117642_PAV	1A	1211	0.408514	0.000405475	0.388793		Eigenvector2	1117642_PAV	1A	1211	0.0265048	0.00448912	1.57668		Eigenvector3	1117642_PAV	1A	1211	0.549373	0.00033943	0.260132		Eigenvector4	1117642_PAV	1A	1211	0.306475	0.0013672	0.513605		Eigenvector5	1121364_PAV	1A	1211	0.500755	0.00112623	0.300375		Eigenvector6	1117642_PAV	1A	1211	0.00825567	0.018259	2.08325		Eigenvector7	1117642_PAV
Eigenvector1	1121364_PAV	1A	1211	0.415642	0.000380424	0.381281		Eigenvector2	1121364_PAV	1A	1211	0.131672	0.00212579	0.880507		Eigenvector3	1121364_PAV	1A	1211	0.773451	8.14672e-05	0.111567		Eigenvector4	1121364_PAV	1A	1211	0.405947	0.000896325	0.391531		Eigenvector5	1117642_PAV	1A	1211	0.810114	0.000147829	0.0914541		Eigenvector6	1121364_PAV	1A	1211	0.45896	0.0013923	0.338226		Eigenvector7	1121364_PAV
Eigenvector1	1115155_PAV	1A	1271	0.585774	0.00017648	0.23227		Eigenvector2	1107539_PAV	1A	1271	0.0711013	0.00299427	1.14812		Eigenvector3	1115155_PAV	1A	1271	0.263034	0.000906357	0.579988		Eigenvector4	1107539_PAV	1A	1271	0.309614	0.00124002	0.50918		Eigenvector5	1107539_PAV	1A	1271	0.551449	0.000902261	0.258495		Eigenvector6	1115155_PAV	1A	1271	0.00570303	0.0199669	2.24389		Eigenvector7	1107539_PAV
Eigenvector1	1107539_PAV	1A	1271	0.804831	4.21659e-05	0.0942951		Eigenvector2	1115155_PAV	1A	1271	0.955343	2.67744e-06	0.0198407		Eigenvector3	1107539_PAV	1A	1271	0.806096	5.40332e-05	0.0936134		Eigenvector4	1115155_PAV	1A	1271	0.827543	6.32177e-05	0.0822093		Eigenvector5	1115155_PAV	1A	1271	0.97897	1.6239e-06	0.00923042		Eigenvector6	1107539_PAV	1A	1271	0.015813	0.0151719	1.80099		Eigenvector7	1115155_PAV
Eigenvector1	1086105_PAV	1A	1282	0.512585	0.000267954	0.290234		Eigenvector2	1086105_PAV	1A	1282	0.848578	3.33953e-05	0.0713085		Eigenvector3	1086105_PAV	1A	1282	0.593175	0.000243419	0.226817		Eigenvector4	1086105_PAV	1A	1282	0.481664	0.000609202	0.317256		Eigenvector5	1086105_PAV	1A	1282	0.239709	0.00354815	0.620316		Eigenvector6	1086105_PAV	1A	1282	0.0969952	0.00705744	1.01325		Eigenvector7	1086105_PAV
Eigenvector1	1054423_SNP	1A	1283	0.131869	0.000828432	0.879858		Eigenvector2	1054423_SNP	1A	1283	0.347084	0.00139494	0.459565		Eigenvector3	1073886_PAV	1A	1283	0.186485	0.00162584	0.729356		Eigenvector4	1073886_PAV	1A	1283	0.513049	0.000571911	0.289841		Eigenvector5	1073886_PAV	1A	1283	0.886554	5.00776e-05	0.0522949		Eigenvector6	1054423_SNP	1A	1283	0.311207	0.00636282	0.506951		Eigenvector7	1054423_SNP
Eigenvector1	1073886_PAV	1A	1283	0.441053	0.000421871	0.355509		Eigenvector2	1073886_PAV	1A	1283	0.731244	0.000112738	0.135938		Eigenvector3	1054423_SNP	1A	1283	0.391782	0.00132304	0.406956		Eigenvector4	1054423_SNP	1A	1283	0.814874	0.000522238	0.0889094		Eigenvector5	1054423_SNP	1A	1283	0.97869	0.000112725	0.00935465		Eigenvector6	1073886_PAV	1A	1283	0.841065	0.000105904	0.0751706		Eigenvector7	1073886_PAV
Eigenvector1	1105782_PAV	1A	1304	0.545269	0.000150953	0.263389		Eigenvector2	1105782_PAV	1A	1304	0.862265	2.84457e-05	0.064359		Eigenvector3	1105782_PAV	1A	1304	0.227242	0.000821925	0.643511		Eigenvector4	1105782_PAV	1A	1304	0.394858	0.000984065	0.403559		Eigenvector5	1105782_PAV	1A	1304	0.654437	0.000527595	0.184132		Eigenvector6	1105782_PAV	1A	1304	0.593396	0.000756852	0.226655		Eigenvector7	1105782_PAV
Eigenvector1	1095008_SNP	1A	1316	0.893298	3.91871e-05	0.0490039		Eigenvector2	1095008_SNP	1A	1316	0.729529	0.000665994	0.136957		Eigenvector3	1095008_SNP	1A	1316	0.997865	3.88484e-06	0.000928396		Eigenvector4	1095008_SNP	1A	1316	0.278057	0.00351563	0.555866		Eigenvector5	1095008_SNP	1A	1316	0.975482	0.000134554	0.0107806		Eigenvector6	1095008_SNP	1A	1316	0.908502	0.000493379	0.0416742		Eigenvector7	1095008_SNP
Eigenvector1	1101586_PAV	1A	1383	0.329895	0.00057396	0.481624		Eigenvector2	2275666_SNP	1A	1383	0.404027	0.00171604	0.39359		Eigenvector3	1210451_PAV	1A	1383	0.145572	0.00204455	0.836922		Eigenvector4	2275666_SNP	1A	1383	0.209663	0.00330337	0.678478		Eigenvector5	1210451_PAV	1A	1383	0.65608	0.000513802	0.183043		Eigenvector6	2275666_SNP	1A	1383	0.0816956	0.0125863	1.0878		Eigenvector7	2275666_SNP
Eigenvector1	1210451_PAV	1A	1383	0.480842	0.000333779	0.317998		Eigenvector2	1101586_PAV	1A	1383	0.578439	0.000288022	0.237742		Eigenvector3	2275666_SNP	1A	1383	0.701431	0.000695961	0.154015		Eigenvector4	1101586_PAV	1A	1383	0.489345	0.000622567	0.310385		Eigenvector5	2275666_SNP	1A	1383	0.792976	0.0011799	0.10074		Eigenvector6	1210451_PAV	1A	1383	0.241586	0.00238374	0.616929		Eigenvector7	1101586_PAV
Eigenvector1	2275666_SNP	1A	1383	0.549898	0.00028846	0.259718		Eigenvector2	1210451_PAV	1A	1383	0.697907	0.000140462	0.156203		Eigenvector3	1101586_PAV	1A	1383	0.814373	5.34479e-05	0.0891766		Eigenvector4	1210451_PAV	1A	1383	0.862263	3.03754e-05	0.0643604		Eigenvector5	1101586_PAV	1A	1383	0.900294	4.02475e-05	0.0456159		Eigenvector6	1101586_PAV	1A	1383	0.586403	0.000751849	0.231804		Eigenvector7	1210451_PAV
Eigenvector1	2292464_PAV	1A	1440	0.343531	0.000519603	0.464034		Eigenvector2	2292464_PAV	1A	1440	0.423117	0.000473199	0.37354		Eigenvector3	2292464_PAV	1A	1440	0.382955	0.000647548	0.416853		Eigenvector4	2292464_PAV	1A	1440	0.054597	0.003277	1.26283		Eigenvector5	2292464_PAV	1A	1440	0.870939	6.91752e-05	0.0600124		Eigenvector6	2292464_PAV	1A	1440	0.949538	9.63695e-06	0.0224875		Eigenvector7	2292464_PAV
Eigenvector1	1277304_PAV	1A	1441	0.411921	0.000320062	0.385186		Eigenvector2	1277304_PAV	1A	1441	0.175723	0.00175537	0.755171		Eigenvector3	1277304_PAV	1A	1441	0.103649	0.00232006	0.984436		Eigenvector4	1277304_PAV	1A	1441	0.995457	4.35818e-08	0.00197771		Eigenvector5	1277304_PAV	1A	1441	0.225525	0.00358344	0.646805		Eigenvector6	1277304_PAV	1A	1441	0.426576	0.00164469	0.370003		Eigenvector7	1277304_PAV
Eigenvector1	3025736_PAV	1A	1478	0.363523	0.000466223	0.439469		Eigenvector2	3028941_PAV	1A	1478	0.173272	0.00160724	0.761271		Eigenvector3	4406449_PAV	1A	1478	0.41372	0.000649477	0.383294		Eigenvector4	3028941_PAV	1A	1478	0.487032	0.000646349	0.312442		Eigenvector5	3028941_PAV	1A	1478	0.193629	0.00438997	0.71303		Eigenvector6	4406449_PAV	1A	1478	0.34403	0.00180866	0.463404		Eigenvector7	3028941_PAV
Eigenvector1	4406449_PAV	1A	1478	0.411329	0.000369173	0.385811		Eigenvector2	3024292_PAV	1A	1478	0.272534	0.00107953	0.564579		Eigenvector3	3024292_PAV	1A	1478	0.545213	0.000330911	0.263434		Eigenvector4	4406449_PAV	1A	1478	0.676253	0.000196412	0.169891		Eigenvector5	3024292_PAV	1A	1478	0.221441	0.00349312	0.654743		Eigenvector6	3028941_PAV	1A	1478	0.49449	0.00120066	0.305842		Eigenvector7	3025736_PAV
Eigenvector1	3028941_PAV	1A	1478	0.650617	0.000103721	0.186675		Eigenvector2	4406449_PAV	1A	1478	0.912146	1.11047e-05	0.0399356		Eigenvector3	3028941_PAV	1A	1478	0.64355	0.000207856	0.191418		Eigenvector4	3025736_PAV	1A	1478	0.781668	0.000102041	0.106978		Eigenvector5	3025736_PAV	1A	1478	0.528499	0.00103605	0.276956		Eigenvector6	3024292_PAV	1A	1478	0.558469	0.000894155	0.253001		Eigenvector7	3024292_PAV
Eigenvector1	3024292_PAV	1A	1478	0.849698	2.36096e-05	0.0707356		Eigenvector2	3025736_PAV	1A	1478	0.925885	8.11796e-06	0.0334431		Eigenvector3	3025736_PAV	1A	1478	0.897321	1.55954e-05	0.0470521		Eigenvector4	3024292_PAV	1A	1478	0.802614	7.77614e-05	0.0954934		Eigenvector5	4406449_PAV	1A	1478	0.686482	0.000420874	0.163371		Eigenvector6	3025736_PAV	1A	1478	0.640053	0.000568196	0.193784		Eigenvector7	4406449_PAV
Eigenvector1	3026425_SNP	1A	1496	0.549293	0.000382385	0.260196		Eigenvector2	3026425_SNP	1A	1496	0.252021	0.0025584	0.598564		Eigenvector3	3026425_SNP	1A	1496	0.591006	0.000869725	0.228408		Eigenvector4	3026425_SNP	1A	1496	0.208927	0.00385278	0.680006		Eigenvector5	3026425_SNP	1A	1496	0.476374	0.00377934	0.322052		Eigenvector6	3026425_SNP	1A	1496	0.0540346	0.01538	1.26733		Eigenvector7	3026425_SNP
Eigenvector1	1129036_PAV	1A	1543	0.155217	0.00127574	0.809061		Eigenvector2	1278288_PAV	1A	1543	0.702809	0.000134616	0.153163		Eigenvector3	1278288_PAV	1A	1543	0.362047	0.000778616	0.441236		Eigenvector4	1278288_PAV	1A	1543	0.249634	0.00165851	0.602696		Eigenvector5	1129036_PAV	1A	1543	0.522117	0.00103658	0.282232		Eigenvector6	1278288_PAV	1A	1543	0.0989012	0.00722617	1.0048		Eigenvector7	1278288_PAV
Eigenvector1	1278288_PAV	1A	1543	0.727632	7.71279e-05	0.138088		Eigenvector2	1129036_PAV	1A	1543	0.970466	1.22592e-06	0.0130196		Eigenvector3	1129036_PAV	1A	1543	0.637922	0.000197373	0.195232		Eigenvector4	1129036_PAV	1A	1543	0.308656	0.00132748	0.510525		Eigenvector5	1278288_PAV	1A	1543	0.965618	4.65021e-06	0.0151947		Eigenvector6	1129036_PAV	1A	1543	0.732795	0.000300505	0.135018		Eigenvector7	1129036_PAV
Eigenvector1	997691_SNP	1A	1551	0.50548	0.000976475	0.296296		Eigenvector2	997691_SNP	1A	1551	0.203975	0.00292141	0.690424		Eigenvector3	1108323_PAV	1A	1551	0.552117	0.000222364	0.257969		Eigenvector4	997691_SNP	1A	1551	0.768549	0.000653596	0.114329		Eigenvector5	997691_SNP	1A	1551	0.616532	0.00233406	0.210044		Eigenvector6	997691_SNP	1A	1551	0.0314484	0.0176377	1.5024		Eigenvector7	997691_SNP
Eigenvector1	1108323_PAV	1A	1551	0.523015	0.000230701	0.281486		Eigenvector2	1108323_PAV	1A	1551	0.620271	0.000232787	0.207418		Eigenvector3	997691_SNP	1A	1551	0.705146	0.000634571	0.151721		Eigenvector4	1108323_PAV	1A	1551	0.973949	1.3686e-06	0.0114637		Eigenvector5	1108323_PAV	1A	1551	0.851203	8.45913e-05	0.069967		Eigenvector6	1108323_PAV	1A	1551	0.119738	0.00624889	0.921767		Eigenvector7	1108323_PAV
Eigenvector1	2261851_SNP	1A	1582	0.423797	0.00110186	0.372842		Eigenvector2	2261851_SNP	1A	1582	0.169529	0.00327254	0.770756		Eigenvector3	2261851_SNP	1A	1582	0.997995	3.81846e-06	0.00087179		Eigenvector4	2261851_SNP	1A	1582	0.393937	0.00248362	0.404573		Eigenvector5	2261851_SNP	1A	1582	0.421499	0.00435171	0.375203		Eigenvector6	2261851_SNP	1A	1582	0.350525	0.00533326	0.455281		Eigenvector7	2261851_SNP
Eigenvector1	3020831_SNP	1A	1606	0.618681	0.000690542	0.208534		Eigenvector2	3020831_SNP	1A	1606	0.6574	0.000768157	0.18217		Eigenvector3	3020831_SNP	1A	1606	0.969423	5.96268e-05	0.0134865		Eigenvector4	3020831_SNP	1A	1606	0.436875	0.00219407	0.359643		Eigenvector5	3020831_SNP	1A	1606	0.816499	0.00103916	0.0880444		Eigenvector6	3020831_SNP	1A	1606	0.623466	0.00244047	0.205187		Eigenvector7	3020831_SNP
Eigenvector1	1235625_PAV	1A	1609	0.183797	0.000834341	0.735661		Eigenvector2	1235625_PAV	1A	1609	0.0598115	0.0033989	1.22322		Eigenvector3	989276_PAV	1A	1609	0.677413	0.00017131	0.169147		Eigenvector4	989276_PAV	1A	1609	0.20013	0.00214244	0.698688		Eigenvector5	1235625_PAV	1A	1609	0.407645	0.00134601	0.389718		Eigenvector6	1235625_PAV	1A	1609	0.120535	0.00641693	0.918885		Eigenvector7	1112159_PAV
Eigenvector1	1112159_PAV	1A	1609	0.240167	0.000949674	0.619487		Eigenvector2	989276_PAV	1A	1609	0.0788621	0.00267162	1.10313		Eigenvector3	1112159_PAV	1A	1609	0.874442	2.28772e-05	0.058269		Eigenvector4	1112159_PAV	1A	1609	0.604309	0.000345096	0.218741		Eigenvector5	989276_PAV	1A	1609	0.557945	0.00088212	0.253409		Eigenvector6	989276_PAV	1A	1609	0.208821	0.00393793	0.680227		Eigenvector7	1235625_PAV
Eigenvector1	989276_PAV	1A	1609	0.787334	5.24855e-05	0.103841		Eigenvector2	1112159_PAV	1A	1609	0.538556	0.000341496	0.268769		Eigenvector3	1235625_PAV	1A	1609	0.899976	1.35401e-05	0.0457691		Eigenvector4	1235625_PAV	1A	1609	0.872956	2.96067e-05	0.0590078		Eigenvector5	1112159_PAV	1A	1609	0.956695	7.42277e-06	0.0192266		Eigenvector6	1112159_PAV	1A	1609	0.992412	2.25411e-07	0.00330787		Eigenvector7	989276_PAV
Eigenvector1	1053816_PAV	1A	1620	0.958364	1.70871e-06	0.0184696		Eigenvector2	1053816_PAV	1A	1620	0.381184	0.000708817	0.418865		Eigenvector3	1053816_PAV	1A	1620	0.0327135	0.0041246	1.48527		Eigenvector4	1053816_PAV	1A	1620	0.0941048	0.00333882	1.02639		Eigenvector5	1053816_PAV	1A	1620	0.671933	0.000451895	0.172674		Eigenvector6	1053816_PAV	1A	1620	0.675876	0.000448793	0.170133		Eigenvector7	1053816_PAV
Eigenvector1	1093661_PAV	1A	1644	0.281489	0.000774219	0.550539		Eigenvector2	1093661_PAV	1A	1644	0.117119	0.0022735	0.931374		Eigenvector3	1093661_PAV	1A	1644	0.0842512	0.00288915	1.07442		Eigenvector4	1013283_SNP	1A	1644	0.652162	0.0011026	0.185644		Eigenvector5	1093661_PAV	1A	1644	0.300724	0.00280906	0.521832		Eigenvector6	1093661_PAV	1A	1644	0.483661	0.00127205	0.315459		Eigenvector7	1093661_PAV
Eigenvector1	1013283_SNP	1A	1644	0.718488	0.000470473	0.14358		Eigenvector2	1013283_SNP	1A	1644	0.563765	0.00102065	0.248902		Eigenvector3	1013283_SNP	1A	1644	0.399624	0.000776508	0.398348		Eigenvector4	1093661_PAV	1A	1644	0.669423	0.000243667	0.1743		Eigenvector5	988850_PAV	1A	1644	0.390656	0.00167932	0.408206		Eigenvector6	988850_PAV	1A	1644	0.607669	0.000486154	0.216333		Eigenvector7	1013283_SNP
Eigenvector1	988850_PAV	1A	1644	0.930987	4.98424e-06	0.0310563		Eigenvector2	988850_PAV	1A	1644	0.835985	4.1086e-05	0.0778016		Eigenvector3	988850_PAV	1A	1644	0.867742	2.60278e-05	0.0616096		Eigenvector4	988850_PAV	1A	1644	0.713737	0.0001788	0.146462		Eigenvector5	1013283_SNP	1A	1644	0.908521	0.00048535	0.0416652		Eigenvector6	1013283_SNP	1A	1644	0.888374	0.000585824	0.051404		Eigenvector7	988850_PAV
Eigenvector1	1722587_PAV	1A	1651	0.281674	0.00075308	0.550253		Eigenvector2	1722587_PAV	1A	1651	0.476727	0.000465467	0.32173		Eigenvector3	1722587_PAV	1A	1651	0.220815	0.00140857	0.655972		Eigenvector4	1722587_PAV	1A	1651	0.390266	0.000964589	0.408639		Eigenvector5	1722587_PAV	1A	1651	0.312187	0.00236234	0.505586		Eigenvector6	1722587_PAV	1A	1651	0.0142335	0.0136601	1.84669		Eigenvector7	1722587_PAV
Eigenvector1	4395063_PAV	1A	1669	0.287591	0.00046161	0.541225		Eigenvector2	4411515_PAV	1A	1669	0.130676	0.00207722	0.883804		Eigenvector3	3939326_PAV	1A	1669	0.0439685	0.00399504	1.35686		Eigenvector4	1113963_PAV	1A	1669	0.157631	0.00254542	0.80236		Eigenvector5	4409949_PAV	1A	1669	0.0347854	0.00965965	1.4586		Eigenvector6	3939326_PAV	1A	1669	0.00436378	0.02089	2.36014		Eigenvector7	1116382_PAV
Eigenvector1	1113963_PAV	1A	1669	0.594781	0.000190184	0.225643		Eigenvector2	1116382_PAV	1A	1669	0.202889	0.00124804	0.692742		Eigenvector3	1116382_PAV	1A	1669	0.184572	0.00158608	0.733833		Eigenvector4	987733_SNP	1A	1669	0.170056	0.00473308	0.769409		Eigenvector5	3939326_PAV	1A	1669	0.0826289	0.0066222	1.08287		Eigenvector6	1113963_PAV	1A	1669	0.0626557	0.00879542	1.20304		Eigenvector7	4395063_PAV
Eigenvector1	4411773_PAV	1A	1669	0.62307	0.000173527	0.205463		Eigenvector2	4409949_PAV	1A	1669	0.206818	0.00147831	0.684411		Eigenvector3	987733_SNP	1A	1669	0.224274	0.0027282	0.649221		Eigenvector4	1116382_PAV	1A	1669	0.170718	0.0024946	0.767721		Eigenvector5	1116382_PAV	1A	1669	0.0976974	0.00701377	1.01012		Eigenvector6	1116382_PAV	1A	1669	0.0766945	0.00825578	1.11524		Eigenvector7	4411156_PAV
Eigenvector1	987733_SNP	1A	1669	0.647385	0.000304918	0.188837		Eigenvector2	987733_SNP	1A	1669	0.240997	0.00190179	0.617989		Eigenvector3	4411515_PAV	1A	1669	0.346321	0.000885687	0.460521		Eigenvector4	4411515_PAV	1A	1669	0.231169	0.00194904	0.636071		Eigenvector5	1113963_PAV	1A	1669	0.250799	0.00345834	0.600674		Eigenvector6	4395063_PAV	1A	1669	0.107338	0.00685734	0.969248		Eigenvector7	987733_SNP
Eigenvector1	4411156_PAV	1A	1669	0.820176	3.67273e-05	0.0860931		Eigenvector2	1113963_PAV	1A	1669	0.384019	0.000680999	0.415647		Eigenvector3	4411156_PAV	1A	1669	0.394302	0.000677706	0.404171		Eigenvector4	4409949_PAV	1A	1669	0.35901	0.00114078	0.444893		Eigenvector5	4411515_PAV	1A	1669	0.262035	0.00330869	0.581641		Eigenvector6	4409949_PAV	1A	1669	0.153471	0.00527828	0.813972		Eigenvector7	4411515_PAV
Eigenvector1	3939326_PAV	1A	1669	0.852529	2.181e-05	0.0692906		Eigenvector2	4411156_PAV	1A	1669	0.578687	0.000269432	0.237556		Eigenvector3	1113963_PAV	1A	1669	0.557231	0.000318766	0.253965		Eigenvector4	4395063_PAV	1A	1669	0.683835	0.000221851	0.165049		Eigenvector5	4395063_PAV	1A	1669	0.477238	0.00126661	0.321265		Eigenvector6	4411515_PAV	1A	1669	0.223031	0.00367973	0.651635		Eigenvector7	4411773_PAV
Eigenvector1	4409949_PAV	1A	1669	0.895511	9.95447e-06	0.0479291		Eigenvector2	4395063_PAV	1A	1669	0.650701	0.000180178	0.186618		Eigenvector3	4395063_PAV	1A	1669	0.724689	0.000103947	0.139849		Eigenvector4	4411156_PAV	1A	1669	0.770784	0.000110518	0.113068		Eigenvector5	4411773_PAV	1A	1669	0.80766	0.000152864	0.0927716		Eigenvector6	987733_SNP	1A	1669	0.47946	0.00374566	0.319247		Eigenvector7	4409949_PAV
Eigenvector1	4411515_PAV	1A	1669	0.95664	7.84883e-07	0.0192516		Eigenvector2	4411773_PAV	1A	1669	0.673903	0.000159693	0.171403		Eigenvector3	4411773_PAV	1A	1669	0.841734	3.22621e-05	0.0748249		Eigenvector4	4411773_PAV	1A	1669	0.902404	1.88977e-05	0.0445991		Eigenvector5	4411156_PAV	1A	1669	0.834121	0.000108429	0.0787711		Eigenvector6	4411156_PAV	1A	1669	0.838317	0.000104667	0.0765917		Eigenvector7	3939326_PAV
Eigenvector1	1116382_PAV	1A	1669	0.985141	1.3192e-07	0.00650152		Eigenvector2	3939326_PAV	1A	1669	0.775642	7.63608e-05	0.110339		Eigenvector3	4409949_PAV	1A	1669	0.852174	2.90086e-05	0.0694718		Eigenvector4	3939326_PAV	1A	1669	0.972334	1.42857e-06	0.0121844		Eigenvector5	987733_SNP	1A	1669	0.974792	0.000131784	0.0110878		Eigenvector6	4411773_PAV	1A	1669	0.932758	1.83107e-05	0.0302312		Eigenvector7	1113963_PAV
Eigenvector1	1104400_PAV	1A	1679	0.581495	0.000179019	0.235454		Eigenvector2	1104400_PAV	1A	1679	0.696852	0.000140591	0.156859		Eigenvector3	1104400_PAV	1A	1679	0.731461	0.000114307	0.135809		Eigenvector4	1104400_PAV	1A	1679	0.673396	0.000230626	0.171729		Eigenvector5	1104400_PAV	1A	1679	0.579498	0.00071446	0.236948		Eigenvector6	1104400_PAV	1A	1679	0.068402	0.00694907	1.16493		Eigenvector7	1104400_PAV
Eigenvector1	1261057_PAV	1A	1760	0.403879	0.00038848	0.393749		Eigenvector2	1261057_PAV	1A	1760	0.33803	0.00075372	0.471045		Eigenvector3	3952253_PAV	1A	1760	0.440072	0.000491705	0.356476		Eigenvector4	1261057_PAV	1A	1760	0.0373064	0.00518401	1.42822		Eigenvector5	4404716_PAV	1A	1760	0.320649	0.00257364	0.493971		Eigenvector6	1151437_PAV	1A	1760	0.372342	0.00210304	0.429058		Eigenvector7	1261057_PAV
Eigenvector1	4404716_PAV	1A	1760	0.664061	4.05693e-05	0.177792		Eigenvector2	1151437_PAV	1A	1760	0.610415	0.000248331	0.214375		Eigenvector3	1151437_PAV	1A	1760	0.473388	0.000403939	0.324783		Eigenvector4	1151437_PAV	1A	1760	0.32271	0.00130128	0.491187		Eigenvector5	1151437_PAV	1A	1760	0.328904	0.00230487	0.482931		Eigenvector6	3952253_PAV	1A	1760	0.496325	0.00115502	0.304234		Eigenvector7	1151437_PAV
Eigenvector1	1151437_PAV	1A	1760	0.686917	9.65107e-05	0.163096		Eigenvector2	3947946_PAV	1A	1760	0.64067	0.000199285	0.193365		Eigenvector3	3947946_PAV	1A	1760	0.633018	0.00018982	0.198584		Eigenvector4	3947946_PAV	1A	1760	0.333331	0.0012347	0.477124		Eigenvector5	1261057_PAV	1A	1760	0.359154	0.0021295	0.444719		Eigenvector6	4404716_PAV	1A	1760	0.549748	0.000934655	0.259836		Eigenvector7	3947946_PAV
Eigenvector1	3952253_PAV	1A	1760	0.97832	3.10824e-07	0.00951896		Eigenvector2	3952253_PAV	1A	1760	0.673505	0.000150878	0.171659		Eigenvector3	4404716_PAV	1A	1760	0.733682	8.67901e-05	0.134492		Eigenvector4	4404716_PAV	1A	1760	0.43792	0.000713025	0.358605		Eigenvector5	3952253_PAV	1A	1760	0.598444	0.000682703	0.222977		Eigenvector6	3947946_PAV	1A	1760	0.902017	3.93852e-05	0.0447851		Eigenvector7	3952253_PAV
Eigenvector1	3947946_PAV	1A	1760	0.991959	5.60765e-08	0.00350646		Eigenvector2	4404716_PAV	1A	1760	0.76499	8.30327e-05	0.116344		Eigenvector3	1261057_PAV	1A	1760	0.985589	1.8089e-07	0.00630409		Eigenvector4	3952253_PAV	1A	1760	0.509897	0.000465843	0.292518		Eigenvector5	3947946_PAV	1A	1760	0.608827	0.000673326	0.215506		Eigenvector6	1261057_PAV	1A	1760	0.978185	1.9207e-06	0.00957911		Eigenvector7	4404716_PAV
Eigenvector1	1159673_SNP	1A	1781	0.830063	0.000192441	0.0808887		Eigenvector2	1159673_SNP	1A	1781	0.013623	0.00692121	1.86573		Eigenvector3	1159673_SNP	1A	1781	0.627505	0.000480519	0.202383		Eigenvector4	1159673_SNP	1A	1781	0.398527	0.00211927	0.399543		Eigenvector5	1159673_SNP	1A	1781	0.669879	0.00181044	0.174003		Eigenvector6	1159673_SNP	1A	1781	0.114474	0.0115539	0.941291		Eigenvector7	1159673_SNP
Eigenvector1	1162440_PAV	1A	1785	0.350064	0.00053979	0.455852		Eigenvector2	1162440_PAV	1A	1785	0.240848	0.00128881	0.618257		Eigenvector3	1162440_PAV	1A	1785	0.384854	0.000733877	0.414705		Eigenvector4	1162440_PAV	1A	1785	0.456263	0.00074392	0.340785		Eigenvector5	1162440_PAV	1A	1785	0.402403	0.00181359	0.395339		Eigenvector6	1162440_PAV	1A	1785	0.801172	0.000165087	0.0962741		Eigenvector7	1162440_PAV
Eigenvector1	4003132_PAV	1A	1875	0.817767	3.45425e-05	0.0873704		Eigenvector2	4003132_PAV	1A	1875	0.233091	0.0013175	0.632474		Eigenvector3	4003132_PAV	1A	1875	0.288137	0.00102408	0.540401		Eigenvector4	4003132_PAV	1A	1875	0.29231	0.00145113	0.534156		Eigenvector5	4003132_PAV	1A	1875	0.298833	0.00280981	0.524571		Eigenvector6	4003132_PAV	1A	1875	0.916388	2.50393e-05	0.0379204		Eigenvector7	4003132_PAV
Eigenvector1	991427_PAV	1A	2020	0.769176	6.09763e-05	0.113974		Eigenvector2	991427_PAV	1A	2020	0.508742	0.000399825	0.293502		Eigenvector3	991427_PAV	1A	2020	0.338769	0.000890548	0.470096		Eigenvector4	991427_PAV	1A	2020	0.904027	1.65481e-05	0.0438185		Eigenvector5	991427_PAV	1A	2020	0.143533	0.00520519	0.843047		Eigenvector6	991427_PAV	1A	2020	0.652653	0.000475951	0.185318		Eigenvector7	991427_PAV
Eigenvector1	1207769_PAV	1A	2069	0.255629	0.000768614	0.59239		Eigenvector2	1207769_PAV	1A	2069	0.0533442	0.00215088	1.27291		Eigenvector3	1261376_PAV	1A	2069	0.343034	0.000854819	0.464663		Eigenvector4	1015248_SNP	1A	2069	0.0852728	0.00562963	1.06919		Eigenvector5	1272521_PAV	1A	2069	0.132514	0.00589584	0.877739		Eigenvector6	1015248_SNP	1A	2069	0.199187	0.00849163	0.700738		Eigenvector7	1015248_SNP
Eigenvector1	1015248_SNP	1A	2069	0.416285	0.000429153	0.380609		Eigenvector2	1015248_SNP	1A	2069	0.231978	0.00272861	0.634553		Eigenvector3	1015248_SNP	1A	2069	0.436883	0.00142591	0.359635		Eigenvector4	1272521_PAV	1A	2069	0.362516	0.00105382	0.440673		Eigenvector5	1261376_PAV	1A	2069	0.389485	0.00190136	0.40951		Eigenvector6	1261376_PAV	1A	2069	0.536569	0.000991552	0.270374		Eigenvector7	1272521_PAV
Eigenvector1	1261376_PAV	1A	2069	0.683749	0.000102489	0.165104		Eigenvector2	1261376_PAV	1A	2069	0.471084	0.000477025	0.326902		Eigenvector3	1272521_PAV	1A	2069	0.88125	2.15833e-05	0.0549007		Eigenvector4	1261376_PAV	1A	2069	0.499521	0.000606769	0.301446		Eigenvector5	1207769_PAV	1A	2069	0.416083	0.0017291	0.38082		Eigenvector6	1207769_PAV	1A	2069	0.738425	0.000291518	0.131694		Eigenvector7	1207769_PAV
Eigenvector1	1272521_PAV	1A	2069	0.825272	3.30789e-05	0.0834031		Eigenvector2	1272521_PAV	1A	2069	0.772816	7.62601e-05	0.111924		Eigenvector3	1207769_PAV	1A	2069	0.9777	6.39206e-07	0.00979455		Eigenvector4	1207769_PAV	1A	2069	0.889398	2.45726e-05	0.050904		Eigenvector5	1015248_SNP	1A	2069	0.770846	0.0013149	0.113033		Eigenvector6	1272521_PAV	1A	2069	0.797853	0.000162522	0.0980769		Eigenvector7	1261376_PAV
Eigenvector1	1219904_PAV	1A	2079	0.754707	6.83333e-05	0.122222		Eigenvector2	1219904_PAV	1A	2079	0.626114	0.000211351	0.203347		Eigenvector3	1219904_PAV	1A	2079	0.403544	0.000544105	0.394109		Eigenvector4	1219904_PAV	1A	2079	0.271779	0.00162786	0.565784		Eigenvector5	1219904_PAV	1A	2079	0.993128	1.92639e-07	0.00299475		Eigenvector6	1219904_PAV	1A	2079	0.351129	0.00215836	0.454533		Eigenvector7	1219904_PAV
Eigenvector1	4406037_PAV	1A	2081	0.796376	4.7718e-05	0.098882		Eigenvector2	4406037_PAV	1A	2081	0.259823	0.00114805	0.585323		Eigenvector3	4406037_PAV	1A	2081	0.016143	0.00473501	1.79202		Eigenvector4	4406037_PAV	1A	2081	0.163155	0.00213807	0.7874		Eigenvector5	4406037_PAV	1A	2081	0.506579	0.00109169	0.295353		Eigenvector6	4406037_PAV	1A	2081	0.453287	0.00136293	0.343627		Eigenvector7	4406037_PAV
Eigenvector1	1092922_SNP	1A	2100	0.45096	0.000104873	0.345862		Eigenvector2	1092922_SNP	1A	2100	0.495654	0.000428492	0.304821		Eigenvector3	1092922_SNP	1A	2100	0.617849	0.000223929	0.209118		Eigenvector4	1092922_SNP	1A	2100	0.459213	0.000751899	0.337985		Eigenvector5	1092922_SNP	1A	2100	0.766408	0.000221836	0.11554		Eigenvector6	1092922_SNP	1A	2100	0.384747	0.00192047	0.414824		Eigenvector7	1092922_SNP
Eigenvector1	3532970_PAV	1A	2114	0.50682	0.000193947	0.295146		Eigenvector2	3532970_PAV	1A	2114	0.0689295	0.00293964	1.16159		Eigenvector3	3961307_PAV	1A	2114	0.036451	0.00405928	1.43829		Eigenvector4	3961307_PAV	1A	2114	0.489284	0.000642043	0.310439		Eigenvector5	4406386_PAV	1A	2114	0.215643	0.00402108	0.666264		Eigenvector6	3532970_PAV	1A	2114	0.505781	0.00115721	0.296037		Eigenvector7	3961307_PAV
Eigenvector1	3961307_PAV	1A	2114	0.641673	9.19927e-05	0.192686		Eigenvector2	3961307_PAV	1A	2114	0.679448	0.000163318	0.167844		Eigenvector3	3532970_PAV	1A	2114	0.142972	0.00200362	0.844748		Eigenvector4	4406386_PAV	1A	2114	0.685338	0.00020846	0.164095		Eigenvector5	3961307_PAV	1A	2114	0.280653	0.00303646	0.551831		Eigenvector6	3961307_PAV	1A	2114	0.619284	0.000638998	0.20811		Eigenvector7	3532970_PAV
Eigenvector1	4406386_PAV	1A	2114	0.676421	0.000115833	0.169783		Eigenvector2	4406386_PAV	1A	2114	0.921631	9.17719e-06	0.0354427		Eigenvector3	4406386_PAV	1A	2114	0.413961	0.000634125	0.38304		Eigenvector4	3532970_PAV	1A	2114	0.759059	0.000126076	0.119725		Eigenvector5	3532970_PAV	1A	2114	0.385947	0.00184957	0.413472		Eigenvector6	4406386_PAV	1A	2114	0.754171	0.000210276	0.12253		Eigenvector7	4406386_PAV
Eigenvector1	3949882_PAV	1A	2169	0.438793	0.000410589	0.35774		Eigenvector2	3949882_PAV	1A	2169	0.0483596	0.00364461	1.31552		Eigenvector3	4411656_PAV	1A	2169	0.226723	0.00144469	0.644504		Eigenvector4	4411656_PAV	1A	2169	0.25056	0.0017635	0.601088		Eigenvector5	2277540_PAV	1A	2169	0.138579	0.00558036	0.858302		Eigenvector6	4411656_PAV	1A	2169	0.0557437	0.00934823	1.2538		Eigenvector7	4411656_PAV
Eigenvector1	3951256_PAV	1A	2169	0.438793	0.000410589	0.35774		Eigenvector2	3951256_PAV	1A	2169	0.0483596	0.00364461	1.31552		Eigenvector3	3384812_SNP	1A	2169	0.639764	0.000219456	0.19398		Eigenvector4	2277540_PAV	1A	2169	0.493156	0.000621994	0.307016		Eigenvector5	4411656_PAV	1A	2169	0.424007	0.00165768	0.372627		Eigenvector6	3949882_PAV	1A	2169	0.0794249	0.00786006	1.10004		Eigenvector7	3384812_SNP
Eigenvector1	2277540_PAV	1A	2169	0.81886	2.84403e-05	0.0867903		Eigenvector2	4411656_PAV	1A	2169	0.060164	0.00331801	1.22066		Eigenvector3	2277540_PAV	1A	2169	0.744296	9.74532e-05	0.128254		Eigenvector4	3949882_PAV	1A	2169	0.541558	0.000486359	0.266355		Eigenvector5	3949882_PAV	1A	2169	0.644712	0.000552371	0.190634		Eigenvector6	3951256_PAV	1A	2169	0.0794249	0.00786006	1.10004		Eigenvector7	3949882_PAV
Eigenvector1	3384812_SNP	1A	2169	0.858119	0.000216557	0.0664522		Eigenvector2	3384812_SNP	1A	2169	0.278149	0.00229773	0.555723		Eigenvector3	3949882_PAV	1A	2169	0.934695	6.61332e-06	0.0293303		Eigenvector4	3951256_PAV	1A	2169	0.541558	0.000486359	0.266355		Eigenvector5	3951256_PAV	1A	2169	0.644712	0.000552371	0.190634		Eigenvector6	2277540_PAV	1A	2169	0.64127	0.000565771	0.192959		Eigenvector7	3951256_PAV
Eigenvector1	4411656_PAV	1A	2169	0.989741	1.06964e-07	0.00447845		Eigenvector2	2277540_PAV	1A	2169	0.600517	0.000248823	0.221475		Eigenvector3	3951256_PAV	1A	2169	0.934695	6.61332e-06	0.0293303		Eigenvector4	3384812_SNP	1A	2169	0.9638	9.18885e-05	0.0160132		Eigenvector5	3384812_SNP	1A	2169	0.977689	0.000112808	0.00979941		Eigenvector6	3384812_SNP	1A	2169	0.805672	0.00101813	0.0938417		Eigenvector7	2277540_PAV
Eigenvector1	4404312_PAV	1A	2170	0.0748005	0.00221348	1.1261		Eigenvector2	3939338_PAV	1A	2170	0.050715	0.00335151	1.29486		Eigenvector3	3533990_PAV	1A	2170	0.020669	0.00522044	1.68468		Eigenvector4	3533990_PAV	1A	2170	0.0322253	0.00604046	1.4918		Eigenvector5	3941788_PAV	1A	2170	0.0873027	0.00652841	1.05897		Eigenvector6	3385174_PAV	1A	2170	0.0161437	0.0152002	1.792		Eigenvector7	3939338_PAV
Eigenvector1	4408437_PAV	1A	2170	0.0748005	0.00221348	1.1261		Eigenvector2	3024016_PAV	1A	2170	0.0683952	0.00289801	1.16497		Eigenvector3	3939338_PAV	1A	2170	0.0390009	0.00408535	1.40893		Eigenvector4	4394725_PAV	1A	2170	0.0405976	0.00493499	1.3915		Eigenvector5	3939338_PAV	1A	2170	0.2848	0.00288901	0.545459		Eigenvector6	2253321_PAV	1A	2170	0.0178575	0.014621	1.74818		Eigenvector7	3024016_PAV
Eigenvector1	2253321_PAV	1A	2170	0.258973	0.000896997	0.586745		Eigenvector2	4398212_PAV	1A	2170	0.214516	0.00142044	0.668541		Eigenvector3	3032005_PAV	1A	2170	0.051786	0.00331583	1.28579		Eigenvector4	3385174_PAV	1A	2170	0.350619	0.00117132	0.455164		Eigenvector5	3024016_PAV	1A	2170	0.290888	0.00284053	0.536274		Eigenvector6	4398212_PAV	1A	2170	0.110619	0.00636235	0.956172		Eigenvector7	3533990_PAV
Eigenvector1	3385174_PAV	1A	2170	0.288918	0.000445501	0.539226		Eigenvector2	3385174_PAV	1A	2170	0.358415	0.000799529	0.445613		Eigenvector3	4394725_PAV	1A	2170	0.053487	0.00364081	1.27175		Eigenvector4	2253321_PAV	1A	2170	0.368541	0.00102973	0.433514		Eigenvector5	4394725_PAV	1A	2170	0.319548	0.00243597	0.495464		Eigenvector6	3939338_PAV	1A	2170	0.409938	0.00175772	0.387281		Eigenvector7	4394725_PAV
Eigenvector1	4398212_PAV	1A	2170	0.441585	0.000367188	0.354986		Eigenvector2	4404312_PAV	1A	2170	0.498305	0.000433356	0.302505		Eigenvector3	3024016_PAV	1A	2170	0.0891924	0.0026429	1.04967		Eigenvector4	4404312_PAV	1A	2170	0.477677	0.000657926	0.320866		Eigenvector5	3385174_PAV	1A	2170	0.327864	0.00245904	0.484306		Eigenvector6	4404312_PAV	1A	2170	0.418553	0.0017345	0.378249		Eigenvector7	4398212_PAV
Eigenvector1	3024016_PAV	1A	2170	0.524343	0.000263902	0.280384		Eigenvector2	4408437_PAV	1A	2170	0.498305	0.000433356	0.302505		Eigenvector3	3941788_PAV	1A	2170	0.645975	0.000187155	0.189785		Eigenvector4	4408437_PAV	1A	2170	0.477677	0.000657926	0.320866		Eigenvector5	3533990_PAV	1A	2170	0.379693	0.0019691	0.420567		Eigenvector6	4408437_PAV	1A	2170	0.418553	0.0017345	0.378249		Eigenvector7	3385174_PAV
Eigenvector1	3941788_PAV	1A	2170	0.55692	0.00013557	0.254207		Eigenvector2	3941788_PAV	1A	2170	0.500406	0.000420297	0.300677		Eigenvector3	4404312_PAV	1A	2170	0.727554	0.000119942	0.138135		Eigenvector4	3941788_PAV	1A	2170	0.670389	0.000205069	0.173673		Eigenvector5	4404312_PAV	1A	2170	0.421506	0.00167637	0.375196		Eigenvector6	3024016_PAV	1A	2170	0.436931	0.00142797	0.359587		Eigenvector7	2253321_PAV
Eigenvector1	3032005_PAV	1A	2170	0.794598	4.93693e-05	0.0998524		Eigenvector2	3032005_PAV	1A	2170	0.587425	0.000260378	0.231047		Eigenvector3	4408437_PAV	1A	2170	0.727554	0.000119942	0.138135		Eigenvector4	3032005_PAV	1A	2170	0.687708	0.000177416	0.162596		Eigenvector5	4408437_PAV	1A	2170	0.421506	0.00167637	0.375196		Eigenvector6	3941788_PAV	1A	2170	0.513664	0.00107645	0.289321		Eigenvector7	4404312_PAV
Eigenvector1	3533990_PAV	1A	2170	0.81531	3.83368e-05	0.0886774		Eigenvector2	3533990_PAV	1A	2170	0.759099	8.8042e-05	0.119701		Eigenvector3	3385174_PAV	1A	2170	0.962655	2.08668e-06	0.0165294		Eigenvector4	4398212_PAV	1A	2170	0.853919	4.3996e-05	0.0685833		Eigenvector5	3032005_PAV	1A	2170	0.430367	0.00159086	0.366162		Eigenvector6	3533990_PAV	1A	2170	0.717168	0.000342367	0.144379		Eigenvector7	4408437_PAV
Eigenvector1	3939338_PAV	1A	2170	0.825173	2.9399e-05	0.0834551		Eigenvector2	4394725_PAV	1A	2170	0.778249	7.39098e-05	0.108882		Eigenvector3	2253321_PAV	1A	2170	0.964283	1.74471e-06	0.0157957		Eigenvector4	3024016_PAV	1A	2170	0.965786	2.44929e-06	0.0151189		Eigenvector5	4398212_PAV	1A	2170	0.495703	0.00116264	0.304778		Eigenvector6	4394725_PAV	1A	2170	0.75644	0.000250868	0.121226		Eigenvector7	3941788_PAV
Eigenvector1	4394725_PAV	1A	2170	0.934947	3.42016e-06	0.0292131		Eigenvector2	2253321_PAV	1A	2170	0.935196	6.15498e-06	0.0290973		Eigenvector3	4398212_PAV	1A	2170	0.972978	1.09591e-06	0.0118971		Eigenvector4	3939338_PAV	1A	2170	0.987155	3.4471e-07	0.00561454		Eigenvector5	2253321_PAV	1A	2170	0.684833	0.00035	0.164416		Eigenvector6	3032005_PAV	1A	2170	0.940544	1.45451e-05	0.0266209		Eigenvector7	3032005_PAV
Eigenvector1	3953233_PAV	1A	2210	0.55692	0.00013557	0.254207		Eigenvector2	3953233_PAV	1A	2210	0.500406	0.000420297	0.300677		Eigenvector3	3953233_PAV	1A	2210	0.645975	0.000187155	0.189785		Eigenvector4	3953233_PAV	1A	2210	0.670389	0.000205069	0.173673		Eigenvector5	3953233_PAV	1A	2210	0.0873027	0.00652841	1.05897		Eigenvector6	3953233_PAV	1A	2210	0.513664	0.00107645	0.289321		Eigenvector7	3953233_PAV
Eigenvector1	3955727_PAV	1A	2210	0.55692	0.00013557	0.254207		Eigenvector2	3955727_PAV	1A	2210	0.500406	0.000420297	0.300677		Eigenvector3	3955727_PAV	1A	2210	0.645975	0.000187155	0.189785		Eigenvector4	3955727_PAV	1A	2210	0.670389	0.000205069	0.173673		Eigenvector5	3955727_PAV	1A	2210	0.0873027	0.00652841	1.05897		Eigenvector6	3955727_PAV	1A	2210	0.513664	0.00107645	0.289321		Eigenvector7	3955727_PAV
Eigenvector1	3950779_PAV	1A	2224	0.707543	7.54263e-05	0.150247		Eigenvector2	3950779_PAV	1A	2224	0.0476743	0.00350547	1.32172		Eigenvector3	3950779_PAV	1A	2224	0.0350025	0.00437366	1.4559		Eigenvector4	3950779_PAV	1A	2224	0.200591	0.00217846	0.697688		Eigenvector5	3950779_PAV	1A	2224	0.536977	0.000944252	0.270044		Eigenvector6	3950779_PAV	1A	2224	0.469586	0.00136709	0.328285		Eigenvector7	3950779_PAV
Eigenvector1	3533941_PAV	1A	2255	0.964288	1.15547e-06	0.0157931		Eigenvector2	3533941_PAV	1A	2255	0.934562	6.52353e-06	0.0293917		Eigenvector3	3533941_PAV	1A	2255	0.176038	0.00180412	0.754393		Eigenvector4	3533941_PAV	1A	2255	0.840689	5.29949e-05	0.0753648		Eigenvector5	3533941_PAV	1A	2255	0.205402	0.00392253	0.687395		Eigenvector6	3533941_PAV	1A	2255	0.957371	7.49729e-06	0.0189199		Eigenvector7	3533941_PAV
Eigenvector1	3030039_PAV	1A	2268	0.190081	0.00123408	0.721061		Eigenvector2	1863421_SNP	1A	2268	0.00727418	0.00910717	2.13822		Eigenvector3	3942183_PAV	1A	2268	0.0803408	0.00261072	1.09506		Eigenvector4	3023749_PAV	1A	2268	0.320032	0.00125776	0.494807		Eigenvector5	3934878_PAV	1A	2268	0.102569	0.00559536	0.988985		Eigenvector6	3023749_PAV	1A	2268	0.0537847	0.00897179	1.26934		Eigenvector7	1153092_PAV
Eigenvector1	1101719_SNP	1A	2268	0.2324	0.00134238	0.633764		Eigenvector2	1262143_PAV	1A	2268	0.0504823	0.00327821	1.29686		Eigenvector3	4003158_PAV	1A	2268	0.0808937	0.00296608	1.09209		Eigenvector4	1101719_SNP	1A	2268	0.436008	0.00187943	0.360505		Eigenvector5	1153092_PAV	1A	2268	0.14	0.00569036	0.853872		Eigenvector6	3030039_PAV	1A	2268	0.283525	0.00306565	0.547409		Eigenvector7	1054654_PAV
Eigenvector1	1262143_PAV	1A	2268	0.262182	0.000770849	0.581397		Eigenvector2	1054654_PAV	1A	2268	0.0633554	0.0032628	1.19822		Eigenvector3	1068373_PAV	1A	2268	0.0819381	0.00254995	1.08651		Eigenvector4	1863421_SNP	1A	2268	0.456476	0.00194828	0.340582		Eigenvector5	991347_PAV	1A	2268	0.176781	0.00435955	0.752566		Eigenvector6	3934878_PAV	1A	2268	0.476172	0.00133382	0.322236		Eigenvector7	3942183_PAV
Eigenvector1	3574106_PAV	1A	2268	0.313048	0.000530353	0.504389		Eigenvector2	991347_PAV	1A	2268	0.0696198	0.00300986	1.15727		Eigenvector3	1153092_PAV	1A	2268	0.0882312	0.00285629	1.05438		Eigenvector4	991347_PAV	1A	2268	0.596302	0.000360981	0.224534		Eigenvector5	1054654_PAV	1A	2268	0.179893	0.00462259	0.744986		Eigenvector6	1262143_PAV	1A	2268	0.58448	0.000787191	0.23323		Eigenvector7	991036_PAV
Eigenvector1	1153092_PAV	1A	2268	0.316771	0.000684181	0.499254		Eigenvector2	991036_PAV	1A	2268	0.169123	0.00163945	0.771798		Eigenvector3	991036_PAV	1A	2268	0.101034	0.00252229	0.995533		Eigenvector4	3574106_PAV	1A	2268	0.617049	0.000335205	0.20968		Eigenvector5	1262143_PAV	1A	2268	0.189205	0.00438801	0.723068		Eigenvector6	1153092_PAV	1A	2268	0.590982	0.000755283	0.228426		Eigenvector7	4003158_PAV
Eigenvector1	1054654_PAV	1A	2268	0.319143	0.000416799	0.496014		Eigenvector2	4003158_PAV	1A	2268	0.197288	0.00153056	0.7049		Eigenvector3	1054654_PAV	1A	2268	0.116155	0.00219431	0.934961		Eigenvector4	1068373_PAV	1A	2268	0.652356	0.000249034	0.185515		Eigenvector5	3942183_PAV	1A	2268	0.207722	0.00416818	0.682517		Eigenvector6	4003158_PAV	1A	2268	0.596418	0.000679517	0.224449		Eigenvector7	991347_PAV
Eigenvector1	991347_PAV	1A	2268	0.388171	0.000476592	0.410977		Eigenvector2	1153092_PAV	1A	2268	0.21278	0.00128984	0.672068		Eigenvector3	1262143_PAV	1A	2268	0.120472	0.00233786	0.919114		Eigenvector4	1054654_PAV	1A	2268	0.76479	0.000119653	0.116458		Eigenvector5	4003158_PAV	1A	2268	0.210841	0.00402745	0.676044		Eigenvector6	1054654_PAV	1A	2268	0.640559	0.000567352	0.193441		Eigenvector7	3574106_PAV
Eigenvector1	1863421_SNP	1A	2268	0.399425	0.00132161	0.398565		Eigenvector2	3023749_PAV	1A	2268	0.248514	0.00122609	0.60465		Eigenvector3	3574106_PAV	1A	2268	0.146492	0.00196639	0.834187		Eigenvector4	1262143_PAV	1A	2268	0.850546	4.54471e-05	0.070302		Eigenvector5	3574106_PAV	1A	2268	0.230946	0.00379649	0.63649		Eigenvector6	991347_PAV	1A	2268	0.644408	0.000541997	0.190839		Eigenvector7	1262143_PAV
Eigenvector1	991036_PAV	1A	2268	0.568974	0.000230238	0.244908		Eigenvector2	3574106_PAV	1A	2268	0.249638	0.00113219	0.602689		Eigenvector3	1863421_SNP	1A	2268	0.167999	0.00337994	0.774694		Eigenvector4	1153092_PAV	1A	2268	0.862397	3.96121e-05	0.0642928		Eigenvector5	991036_PAV	1A	2268	0.301735	0.0025059	0.520374		Eigenvector6	1863421_SNP	1A	2268	0.692185	0.00188167	0.159778		Eigenvector7	1863421_SNP
Eigenvector1	4003158_PAV	1A	2268	0.627055	0.000171384	0.202695		Eigenvector2	1101719_SNP	1A	2268	0.468378	0.00140878	0.329403		Eigenvector3	991347_PAV	1A	2268	0.174452	0.00156285	0.758325		Eigenvector4	3934878_PAV	1A	2268	0.878427	2.18011e-05	0.0562942		Eigenvector5	1068373_PAV	1A	2268	0.317777	0.00264754	0.497878		Eigenvector6	1068373_PAV	1A	2268	0.706036	0.000360443	0.151173		Eigenvector7	1068373_PAV
Eigenvector1	1068373_PAV	1A	2268	0.698302	0.000108876	0.155957		Eigenvector2	3934878_PAV	1A	2268	0.509992	0.000405786	0.292437		Eigenvector3	3030039_PAV	1A	2268	0.201901	0.00164961	0.694862		Eigenvector4	3942183_PAV	1A	2268	0.900258	2.10409e-05	0.0456332		Eigenvector5	1863421_SNP	1A	2268	0.343628	0.00549043	0.463911		Eigenvector6	991036_PAV	1A	2268	0.76586	0.000220917	0.11585		Eigenvector7	3030039_PAV
Eigenvector1	3934878_PAV	1A	2268	0.794029	4.71531e-05	0.100164		Eigenvector2	1068373_PAV	1A	2268	0.614955	0.000237995	0.211157		Eigenvector3	3934878_PAV	1A	2268	0.363372	0.000809608	0.439649		Eigenvector4	3030039_PAV	1A	2268	0.902199	1.73526e-05	0.0446978		Eigenvector5	3023749_PAV	1A	2268	0.538399	0.000946167	0.268895		Eigenvector6	3942183_PAV	1A	2268	0.805433	0.000154522	0.0939705		Eigenvector7	3934878_PAV
Eigenvector1	3942183_PAV	1A	2268	0.856778	1.51548e-05	0.0671318		Eigenvector2	3030039_PAV	1A	2268	0.746371	7.93586e-05	0.127045		Eigenvector3	3023749_PAV	1A	2268	0.620335	0.000211601	0.207374		Eigenvector4	991036_PAV	1A	2268	0.961579	2.70049e-06	0.0170152		Eigenvector5	1101719_SNP	1A	2268	0.798735	0.00114297	0.0975973		Eigenvector6	1101719_SNP	1A	2268	0.867997	0.000718787	0.0614818		Eigenvector7	3023749_PAV
Eigenvector1	3023749_PAV	1A	2268	0.955324	2.13812e-06	0.0198495		Eigenvector2	3942183_PAV	1A	2268	0.751934	9.55559e-05	0.12382		Eigenvector3	1101719_SNP	1A	2268	0.789295	0.000410751	0.102761		Eigenvector4	4003158_PAV	1A	2268	0.980077	8.3482e-07	0.00873983		Eigenvector5	3030039_PAV	1A	2268	0.941892	1.44194e-05	0.0259989		Eigenvector6	3574106_PAV	1A	2268	0.952063	9.39123e-06	0.0213343		Eigenvector7	1101719_SNP
Eigenvector1	1117006_PAV	1A	2293	0.35828	0.000500973	0.445778		Eigenvector2	1117006_PAV	1A	2293	0.0591649	0.00340831	1.22794		Eigenvector3	1117006_PAV	1A	2293	0.226276	0.0013776	0.645362		Eigenvector4	1117006_PAV	1A	2293	0.981725	6.49283e-07	0.00801021		Eigenvector5	1117006_PAV	1A	2293	0.203062	0.00426284	0.692372		Eigenvector6	1117006_PAV	1A	2293	0.809737	0.0001504	0.0916558		Eigenvector7	1117006_PAV
Eigenvector1	1118559_PAV	1A	2302	0.349339	0.000542347	0.456753		Eigenvector2	1118559_PAV	1A	2302	0.204448	0.00146641	0.689416		Eigenvector3	1118559_PAV	1A	2302	0.674268	0.000156685	0.171167		Eigenvector4	1118559_PAV	1A	2302	0.181707	0.00226325	0.740629		Eigenvector5	1118559_PAV	1A	2302	0.89549	4.4332e-05	0.0479393		Eigenvector6	1118559_PAV	1A	2302	0.105812	0.00660482	0.975465		Eigenvector7	1118559_PAV
Eigenvector1	1118912_PAV	1A	2319	0.0937526	0.00184022	1.02802		Eigenvector2	1070756_SNP	1A	2319	0.0170379	0.00748362	1.76858		Eigenvector3	1254185_PAV	1A	2319	0.0250902	0.00478332	1.6005		Eigenvector4	1699167_PAV	1A	2319	0.0601452	0.00471894	1.2208		Eigenvector5	1126276_PAV	1A	2319	0.186263	0.00441217	0.729873		Eigenvector6	1049863_PAV	1A	2319	0.017214	0.014505	1.76412		Eigenvector7	1114604_PAV
Eigenvector1	1086873_PAV	1A	2319	0.0991612	0.00168798	1.00366		Eigenvector2	1114604_PAV	1A	2319	0.103981	0.002416	0.983046		Eigenvector3	1699167_PAV	1A	2319	0.0768678	0.00301475	1.11426		Eigenvector4	1126276_PAV	1A	2319	0.231129	0.00194685	0.636146		Eigenvector5	1086873_PAV	1A	2319	0.2511	0.00344809	0.600153		Eigenvector6	1086873_PAV	1A	2319	0.203534	0.00418041	0.691362		Eigenvector7	1070756_SNP
Eigenvector1	1102916_SNP	1A	2319	0.121712	0.00138334	0.914666		Eigenvector2	1699167_PAV	1A	2319	0.117901	0.00183631	0.928482		Eigenvector3	1114604_PAV	1A	2319	0.094582	0.00259971	1.02419		Eigenvector4	1205883_PAV	1A	2319	0.323724	0.00131424	0.489825		Eigenvector5	1118912_PAV	1A	2319	0.296362	0.00281167	0.528177		Eigenvector6	1699167_PAV	1A	2319	0.209415	0.00401107	0.678992		Eigenvector7	1254185_PAV
Eigenvector1	1049863_PAV	1A	2319	0.144628	0.000956498	0.839749		Eigenvector2	1102916_SNP	1A	2319	0.613526	0.000870177	0.212167		Eigenvector3	1070756_SNP	1A	2319	0.137497	0.00349628	0.861707		Eigenvector4	1254185_PAV	1A	2319	0.450547	0.000763066	0.34626		Eigenvector5	1254185_PAV	1A	2319	0.307142	0.00277078	0.512661		Eigenvector6	1118912_PAV	1A	2319	0.212779	0.0040449	0.672071		Eigenvector7	1126276_PAV
Eigenvector1	1699167_PAV	1A	2319	0.245764	0.000943013	0.609481		Eigenvector2	1264920_PAV	1A	2319	0.699586	0.000136835	0.155159		Eigenvector3	1126276_PAV	1A	2319	0.264859	0.00111954	0.576985		Eigenvector4	1049863_PAV	1A	2319	0.469266	0.000677761	0.328581		Eigenvector5	1049863_PAV	1A	2319	0.318522	0.00244706	0.496861		Eigenvector6	1205883_PAV	1A	2319	0.227106	0.00369671	0.643772		Eigenvector7	1699167_PAV
Eigenvector1	1100955_SNP	1A	2319	0.526394	0.000888413	0.278689		Eigenvector2	1126276_PAV	1A	2319	0.731126	9.20815e-05	0.136008		Eigenvector3	1264920_PAV	1A	2319	0.323504	0.000435956	0.490121		Eigenvector4	1264920_PAV	1A	2319	0.560316	0.000408556	0.251567		Eigenvector5	1114604_PAV	1A	2319	0.322834	0.00258689	0.491021		Eigenvector6	1070756_SNP	1A	2319	0.366022	0.00520585	0.436493		Eigenvector7	1049863_PAV
Eigenvector1	1205883_PAV	1A	2319	0.547789	0.000211904	0.261387		Eigenvector2	1254185_PAV	1A	2319	0.763102	8.60964e-05	0.117417		Eigenvector3	1205883_PAV	1A	2319	0.345234	0.000845943	0.461886		Eigenvector4	1100955_SNP	1A	2319	0.620461	0.00122512	0.207285		Eigenvector5	1264920_PAV	1A	2319	0.503249	0.00107644	0.298217		Eigenvector6	1254185_PAV	1A	2319	0.575483	0.000823053	0.239968		Eigenvector7	1100955_SNP
Eigenvector1	1254185_PAV	1A	2319	0.624186	7.71846e-05	0.204686		Eigenvector2	1118912_PAV	1A	2319	0.925005	7.93558e-06	0.033856		Eigenvector3	1102916_SNP	1A	2319	0.389959	0.00175745	0.408981		Eigenvector4	1070756_SNP	1A	2319	0.638122	0.00117843	0.195096		Eigenvector5	1205883_PAV	1A	2319	0.554549	0.00088834	0.25606		Eigenvector6	1264920_PAV	1A	2319	0.601017	0.000710043	0.221114		Eigenvector7	1205883_PAV
Eigenvector1	1264920_PAV	1A	2319	0.630149	0.000164109	0.200556		Eigenvector2	1086873_PAV	1A	2319	0.926648	7.8588e-06	0.0330852		Eigenvector3	1086873_PAV	1A	2319	0.547131	0.000336315	0.261909		Eigenvector4	1118912_PAV	1A	2319	0.689257	0.000203289	0.161619		Eigenvector5	1070756_SNP	1A	2319	0.575323	0.00281977	0.240089		Eigenvector6	1114604_PAV	1A	2319	0.805407	0.000160421	0.0939847		Eigenvector7	1086873_PAV
Eigenvector1	1070756_SNP	1A	2319	0.721756	0.000437442	0.141609		Eigenvector2	1100955_SNP	1A	2319	0.933647	0.000124966	0.0298171		Eigenvector3	1100955_SNP	1A	2319	0.771022	0.000470088	0.112933		Eigenvector4	1102916_SNP	1A	2319	0.707345	0.000858174	0.150369		Eigenvector5	1699167_PAV	1A	2319	0.600093	0.000682957	0.221781		Eigenvector6	1126276_PAV	1A	2319	0.827989	0.000124391	0.0819756		Eigenvector7	1264920_PAV
Eigenvector1	1114604_PAV	1A	2319	0.954388	1.78547e-06	0.0202751		Eigenvector2	1205883_PAV	1A	2319	0.943365	4.54581e-06	0.0253202		Eigenvector3	1118912_PAV	1A	2319	0.849545	3.47191e-05	0.0708137		Eigenvector4	1086873_PAV	1A	2319	0.715466	0.000177073	0.145411		Eigenvector5	1100955_SNP	1A	2319	0.876713	0.00065363	0.0571425		Eigenvector6	1102916_SNP	1A	2319	0.846219	0.000862116	0.0725175		Eigenvector7	1118912_PAV
Eigenvector1	1126276_PAV	1A	2319	0.998594	9.74184e-10	0.000611218		Eigenvector2	1049863_PAV	1A	2319	0.9483	3.9779e-06	0.0230544		Eigenvector3	1049863_PAV	1A	2319	0.88916	1.88098e-05	0.0510203		Eigenvector4	1114604_PAV	1A	2319	0.980918	7.72401e-07	0.00836734		Eigenvector5	1102916_SNP	1A	2319	0.922667	0.000406651	0.0349549		Eigenvector6	1100955_SNP	1A	2319	0.966072	0.000158496	0.0149906		Eigenvector7	1102916_SNP
Eigenvector1	1043077_PAV	1A	2342	0.340793	0.000375149	0.46751		Eigenvector2	1043077_PAV	1A	2342	0.173823	0.00178947	0.759893		Eigenvector3	1043077_PAV	1A	2342	0.184094	0.00145941	0.734959		Eigenvector4	1043077_PAV	1A	2342	0.708464	0.000189084	0.149682		Eigenvector5	1043077_PAV	1A	2342	0.177942	0.00479424	0.749721		Eigenvector6	1043077_PAV	1A	2342	0.824955	0.000128055	0.0835699		Eigenvector7	1043077_PAV
Eigenvector1	1383478_PAV	1A	2492	0.678557	9.30999e-05	0.168414		Eigenvector2	3571787_PAV	1A	2492	0.0719304	0.00302095	1.14309		Eigenvector3	1383478_PAV	1A	2492	0.18593	0.00167806	0.73065		Eigenvector4	1383478_PAV	1A	2492	0.873024	3.36614e-05	0.0589741		Eigenvector5	1383478_PAV	1A	2492	0.226075	0.00380828	0.645747		Eigenvector6	3571787_PAV	1A	2492	0.756566	0.000252415	0.121153		Eigenvector7	1383478_PAV
Eigenvector1	3571787_PAV	1A	2492	0.734555	7.48243e-05	0.133976		Eigenvector2	1383478_PAV	1A	2492	0.161059	0.00159501	0.793016		Eigenvector3	3571787_PAV	1A	2492	0.217771	0.00144321	0.662		Eigenvector4	3571787_PAV	1A	2492	0.910074	1.63629e-05	0.0409232		Eigenvector5	3571787_PAV	1A	2492	0.246819	0.00344446	0.607622		Eigenvector6	1383478_PAV	1A	2492	0.986613	7.34382e-07	0.00585324		Eigenvector7	3571787_PAV
Eigenvector1	1278386_PAV	1A	2519	0.406303	0.000464335	0.39115		Eigenvector2	1278386_PAV	1A	2519	0.409546	0.000607828	0.387697		Eigenvector3	1278386_PAV	1A	2519	0.178833	0.000724936	0.747553		Eigenvector4	1278386_PAV	1A	2519	0.684569	0.000218003	0.164583		Eigenvector5	1278386_PAV	1A	2519	0.862458	7.66879e-05	0.0642623		Eigenvector6	1278386_PAV	1A	2519	0.885094	5.34402e-05	0.0530105		Eigenvector7	1278386_PAV
Eigenvector1	3573015_PAV	1A	2531	0.0410936	0.00224599	1.38623		Eigenvector2	1200935_PAV	1A	2531	0.0623616	0.0031868	1.20508		Eigenvector3	3534358_PAV	1A	2531	0.000332213	0.0130611	3.47858		Eigenvector4	1200935_PAV	1A	2531	0.178904	0.0024034	0.74738		Eigenvector5	1054547_PAV	1A	2531	0.561008	0.000867578	0.251031		Eigenvector6	1200935_PAV	1A	2531	0.420769	0.00165598	0.375956		Eigenvector7	3534358_PAV
Eigenvector1	3534358_PAV	1A	2531	0.303229	0.00058392	0.518229		Eigenvector2	1054547_PAV	1A	2531	0.0852543	0.00271623	1.06928		Eigenvector3	3573015_PAV	1A	2531	0.00377859	0.0083035	2.42267		Eigenvector4	1054547_PAV	1A	2531	0.275729	0.00158098	0.559518		Eigenvector5	1200935_PAV	1A	2531	0.611628	0.000659681	0.213513		Eigenvector6	3534358_PAV	1A	2531	0.487955	0.00126942	0.31162		Eigenvector7	1200935_PAV
Eigenvector1	1200935_PAV	1A	2531	0.312478	0.000711647	0.505181		Eigenvector2	3534358_PAV	1A	2531	0.820717	4.80451e-05	0.0858067		Eigenvector3	1054547_PAV	1A	2531	0.0403124	0.00402155	1.39456		Eigenvector4	3573015_PAV	1A	2531	0.84365	5.07613e-05	0.0738375		Eigenvector5	3573015_PAV	1A	2531	0.743314	0.000262042	0.128828		Eigenvector6	1054547_PAV	1A	2531	0.565105	0.000841106	0.247871		Eigenvector7	3573015_PAV
Eigenvector1	1054547_PAV	1A	2531	0.319565	0.000677489	0.495441		Eigenvector2	3573015_PAV	1A	2531	0.949063	3.88883e-06	0.0227048		Eigenvector3	1200935_PAV	1A	2531	0.0556429	0.00354476	1.25459		Eigenvector4	3534358_PAV	1A	2531	0.888295	2.01314e-05	0.0514429		Eigenvector5	3534358_PAV	1A	2531	0.790381	0.000181901	0.102164		Eigenvector6	3573015_PAV	1A	2531	0.750089	0.000250858	0.124887		Eigenvector7	1054547_PAV
Eigenvector1	1089977_PAV	1A	2577	0.808499	2.75242e-05	0.0923206		Eigenvector2	1089977_PAV	1A	2577	0.0406661	0.00373183	1.39077		Eigenvector3	1089977_PAV	1A	2577	0.0464482	0.00290183	1.33303		Eigenvector4	1233012_PAV	1A	2577	0.311741	0.00135931	0.506206		Eigenvector5	1089977_PAV	1A	2577	0.21879	0.00341862	0.659972		Eigenvector6	1233012_PAV	1A	2577	0.126477	0.00599896	0.897989		Eigenvector7	1089977_PAV
Eigenvector1	1233012_PAV	1A	2577	0.900253	9.02814e-06	0.0456353		Eigenvector2	1233012_PAV	1A	2577	0.605965	0.000231235	0.217552		Eigenvector3	1233012_PAV	1A	2577	0.94065	5.35702e-06	0.0265721		Eigenvector4	1089977_PAV	1A	2577	0.955994	3.98896e-06	0.0195448		Eigenvector5	1233012_PAV	1A	2577	0.762205	0.000233387	0.117928		Eigenvector6	1089977_PAV	1A	2577	0.553394	0.000840731	0.256965		Eigenvector7	1233012_PAV
Eigenvector1	1265480_PAV	1A	2754	0.460846	0.000381237	0.336444		Eigenvector2	1265480_PAV	1A	2754	0.528373	0.000311247	0.27706		Eigenvector3	1265480_PAV	1A	2754	0.0194142	0.00493663	1.71188		Eigenvector4	1265480_PAV	1A	2754	0.147381	0.00257674	0.83156		Eigenvector5	1265480_PAV	1A	2754	0.362227	0.00211484	0.441019		Eigenvector6	1265480_PAV	1A	2754	0.445906	0.00152332	0.350757		Eigenvector7	1265480_PAV
Eigenvector1	1091468_SNP	1A	2815	0.274892	0.00138652	0.560837		Eigenvector2	1091468_SNP	1A	2815	0.107042	0.00297561	0.970444		Eigenvector3	1091468_SNP	1A	2815	0.0825573	0.00487134	1.08324		Eigenvector4	1091468_SNP	1A	2815	0.728565	0.000860682	0.137531		Eigenvector5	1091468_SNP	1A	2815	0.485997	0.00367345	0.313367		Eigenvector6	1091468_SNP	1A	2815	0.756533	0.00132118	0.121172		Eigenvector7	1091468_SNP
Eigenvector1	1271356_PAV	1A	2827	0.662626	0.000112622	0.178732		Eigenvector2	1271356_PAV	1A	2827	0.565676	0.000301981	0.247432		Eigenvector3	1271356_PAV	1A	2827	0.101081	0.00252303	0.995332		Eigenvector4	1271356_PAV	1A	2827	0.583326	0.000401003	0.234089		Eigenvector5	1271356_PAV	1A	2827	0.0946067	0.00711744	1.02408		Eigenvector6	1271356_PAV	1A	2827	0.766278	0.000226339	0.115614		Eigenvector7	1271356_PAV
Eigenvector1	1083021_PAV	1A	2827	0.863554	1.05192e-05	0.0637106		Eigenvector2	1083021_PAV	1A	2827	0.663948	0.000161989	0.177866		Eigenvector3	1083021_PAV	1A	2827	0.155095	0.00192243	0.809403		Eigenvector4	1083021_PAV	1A	2827	0.999294	1.01799e-09	0.000306701		Eigenvector5	1083021_PAV	1A	2827	0.239147	0.00363906	0.621335		Eigenvector6	1083021_PAV	1A	2827	0.788961	0.000187281	0.102944		Eigenvector7	1083021_PAV
Eigenvector1	1700468_PAV	1A	2873	0.845602	2.52579e-05	0.0728342		Eigenvector2	1700468_PAV	1A	2873	0.0405298	0.00378979	1.39223		Eigenvector3	1700468_PAV	1A	2873	0.0562223	0.0029918	1.25009		Eigenvector4	1700468_PAV	1A	2873	0.786277	9.66464e-05	0.104425		Eigenvector5	1700468_PAV	1A	2873	0.342363	0.00226316	0.465513		Eigenvector6	1700468_PAV	1A	2873	0.608015	0.000687242	0.216086		Eigenvector7	1700468_PAV
Eigenvector1	4008949_PAV	1A	2935	0.460047	0.000392236	0.337198		Eigenvector2	4008949_PAV	1A	2935	0.408597	0.000629143	0.388705		Eigenvector3	4008949_PAV	1A	2935	0.0427487	0.00341346	1.36908		Eigenvector4	4008949_PAV	1A	2935	0.996287	2.92864e-08	0.00161537		Eigenvector5	4008949_PAV	1A	2935	0.248598	0.00315722	0.604503		Eigenvector6	4008949_PAV	1A	2935	0.790327	0.000180261	0.102193		Eigenvector7	4008949_PAV
Eigenvector1	1214918_PAV	1A	2971	0.31055	0.000603728	0.507868		Eigenvector2	1214918_PAV	1A	2971	0.05963	0.00328512	1.22454		Eigenvector3	1214918_PAV	1A	2971	0.148553	0.00179626	0.828119		Eigenvector4	1765605_PAV	1A	2971	0.422683	0.0008449	0.373986		Eigenvector5	1214918_PAV	1A	2971	0.223273	0.00372069	0.651164		Eigenvector6	1765605_PAV	1A	2971	0.42662	0.00154244	0.369959		Eigenvector7	1214918_PAV
Eigenvector1	1765605_PAV	1A	2971	0.780806	5.53823e-05	0.107457		Eigenvector2	1765605_PAV	1A	2971	0.46356	0.000492503	0.333894		Eigenvector3	3934728_SNP	1A	2971	0.572995	0.00104853	0.241849		Eigenvector4	1214918_PAV	1A	2971	0.733753	0.000154782	0.13445		Eigenvector5	1765605_PAV	1A	2971	0.732055	0.000299142	0.135457		Eigenvector6	1214918_PAV	1A	2971	0.687838	0.000417115	0.162514		Eigenvector7	3934728_SNP
Eigenvector1	3934728_SNP	1A	2971	0.929734	8.77886e-05	0.0316413		Eigenvector2	3934728_SNP	1A	2971	0.719081	0.000603385	0.143222		Eigenvector3	1765605_PAV	1A	2971	0.924894	7.7591e-06	0.033908		Eigenvector4	3934728_SNP	1A	2971	0.97959	4.66705e-05	0.00895544		Eigenvector5	3934728_SNP	1A	2971	0.772244	0.00133348	0.112245		Eigenvector6	3934728_SNP	1A	2971	0.949485	0.000268792	0.0225121		Eigenvector7	1765605_PAV
Eigenvector1	1217604_PAV	1A	2998	0.729295	6.37293e-05	0.137097		Eigenvector2	1217604_PAV	1A	2998	0.456871	0.000520303	0.340206		Eigenvector3	1217604_PAV	1A	2998	0.0146962	0.00570279	1.8328		Eigenvector4	1217604_PAV	1A	2998	0.607831	0.000343263	0.216217		Eigenvector5	1217604_PAV	1A	2998	0.0251896	0.0130427	1.59878		Eigenvector6	1217604_PAV	1A	2998	0.417318	0.00169105	0.379533		Eigenvector7	1217604_PAV
Eigenvector1	3956557_SNP	1A	3000	0.115069	0.00311903	0.939041		Eigenvector2	4410689_PAV	1A	3000	0.222163	0.00140415	0.653328		Eigenvector3	3943271_PAV	1A	3000	0.0246453	0.00371023	1.60827		Eigenvector4	3956557_SNP	1A	3000	0.0480599	0.00585	1.31822		Eigenvector5	3943271_PAV	1A	3000	0.451315	0.00140692	0.34552		Eigenvector6	3943271_PAV	1A	3000	0.0796045	0.00803531	1.09906		Eigenvector7	3943271_PAV
Eigenvector1	4410689_PAV	1A	3000	0.212976	0.00097127	0.67167		Eigenvector2	3956557_SNP	1A	3000	0.436351	0.00151791	0.360164		Eigenvector3	3956557_SNP	1A	3000	0.0402276	0.00619338	1.39548		Eigenvector4	4410689_PAV	1A	3000	0.621048	0.000324225	0.206875		Eigenvector5	3956557_SNP	1A	3000	0.536404	0.00313784	0.270508		Eigenvector6	4410689_PAV	1A	3000	0.745454	0.000279774	0.127579		Eigenvector7	4410689_PAV
Eigenvector1	3943271_PAV	1A	3000	0.58669	0.000106898	0.231591		Eigenvector2	3943271_PAV	1A	3000	0.667227	0.000162039	0.175727		Eigenvector3	4410689_PAV	1A	3000	0.134203	0.00221009	0.872239		Eigenvector4	3943271_PAV	1A	3000	0.988454	2.17493e-07	0.00504365		Eigenvector5	4410689_PAV	1A	3000	0.958858	6.97382e-06	0.0182458		Eigenvector6	3956557_SNP	1A	3000	0.95589	0.000232787	0.0195923		Eigenvector7	3956557_SNP
Eigenvector1	3942842_PAV	1A	3051	0.299731	0.000508315	0.523268		Eigenvector2	2258746_SNP	1A	3051	0.00317952	0.0105081	2.49764		Eigenvector3	1121442_PAV	1A	3051	0.0331148	0.00400433	1.47998		Eigenvector4	1121442_PAV	1A	3051	0.242754	0.00182453	0.614833		Eigenvector5	2286277_SNP	1A	3051	0.121725	0.0112385	0.914619		Eigenvector6	3941852_PAV	1A	3051	0.457404	0.00136031	0.3397		Eigenvector7	2276219_PAV
Eigenvector1	3946351_PAV	1A	3051	0.299731	0.000508315	0.523268		Eigenvector2	3942842_PAV	1A	3051	0.0496831	0.00364269	1.30379		Eigenvector3	3942842_PAV	1A	3051	0.0417439	0.00392087	1.37941		Eigenvector4	2258746_SNP	1A	3051	0.305993	0.00247222	0.514288		Eigenvector5	1082152_PAV	1A	3051	0.128459	0.00574398	0.891236		Eigenvector6	2258746_SNP	1A	3051	0.457461	0.00402659	0.339646		Eigenvector7	1082152_PAV
Eigenvector1	3954441_PAV	1A	3051	0.299731	0.000508315	0.523268		Eigenvector2	3946351_PAV	1A	3051	0.0496831	0.00364269	1.30379		Eigenvector3	3946351_PAV	1A	3051	0.0417439	0.00392087	1.37941		Eigenvector4	3941852_PAV	1A	3051	0.665863	0.000244845	0.176615		Eigenvector5	2276219_PAV	1A	3051	0.142274	0.00555767	0.846874		Eigenvector6	1121442_PAV	1A	3051	0.559222	0.000866758	0.252416		Eigenvector7	2286277_SNP
Eigenvector1	1100888_PAV	1A	3051	0.510252	0.000160298	0.292215		Eigenvector2	3954441_PAV	1A	3051	0.0496831	0.00364269	1.30379		Eigenvector3	3954441_PAV	1A	3051	0.0417439	0.00392087	1.37941		Eigenvector4	1100888_PAV	1A	3051	0.692868	0.000192789	0.159349		Eigenvector5	1151185_PAV	1A	3051	0.152204	0.00500413	0.817575		Eigenvector6	2276219_PAV	1A	3051	0.603899	0.000637006	0.219036		Eigenvector7	2258746_SNP
Eigenvector1	1082152_PAV	1A	3051	0.512795	0.000280398	0.290057		Eigenvector2	2276219_PAV	1A	3051	0.0618263	0.00302047	1.20883		Eigenvector3	3941852_PAV	1A	3051	0.0430068	0.00392095	1.36646		Eigenvector4	2286277_SNP	1A	3051	0.745785	0.000793349	0.127386		Eigenvector5	1100888_PAV	1A	3051	0.152722	0.00506798	0.816099		Eigenvector6	2286277_SNP	1A	3051	0.639673	0.00237643	0.194042		Eigenvector7	1100888_PAV
Eigenvector1	2258746_SNP	1A	3051	0.55305	0.000847051	0.257236		Eigenvector2	1100888_PAV	1A	3051	0.0710185	0.00287922	1.14863		Eigenvector3	1100888_PAV	1A	3051	0.120851	0.00161654	0.917748		Eigenvector4	1082152_PAV	1A	3051	0.771956	0.00010978	0.112408		Eigenvector5	3942842_PAV	1A	3051	0.216751	0.00359407	0.664038		Eigenvector6	3942842_PAV	1A	3051	0.697059	0.000378466	0.156731		Eigenvector7	4406632_PAV
Eigenvector1	4406632_PAV	1A	3051	0.582681	0.000118542	0.234569		Eigenvector2	1121442_PAV	1A	3051	0.18523	0.00157107	0.732288		Eigenvector3	4406632_PAV	1A	3051	0.136754	0.00187446	0.864059		Eigenvector4	3942842_PAV	1A	3051	0.814511	7.3039e-05	0.0891028		Eigenvector5	3946351_PAV	1A	3051	0.216751	0.00359407	0.664038		Eigenvector6	3946351_PAV	1A	3051	0.697059	0.000378466	0.156731		Eigenvector7	4411099_PAV
Eigenvector1	4411099_PAV	1A	3051	0.582681	0.000118542	0.234569		Eigenvector2	2286277_SNP	1A	3051	0.190619	0.00268139	0.719833		Eigenvector3	4411099_PAV	1A	3051	0.136754	0.00187446	0.864059		Eigenvector4	3946351_PAV	1A	3051	0.814511	7.3039e-05	0.0891028		Eigenvector5	3954441_PAV	1A	3051	0.216751	0.00359407	0.664038		Eigenvector6	3954441_PAV	1A	3051	0.697059	0.000378466	0.156731		Eigenvector7	1151185_PAV
Eigenvector1	2276219_PAV	1A	3051	0.585459	0.000206925	0.232504		Eigenvector2	1082152_PAV	1A	3051	0.209125	0.00134176	0.679593		Eigenvector3	1151185_PAV	1A	3051	0.18757	0.00168593	0.726838		Eigenvector4	3954441_PAV	1A	3051	0.814511	7.3039e-05	0.0891028		Eigenvector5	1121442_PAV	1A	3051	0.306684	0.00275013	0.513309		Eigenvector6	1100888_PAV	1A	3051	0.698957	0.000330964	0.155549		Eigenvector7	3942842_PAV
Eigenvector1	2286277_SNP	1A	3051	0.601284	0.000455463	0.22092		Eigenvector2	3941852_PAV	1A	3051	0.382246	0.000717733	0.417657		Eigenvector3	2276219_PAV	1A	3051	0.221962	0.00134853	0.653721		Eigenvector4	4406632_PAV	1A	3051	0.819175	6.98846e-05	0.0866236		Eigenvector5	2258746_SNP	1A	3051	0.356393	0.0053052	0.448071		Eigenvector6	1082152_PAV	1A	3051	0.960049	5.60027e-06	0.0177064		Eigenvector7	3946351_PAV
Eigenvector1	1121442_PAV	1A	3051	0.686666	4.58399e-05	0.163254		Eigenvector2	1151185_PAV	1A	3051	0.534775	0.000357636	0.271829		Eigenvector3	1082152_PAV	1A	3051	0.285793	0.00101081	0.543949		Eigenvector4	4411099_PAV	1A	3051	0.819175	6.98846e-05	0.0866236		Eigenvector5	4406632_PAV	1A	3051	0.362451	0.00217461	0.44075		Eigenvector6	1151185_PAV	1A	3051	0.967649	3.9697e-06	0.0142822		Eigenvector7	3954441_PAV
Eigenvector1	3941852_PAV	1A	3051	0.732571	3.628e-05	0.135151		Eigenvector2	4406632_PAV	1A	3051	0.954337	3.12935e-06	0.0202984		Eigenvector3	2258746_SNP	1A	3051	0.297557	0.00233784	0.52643		Eigenvector4	1151185_PAV	1A	3051	0.868569	3.53687e-05	0.0611958		Eigenvector5	4411099_PAV	1A	3051	0.362451	0.00217461	0.44075		Eigenvector6	4406632_PAV	1A	3051	0.996647	4.26027e-08	0.00145858		Eigenvector7	3941852_PAV
Eigenvector1	1151185_PAV	1A	3051	0.950556	2.15592e-06	0.0220224		Eigenvector2	4411099_PAV	1A	3051	0.954337	3.12935e-06	0.0202984		Eigenvector3	2286277_SNP	1A	3051	0.456104	0.00142776	0.340936		Eigenvector4	2276219_PAV	1A	3051	0.977278	1.05283e-06	0.00998187		Eigenvector5	3941852_PAV	1A	3051	0.515119	0.00108758	0.288093		Eigenvector6	4411099_PAV	1A	3051	0.996647	4.26027e-08	0.00145858		Eigenvector7	1121442_PAV
Eigenvector1	1108604_SNP	1A	3055	0.824222	0.000195803	0.0839558		Eigenvector2	1108604_SNP	1A	3055	0.335821	0.00143495	0.473892		Eigenvector3	1108604_SNP	1A	3055	0.136325	0.00092034	0.865426		Eigenvector4	1108604_SNP	1A	3055	0.510491	0.00163064	0.292012		Eigenvector5	1108604_SNP	1A	3055	0.309995	0.00597531	0.508645		Eigenvector6	1108604_SNP	1A	3055	0.853992	0.000746157	0.0685462		Eigenvector7	1108604_SNP
Eigenvector1	4409927_PAV	1A	3242	0.378994	0.000531884	0.421368		Eigenvector2	4409927_PAV	1A	3242	0.291843	0.00103807	0.534851		Eigenvector3	4409927_PAV	1A	3242	0.000355735	0.00499501	3.44887		Eigenvector4	4409927_PAV	1A	3242	0.000526263	0.0161659	3.2788		Eigenvector5	4409927_PAV	1A	3242	0.941187	1.41228e-05	0.0263239		Eigenvector6	4409927_PAV	1A	3242	0.546874	0.0009467	0.262113		Eigenvector7	4409927_PAV
Eigenvector1	1090977_PAV	1A	3286	0.610641	9.03946e-05	0.214214		Eigenvector2	1090977_PAV	1A	3286	0.968333	1.44551e-06	0.0139755		Eigenvector3	1090977_PAV	1A	3286	0.0656629	0.00166144	1.18268		Eigenvector4	1090977_PAV	1A	3286	0.881695	2.69777e-05	0.0546818		Eigenvector5	1090977_PAV	1A	3286	0.213752	0.00401899	0.670091		Eigenvector6	1090977_PAV	1A	3286	0.640821	0.00055868	0.193263		Eigenvector7	1090977_PAV
Eigenvector1	1052695_SNP	1A	3348	0.969378	1.36427e-05	0.0135069		Eigenvector2	1052695_SNP	1A	3348	0.207617	0.00217891	0.682737		Eigenvector3	1052695_SNP	1A	3348	0.314478	0.00140232	0.50241		Eigenvector4	1052695_SNP	1A	3348	0.490507	0.00170665	0.309355		Eigenvector5	1052695_SNP	1A	3348	0.759873	0.00142798	0.119259		Eigenvector6	1052695_SNP	1A	3348	0.987262	6.7687e-05	0.00556776		Eigenvector7	1052695_SNP
Eigenvector1	4394651_PAV	1A	3489	0.513225	0.000303528	0.289692		Eigenvector2	4394651_PAV	1A	3489	0.772243	7.79388e-05	0.112246		Eigenvector3	4394651_PAV	1A	3489	0.422658	0.000596885	0.374011		Eigenvector4	4394651_PAV	1A	3489	0.206737	0.00189299	0.684582		Eigenvector5	4394651_PAV	1A	3489	0.277738	0.00307548	0.556365		Eigenvector6	4394651_PAV	1A	3489	0.415364	0.00174635	0.381571		Eigenvector7	4394651_PAV
Eigenvector1	992286_PAV	1A	3608	0.266981	0.000888786	0.57352		Eigenvector2	1249657_PAV	1A	3608	0.0344984	0.00415774	1.4622		Eigenvector3	992286_PAV	1A	3608	0.0862096	0.00282308	1.06444		Eigenvector4	1271287_PAV	1A	3608	0.568682	0.000431998	0.245131		Eigenvector5	1271287_PAV	1A	3608	0.111121	0.00644425	0.954205		Eigenvector6	992286_PAV	1A	3608	0.384235	0.00196435	0.415404		Eigenvector7	1249657_PAV
Eigenvector1	1280197_PAV	1A	3608	0.689667	0.000105133	0.161361		Eigenvector2	1271287_PAV	1A	3608	0.136967	0.00168917	0.863385		Eigenvector3	1271287_PAV	1A	3608	0.134012	0.0021227	0.872857		Eigenvector4	992286_PAV	1A	3608	0.636372	0.000283119	0.196289		Eigenvector5	1385265_PAV	1A	3608	0.187912	0.00428059	0.726045		Eigenvector6	1385265_PAV	1A	3608	0.590821	0.000763527	0.228544		Eigenvector7	1271287_PAV
Eigenvector1	1271287_PAV	1A	3608	0.897099	1.00605e-05	0.0471597		Eigenvector2	992286_PAV	1A	3608	0.405691	0.000664295	0.391805		Eigenvector3	1280197_PAV	1A	3608	0.154165	0.00198796	0.812015		Eigenvector4	1385265_PAV	1A	3608	0.68053	0.000226946	0.167153		Eigenvector5	1280197_PAV	1A	3608	0.210476	0.00404167	0.676797		Eigenvector6	1271287_PAV	1A	3608	0.734798	0.00030078	0.133832		Eigenvector7	1280197_PAV
Eigenvector1	1385265_PAV	1A	3608	0.915928	5.03404e-06	0.0381386		Eigenvector2	1385265_PAV	1A	3608	0.540623	0.000331309	0.267105		Eigenvector3	1249657_PAV	1A	3608	0.269621	0.00111367	0.569247		Eigenvector4	1280197_PAV	1A	3608	0.864188	3.67839e-05	0.0633916		Eigenvector5	992286_PAV	1A	3608	0.224309	0.00387352	0.649154		Eigenvector6	1249657_PAV	1A	3608	0.87606	6.35273e-05	0.0574663		Eigenvector7	1385265_PAV
Eigenvector1	1249657_PAV	1A	3608	0.9519	2.61875e-06	0.0214085		Eigenvector2	1280197_PAV	1A	3608	0.73656	0.000106609	0.132792		Eigenvector3	1385265_PAV	1A	3608	0.328447	0.000933746	0.483534		Eigenvector4	1249657_PAV	1A	3608	0.966337	1.72527e-06	0.0148712		Eigenvector5	1249657_PAV	1A	3608	0.549279	0.000928461	0.260207		Eigenvector6	1280197_PAV	1A	3608	0.88041	5.92448e-05	0.0553151		Eigenvector7	992286_PAV
Eigenvector1	1128421_SNP	1A	3642	0.0411662	0.00397839	1.38546		Eigenvector2	1128421_SNP	1A	3642	0.0355241	0.00623609	1.44948		Eigenvector3	1128421_SNP	1A	3642	0.0253192	0.00644417	1.59655		Eigenvector4	1128421_SNP	1A	3642	0.379357	0.00260064	0.420952		Eigenvector5	1128421_SNP	1A	3642	0.871333	0.000622645	0.0598156		Eigenvector6	1128421_SNP	1A	3642	0.873585	0.000664947	0.0586951		Eigenvector7	1128421_SNP
Eigenvector1	4404585_PAV	1A	3795	0.260987	0.000337443	0.583381		Eigenvector2	1160763_PAV	1A	3795	0.384015	0.000679341	0.415652		Eigenvector3	4404585_PAV	1A	3795	0.0862259	0.00291599	1.06436		Eigenvector4	4404585_PAV	1A	3795	0.00717654	0.00865	2.14408		Eigenvector5	4404585_PAV	1A	3795	0.00470803	0.0209669	2.32716		Eigenvector6	3022776_PAV	1A	3795	0.109947	0.00661483	0.958817		Eigenvector7	4404585_PAV
Eigenvector1	3034160_SNP	1A	3795	0.447594	0.00115532	0.349115		Eigenvector2	3034160_SNP	1A	3795	0.652825	0.00078202	0.185203		Eigenvector3	3022776_PAV	1A	3795	0.119496	0.00209179	0.922647		Eigenvector4	3022776_PAV	1A	3795	0.136889	0.00272336	0.86363		Eigenvector5	3022776_PAV	1A	3795	0.142287	0.00556269	0.846834		Eigenvector6	4404585_PAV	1A	3795	0.20209	0.00403124	0.694455		Eigenvector7	3022776_PAV
Eigenvector1	3022776_PAV	1A	3795	0.540037	0.00023261	0.267577		Eigenvector2	4404585_PAV	1A	3795	0.692034	0.00014138	0.159873		Eigenvector3	1160763_PAV	1A	3795	0.561677	0.000328414	0.250513		Eigenvector4	3034160_SNP	1A	3795	0.860669	0.000393786	0.0651638		Eigenvector5	1160763_PAV	1A	3795	0.389703	0.00188905	0.409266		Eigenvector6	1160763_PAV	1A	3795	0.673431	0.000465743	0.171707		Eigenvector7	1160763_PAV
Eigenvector1	1160763_PAV	1A	3795	0.743794	3.75281e-05	0.128547		Eigenvector2	3022776_PAV	1A	3795	0.884581	1.98348e-05	0.0532624		Eigenvector3	3034160_SNP	1A	3795	0.999926	1.42732e-07	3.22085e-05		Eigenvector4	1160763_PAV	1A	3795	0.983204	5.95154e-07	0.00735624		Eigenvector5	3034160_SNP	1A	3795	0.456426	0.00394763	0.34063		Eigenvector6	3034160_SNP	1A	3795	0.711836	0.0017464	0.14762		Eigenvector7	3034160_SNP
Eigenvector1	2260557_PAV	1A	3847	0.833828	2.37335e-05	0.0789235		Eigenvector2	2260557_PAV	1A	3847	0.0151395	0.00518237	1.81989		Eigenvector3	2260557_PAV	1A	3847	0.698828	0.000146662	0.15563		Eigenvector4	2260557_PAV	1A	3847	0.785063	9.18513e-05	0.105095		Eigenvector5	2260557_PAV	1A	3847	0.0589552	0.00852638	1.22948		Eigenvector6	2260557_PAV	1A	3847	0.270818	0.00310346	0.567322		Eigenvector7	2260557_PAV
Eigenvector1	1138687_PAV	1A	3861	0.675835	0.00011264	0.17016		Eigenvector2	1138687_PAV	1A	3861	0.118868	0.00221092	0.924934		Eigenvector3	1138687_PAV	1A	3861	0.902637	1.09135e-05	0.0444869		Eigenvector4	1138687_PAV	1A	3861	0.416079	0.000869548	0.380824		Eigenvector5	1138687_PAV	1A	3861	0.186091	0.00444616	0.730274		Eigenvector6	1138687_PAV	1A	3861	0.143636	0.00554448	0.842735		Eigenvector7	1138687_PAV
Eigenvector1	1271687_PAV	1A	3887	0.386184	0.000313703	0.413206		Eigenvector2	1271687_PAV	1A	3887	0.998536	3.13574e-09	0.000636084		Eigenvector3	1271687_PAV	1A	3887	0.991949	9.88664e-08	0.00351048		Eigenvector4	1271687_PAV	1A	3887	0.363563	0.0011177	0.43942		Eigenvector5	1271687_PAV	1A	3887	0.758616	0.000241372	0.119978		Eigenvector6	1271687_PAV	1A	3887	0.933895	1.60683e-05	0.0297021		Eigenvector7	1271687_PAV
Eigenvector1	1093111_SNP	1A	3929	0.666144	0.000569244	0.176432		Eigenvector2	1093111_SNP	1A	3929	0.0020293	0.00969326	2.69265		Eigenvector3	1093111_SNP	1A	3929	0.758045	0.000525963	0.120305		Eigenvector4	1093111_SNP	1A	3929	0.463129	0.00202991	0.334298		Eigenvector5	1093111_SNP	1A	3929	0.616238	0.00226044	0.210252		Eigenvector6	1093111_SNP	1A	3929	0.0736765	0.0127793	1.13267		Eigenvector7	1093111_SNP
Eigenvector1	4005859_PAV	1A	3956	0.229165	0.000452717	0.639852		Eigenvector2	4005859_PAV	1A	3956	0.484815	0.00039725	0.314424		Eigenvector3	4005859_PAV	1A	3956	0.434361	0.000588244	0.36215		Eigenvector4	4005859_PAV	1A	3956	0.818037	5.12061e-05	0.0872271		Eigenvector5	4005859_PAV	1A	3956	0.534724	0.000964544	0.27187		Eigenvector6	4005859_PAV	1A	3956	0.0356881	0.0117382	1.44748		Eigenvector7	4005859_PAV
Eigenvector1	1043910_SNP	1A	4019	0.42761	0.00103885	0.368953		Eigenvector2	1043910_SNP	1A	4019	0.123762	0.00356047	0.907413		Eigenvector3	1043910_SNP	1A	4019	0.174405	0.00318768	0.758442		Eigenvector4	1043910_SNP	1A	4019	0.489425	0.00157867	0.310314		Eigenvector5	1043910_SNP	1A	4019	0.0203902	0.0199946	1.69058		Eigenvector6	1043910_SNP	1A	4019	0.847821	0.000826874	0.0716959		Eigenvector7	1043910_SNP
Eigenvector1	1079222_SNP	1A	4025	0.189195	0.00158015	0.723091		Eigenvector2	1079222_SNP	1A	4025	0.0902598	0.00441535	1.04451		Eigenvector3	1079222_SNP	1A	4025	0.0874947	0.00338242	1.05802		Eigenvector4	1079222_SNP	1A	4025	0.805479	0.00044527	0.0939457		Eigenvector5	1079222_SNP	1A	4025	0.022838	0.0156425	1.64134		Eigenvector6	1079222_SNP	1A	4025	0.696722	0.00167983	0.15694		Eigenvector7	1079222_SNP
Eigenvector1	1091897_PAV	1A	4057	0.494645	0.000275114	0.305706		Eigenvector2	1091897_PAV	1A	4057	0.0409583	0.0034652	1.38766		Eigenvector3	1091897_PAV	1A	4057	0.869296	2.59423e-05	0.0608323		Eigenvector4	1091897_PAV	1A	4057	0.171249	0.00242308	0.766372		Eigenvector5	1091897_PAV	1A	4057	0.00238118	0.0241813	2.62321		Eigenvector6	1091897_PAV	1A	4057	0.0285457	0.012368	1.54446		Eigenvector7	1091897_PAV
Eigenvector1	1258787_PAV	1A	4064	0.212184	0.00115303	0.673288		Eigenvector2	1261666_PAV	1A	4064	0.597068	0.000264737	0.223976		Eigenvector3	1258787_PAV	1A	4064	0.0131949	0.00573563	1.8796		Eigenvector4	1258787_PAV	1A	4064	0.144092	0.00244615	0.841361		Eigenvector5	1261666_PAV	1A	4064	0.0317538	0.0110221	1.4982		Eigenvector6	1261666_PAV	1A	4064	0.891434	4.95187e-05	0.049911		Eigenvector7	1258787_PAV
Eigenvector1	1261666_PAV	1A	4064	0.375116	0.000454366	0.425835		Eigenvector2	1258787_PAV	1A	4064	0.652003	0.000193285	0.185751		Eigenvector3	1261666_PAV	1A	4064	0.0349592	0.00398735	1.45644		Eigenvector4	1261666_PAV	1A	4064	0.214024	0.00205628	0.669538		Eigenvector5	1258787_PAV	1A	4064	0.0425821	0.0107636	1.37077		Eigenvector6	1258787_PAV	1A	4064	0.919565	2.65722e-05	0.0364176		Eigenvector7	1261666_PAV
Eigenvector1	2277788_SNP	1A	4123	0.0463417	0.00438209	1.33403		Eigenvector2	2277788_SNP	1A	4123	0.90298	0.00018245	0.0443221		Eigenvector3	2277788_SNP	1A	4123	0.512047	0.00126302	0.29069		Eigenvector4	2277788_SNP	1A	4123	0.793307	0.000592942	0.100559		Eigenvector5	2277788_SNP	1A	4123	0.583916	0.00254354	0.233649		Eigenvector6	2277788_SNP	1A	4123	0.593857	0.00267627	0.226318		Eigenvector7	2277788_SNP
Eigenvector1	3959373_PAV	1A	4213	0.300518	0.00058969	0.52213		Eigenvector2	3959373_PAV	1A	4213	0.65649	0.000185229	0.182772		Eigenvector3	3959373_PAV	1A	4213	0.0521897	0.00357331	1.28242		Eigenvector4	3959373_PAV	1A	4213	0.496831	0.000626352	0.303792		Eigenvector5	3959373_PAV	1A	4213	0.0495507	0.0101478	1.30495		Eigenvector6	3959373_PAV	1A	4213	0.393503	0.00154175	0.405052		Eigenvector7	3959373_PAV
Eigenvector1	2280478_SNP	1A	4217	0.320952	0.000648679	0.49356		Eigenvector2	2280478_SNP	1A	4217	0.660856	0.000606223	0.179893		Eigenvector3	2280478_SNP	1A	4217	0.106766	0.00365428	0.971565		Eigenvector4	2280478_SNP	1A	4217	0.197788	0.00432648	0.7038		Eigenvector5	2280478_SNP	1A	4217	0.171685	0.00871083	0.765268		Eigenvector6	2280478_SNP	1A	4217	0.489718	0.00368302	0.310054		Eigenvector7	2280478_SNP
Eigenvector1	3938417_PAV	1A	4278	0.573768	0.000133122	0.241264		Eigenvector2	3938417_PAV	1A	4278	0.0224254	0.00317587	1.64926		Eigenvector3	3938417_PAV	1A	4278	0.0205144	0.00377895	1.68794		Eigenvector4	3938417_PAV	1A	4278	0.604844	0.000361074	0.218356		Eigenvector5	3938417_PAV	1A	4278	0.114546	0.00639595	0.94102		Eigenvector6	3938417_PAV	1A	4278	0.90806	3.49221e-05	0.0418856		Eigenvector7	3938417_PAV
Eigenvector1	1266100_SNP	1A	4288	0.0460586	0.00159717	1.33669		Eigenvector2	1266100_SNP	1A	4288	0.951195	7.09704e-05	0.0217302		Eigenvector3	1266100_SNP	1A	4288	0.18509	0.00386151	0.732616		Eigenvector4	1266100_SNP	1A	4288	0.0917883	0.00608591	1.03721		Eigenvector5	1266100_SNP	1A	4288	0.0849885	0.0139801	1.07064		Eigenvector6	1266100_SNP	1A	4288	0.637032	0.00306887	0.195839		Eigenvector7	1266100_SNP
Eigenvector1	1720009_PAV	1A	4403	0.089494	0.0020028	1.04821		Eigenvector2	1720009_PAV	1A	4403	0.597978	0.000262807	0.223315		Eigenvector3	1720009_PAV	1A	4403	0.0737408	0.00292545	1.13229		Eigenvector4	1720009_PAV	1A	4403	0.285027	0.00153775	0.545113		Eigenvector5	1720009_PAV	1A	4403	0.00292957	0.0200421	2.5332		Eigenvector6	1720009_PAV	1A	4403	0.72665	0.000312777	0.138675		Eigenvector7	1720009_PAV
Eigenvector1	4404847_PAV	1A	4407	0.126827	0.000491236	0.89679		Eigenvector2	4404847_PAV	1A	4407	0.142004	0.00118206	0.847699		Eigenvector3	4407318_PAV	1A	4407	0.0133927	0.00566027	1.87313		Eigenvector4	4407318_PAV	1A	4407	0.215565	0.00192321	0.666422		Eigenvector5	4407318_PAV	1A	4407	0.000838135	0.0280736	3.07669		Eigenvector6	4408215_PAV	1A	4407	0.335499	0.00228405	0.474309		Eigenvector7	4410531_PAV
Eigenvector1	4410531_PAV	1A	4407	0.130536	0.000470072	0.88427		Eigenvector2	4410531_PAV	1A	4407	0.159969	0.00114954	0.795965		Eigenvector3	4408215_PAV	1A	4407	0.142691	0.00213945	0.845603		Eigenvector4	4408215_PAV	1A	4407	0.787177	9.98929e-05	0.103928		Eigenvector5	4408215_PAV	1A	4407	0.0800397	0.00723573	1.09669		Eigenvector6	4404847_PAV	1A	4407	0.775053	0.000228202	0.110668		Eigenvector7	4404847_PAV
Eigenvector1	4407318_PAV	1A	4407	0.35607	0.000320417	0.448465		Eigenvector2	4408215_PAV	1A	4407	0.851341	3.28522e-05	0.0698966		Eigenvector3	4410531_PAV	1A	4407	0.687068	0.000146621	0.163		Eigenvector4	4410531_PAV	1A	4407	0.833529	4.60423e-05	0.0790793		Eigenvector5	4404847_PAV	1A	4407	0.288148	0.00308083	0.540385		Eigenvector6	4407318_PAV	1A	4407	0.790652	0.000158576	0.102015		Eigenvector7	4407318_PAV
Eigenvector1	4408215_PAV	1A	4407	0.551321	0.000259761	0.258595		Eigenvector2	4407318_PAV	1A	4407	0.909011	8.03327e-06	0.0414308		Eigenvector3	4404847_PAV	1A	4407	0.710653	0.000125914	0.148342		Eigenvector4	4404847_PAV	1A	4407	0.869001	2.93149e-05	0.0609798		Eigenvector5	4410531_PAV	1A	4407	0.291375	0.00303998	0.535548		Eigenvector6	4410531_PAV	1A	4407	0.807863	0.000163524	0.0926625		Eigenvector7	4408215_PAV
Eigenvector1	1104046_SNP	1A	4512	0.300182	0.00171509	0.522615		Eigenvector2	1104046_SNP	1A	4512	0.0037416	0.0103699	2.42694		Eigenvector3	1104046_SNP	1A	4512	0.278312	0.00246467	0.555467		Eigenvector4	1104046_SNP	1A	4512	0.164048	0.00429983	0.785028		Eigenvector5	1104046_SNP	1A	4512	0.158148	0.00895706	0.800937		Eigenvector6	4396818_PAV	1A	4512	0.0368895	0.009664	1.4331		Eigenvector7	1104046_SNP
Eigenvector1	4396818_PAV	1A	4512	0.744322	3.68346e-05	0.128239		Eigenvector2	4396818_PAV	1A	4512	0.140195	0.00192166	0.853268		Eigenvector3	4396818_PAV	1A	4512	0.513432	0.000423635	0.289517		Eigenvector4	4396818_PAV	1A	4512	0.480807	0.000639438	0.318029		Eigenvector5	4396818_PAV	1A	4512	0.520347	0.00107063	0.283707		Eigenvector6	4398324_PAV	1A	4512	0.0368895	0.009664	1.4331		Eigenvector7	4396818_PAV
Eigenvector1	4398324_PAV	1A	4512	0.744322	3.68346e-05	0.128239		Eigenvector2	4398324_PAV	1A	4512	0.140195	0.00192166	0.853268		Eigenvector3	4398324_PAV	1A	4512	0.513432	0.000423635	0.289517		Eigenvector4	4398324_PAV	1A	4512	0.480807	0.000639438	0.318029		Eigenvector5	4398324_PAV	1A	4512	0.520347	0.00107063	0.283707		Eigenvector6	1104046_SNP	1A	4512	0.0787126	0.0123609	1.10396		Eigenvector7	4398324_PAV
Eigenvector1	1721518_PAV	1A	4524	0.477226	0.000241069	0.321276		Eigenvector2	1721518_PAV	1A	4524	0.0235942	0.00480022	1.6272		Eigenvector3	1721518_PAV	1A	4524	0.3106	0.00101997	0.507799		Eigenvector4	1721518_PAV	1A	4524	0.67774	0.000226008	0.168937		Eigenvector5	1721518_PAV	1A	4524	0.816492	0.00014461	0.088048		Eigenvector6	1721518_PAV	1A	4524	0.415032	0.00173538	0.381918		Eigenvector7	1721518_PAV
Eigenvector1	4406172_PAV	1A	4542	0.0341363	0.00208972	1.46678		Eigenvector2	4406172_PAV	1A	4542	0.293028	0.00105175	0.533091		Eigenvector3	4406172_PAV	1A	4542	0.29227	0.0010451	0.534216		Eigenvector4	4406172_PAV	1A	4542	0.0676558	0.00276597	1.16969		Eigenvector5	4406172_PAV	1A	4542	0.251485	0.0033395	0.599488		Eigenvector6	4406172_PAV	1A	4542	0.361526	0.0020412	0.441861		Eigenvector7	4406172_PAV
Eigenvector1	4407008_PAV	1A	4542	0.0341363	0.00208972	1.46678		Eigenvector2	4407008_PAV	1A	4542	0.293028	0.00105175	0.533091		Eigenvector3	4407008_PAV	1A	4542	0.29227	0.0010451	0.534216		Eigenvector4	4407008_PAV	1A	4542	0.0676558	0.00276597	1.16969		Eigenvector5	4407008_PAV	1A	4542	0.251485	0.0033395	0.599488		Eigenvector6	4407008_PAV	1A	4542	0.361526	0.0020412	0.441861		Eigenvector7	4407008_PAV
Eigenvector1	3022537_SNP	1A	4602	0.0205109	0.00564029	1.68801		Eigenvector2	3022537_SNP	1A	4602	0.793143	0.000424195	0.100649		Eigenvector3	3022537_SNP	1A	4602	0.0366761	0.00640234	1.43562		Eigenvector4	3022537_SNP	1A	4602	0.0936757	0.00629938	1.02837		Eigenvector5	3022537_SNP	1A	4602	0.16167	0.00938036	0.791372		Eigenvector6	3022537_SNP	1A	4602	0.335265	0.00565424	0.474612		Eigenvector7	3022537_SNP
Eigenvector1	1272573_PAV	1A	4632	0.151205	0.00134724	0.820434		Eigenvector2	1048296_SNP	1A	4632	0.244354	0.00124716	0.611981		Eigenvector3	1048296_SNP	1A	4632	0.593691	0.000249183	0.226439		Eigenvector4	1272573_PAV	1A	4632	0.184851	0.00228289	0.733179		Eigenvector5	1272573_PAV	1A	4632	0.0822475	0.00767229	1.08488		Eigenvector6	1272573_PAV	1A	4632	0.129135	0.00591278	0.888954		Eigenvector7	1048296_SNP
Eigenvector1	1048296_SNP	1A	4632	0.263607	0.000899679	0.579044		Eigenvector2	1272573_PAV	1A	4632	0.943085	4.69531e-06	0.0254494		Eigenvector3	1272573_PAV	1A	4632	0.709345	9.15744e-05	0.149142		Eigenvector4	1048296_SNP	1A	4632	0.684444	0.000199904	0.164662		Eigenvector5	1048296_SNP	1A	4632	0.219682	0.00347111	0.658206		Eigenvector6	1048296_SNP	1A	4632	0.238762	0.00344505	0.622035		Eigenvector7	1272573_PAV
Eigenvector1	1107407_PAV	1A	4693	0.265206	0.000627975	0.576416		Eigenvector2	1107407_PAV	1A	4693	0.512384	0.000383256	0.290405		Eigenvector3	1107407_PAV	1A	4693	0.108896	0.0021951	0.96299		Eigenvector4	1107407_PAV	1A	4693	0.352754	0.00115081	0.452528		Eigenvector5	1107407_PAV	1A	4693	0.138242	0.00507209	0.85936		Eigenvector6	1107407_PAV	1A	4693	0.153623	0.00513546	0.813545		Eigenvector7	1107407_PAV
Eigenvector1	3533279_SNP	1A	4798	0.0138952	0.00147325	1.85713		Eigenvector2	3027292_SNP	1A	4798	0.0915411	0.00440142	1.03838		Eigenvector3	3027292_SNP	1A	4798	0.00550584	0.0101259	2.25918		Eigenvector4	1113757_PAV	1A	4798	0.0776959	0.00391862	1.1096		Eigenvector5	1252956_PAV	1A	4798	0.00568624	0.0200193	2.24518		Eigenvector6	3533279_SNP	1A	4798	0.113568	0.013526	0.944745		Eigenvector7	4405587_PAV
Eigenvector1	1354421_PAV	1A	4798	0.040747	0.00219128	1.3899		Eigenvector2	3533279_SNP	1A	4798	0.122173	0.00411852	0.913026		Eigenvector3	1252956_PAV	1A	4798	0.0163676	0.00470437	1.78601		Eigenvector4	1354421_PAV	1A	4798	0.135525	0.00295561	0.867979		Eigenvector5	1113757_PAV	1A	4798	0.057698	0.00935567	1.23884		Eigenvector6	4405587_PAV	1A	4798	0.194564	0.00435152	0.710937		Eigenvector7	4409193_PAV
Eigenvector1	3027292_SNP	1A	4798	0.220757	0.0021785	0.656086		Eigenvector2	1113757_PAV	1A	4798	0.325083	0.00089251	0.488006		Eigenvector3	1354421_PAV	1A	4798	0.0343797	0.00424892	1.4637		Eigenvector4	1252956_PAV	1A	4798	0.269821	0.00157859	0.568924		Eigenvector5	1354421_PAV	1A	4798	0.0760427	0.00771705	1.11894		Eigenvector6	4409193_PAV	1A	4798	0.194564	0.00435152	0.710937		Eigenvector7	1113757_PAV
Eigenvector1	1113757_PAV	1A	4798	0.425637	0.000463503	0.37096		Eigenvector2	1354421_PAV	1A	4798	0.373473	0.000705245	0.427741		Eigenvector3	1113757_PAV	1A	4798	0.0814526	0.00261377	1.0891		Eigenvector4	4405587_PAV	1A	4798	0.522398	0.000551832	0.281999		Eigenvector5	4405587_PAV	1A	4798	0.0940575	0.00683963	1.02661		Eigenvector6	1252956_PAV	1A	4798	0.426123	0.00164541	0.370465		Eigenvector7	3533279_SNP
Eigenvector1	1252956_PAV	1A	4798	0.579565	0.000208751	0.236898		Eigenvector2	1252956_PAV	1A	4798	0.703552	0.000120177	0.152704		Eigenvector3	3533279_SNP	1A	4798	0.237402	0.00270903	0.624515		Eigenvector4	4409193_PAV	1A	4798	0.522398	0.000551832	0.281999		Eigenvector5	4409193_PAV	1A	4798	0.0940575	0.00683963	1.02661		Eigenvector6	3027292_SNP	1A	4798	0.707814	0.00178445	0.150081		Eigenvector7	1252956_PAV
Eigenvector1	4405587_PAV	1A	4798	0.695065	0.000102773	0.157975		Eigenvector2	4405587_PAV	1A	4798	0.717454	0.000122661	0.144206		Eigenvector3	4405587_PAV	1A	4798	0.842017	1.6997e-05	0.0746792		Eigenvector4	3027292_SNP	1A	4798	0.789019	0.000626861	0.102913		Eigenvector5	3027292_SNP	1A	4798	0.100948	0.0118194	0.995904		Eigenvector6	1113757_PAV	1A	4798	0.963397	5.49105e-06	0.0161947		Eigenvector7	3027292_SNP
Eigenvector1	4409193_PAV	1A	4798	0.695065	0.000102773	0.157975		Eigenvector2	4409193_PAV	1A	4798	0.717454	0.000122661	0.144206		Eigenvector3	4409193_PAV	1A	4798	0.842017	1.6997e-05	0.0746792		Eigenvector4	3533279_SNP	1A	4798	0.895819	0.000304324	0.0477796		Eigenvector5	3533279_SNP	1A	4798	0.404879	0.00496585	0.392674		Eigenvector6	1354421_PAV	1A	4798	0.99918	2.3987e-09	0.000356444		Eigenvector7	1354421_PAV
Eigenvector1	1130132_SNP	1A	4861	0.00375399	0.00668544	2.42551		Eigenvector2	1241560_PAV	1A	4861	0.274747	0.00110622	0.561067		Eigenvector3	1130132_SNP	1A	4861	0.00204948	0.0118355	2.68836		Eigenvector4	1241560_PAV	1A	4861	0.483577	0.000668786	0.315534		Eigenvector5	1241560_PAV	1A	4861	0.142306	0.00561505	0.846776		Eigenvector6	1241560_PAV	1A	4861	0.10744	0.00685621	0.968833		Eigenvector7	1241560_PAV
Eigenvector1	1241560_PAV	1A	4861	0.37418	0.000429987	0.42692		Eigenvector2	1130132_SNP	1A	4861	0.973668	4.59705e-05	0.0115891		Eigenvector3	1241560_PAV	1A	4861	0.109746	0.00239077	0.95961		Eigenvector4	1130132_SNP	1A	4861	0.930767	0.00018822	0.0311592		Eigenvector5	1130132_SNP	1A	4861	0.406165	0.00457133	0.391297		Eigenvector6	1130132_SNP	1A	4861	0.848395	0.000788568	0.0714021		Eigenvector7	1130132_SNP
Eigenvector1	1117725_PAV	1A	4889	0.675281	0.000110268	0.170516		Eigenvector2	1156787_PAV	1A	4889	0.206682	0.00151108	0.684697		Eigenvector3	1156787_PAV	1A	4889	0.854621	3.28137e-05	0.0682265		Eigenvector4	1156787_PAV	1A	4889	0.452851	0.000661729	0.344045		Eigenvector5	1156787_PAV	1A	4889	0.0645518	0.0086613	1.19009		Eigenvector6	1117725_PAV	1A	4889	0.519178	0.0010327	0.284684		Eigenvector7	1117725_PAV
Eigenvector1	1156787_PAV	1A	4889	0.901864	8.11484e-06	0.0448591		Eigenvector2	1117725_PAV	1A	4889	0.264233	0.00116452	0.578013		Eigenvector3	1117725_PAV	1A	4889	0.883668	2.10955e-05	0.0537109		Eigenvector4	1117725_PAV	1A	4889	0.488803	0.000631253	0.310867		Eigenvector5	1117725_PAV	1A	4889	0.101633	0.00681144	0.992963		Eigenvector6	1156787_PAV	1A	4889	0.622745	0.000631767	0.20569		Eigenvector7	1156787_PAV
Eigenvector1	1063493_SNP	1A	4946	0.780507	0.000335533	0.107623		Eigenvector2	1063493_SNP	1A	4946	0.247831	0.00239093	0.605844		Eigenvector3	1063493_SNP	1A	4946	0.0140691	0.00727373	1.85174		Eigenvector4	1063493_SNP	1A	4946	0.776682	0.000647211	0.109757		Eigenvector5	1063493_SNP	1A	4946	0.048429	0.0156961	1.31489		Eigenvector6	1063493_SNP	1A	4946	0.738209	0.00157752	0.131821		Eigenvector7	1063493_SNP
Eigenvector1	1160285_PAV	1A	5047	0.0259486	0.0020773	1.58589		Eigenvector2	1160285_PAV	1A	5047	0.814502	4.95633e-05	0.089108		Eigenvector3	1160285_PAV	1A	5047	0.555368	0.000309699	0.255419		Eigenvector4	4010118_PAV	1A	5047	0.483956	0.000649362	0.315194		Eigenvector5	4010118_PAV	1A	5047	0.009231	0.0177459	2.03475		Eigenvector6	1160285_PAV	1A	5047	0.348595	0.00231066	0.457679		Eigenvector7	1160285_PAV
Eigenvector1	4010118_PAV	1A	5047	0.217275	0.00103633	0.662991		Eigenvector2	4010118_PAV	1A	5047	0.819111	4.20079e-05	0.0866572		Eigenvector3	4010118_PAV	1A	5047	0.899528	1.47634e-05	0.0459851		Eigenvector4	1160285_PAV	1A	5047	0.620361	0.000317143	0.207355		Eigenvector5	1160285_PAV	1A	5047	0.0127974	0.0162636	1.89288		Eigenvector6	4010118_PAV	1A	5047	0.396822	0.00188083	0.401404		Eigenvector7	4010118_PAV
Eigenvector1	3033844_PAV	1A	5121	0.332427	0.000690205	0.478303		Eigenvector2	3033844_PAV	1A	5121	0.69809	0.000143102	0.156089		Eigenvector3	3033844_PAV	1A	5121	0.256865	0.00124272	0.590295		Eigenvector4	3033844_PAV	1A	5121	0.468493	0.000599888	0.329297		Eigenvector5	3033844_PAV	1A	5121	0.0670337	0.00876644	1.17371		Eigenvector6	3033844_PAV	1A	5121	0.82786	0.000114164	0.0820429		Eigenvector7	3033844_PAV
Eigenvector1	1074551_PAV	1A	5383	0.291238	0.000801655	0.535752		Eigenvector2	1063985_PAV	1A	5383	0.0162889	0.0054736	1.78811		Eigenvector3	1161343_PAV	1A	5383	0.593291	0.000282984	0.226732		Eigenvector4	1161343_PAV	1A	5383	0.40412	0.000930209	0.39349		Eigenvector5	1126934_PAV	1A	5383	0.0133961	0.0160001	1.87302		Eigenvector6	995983_SNP	1A	5383	0.181073	0.00849952	0.742147		Eigenvector7	1126934_PAV
Eigenvector1	995983_SNP	1A	5383	0.335632	0.00155448	0.474137		Eigenvector2	995983_SNP	1A	5383	0.128278	0.00378717	0.891846		Eigenvector3	1063985_PAV	1A	5383	0.653373	0.000198861	0.184839		Eigenvector4	995983_SNP	1A	5383	0.683514	0.000912195	0.165252		Eigenvector5	1074551_PAV	1A	5383	0.0843835	0.00733152	1.07374		Eigenvector6	1074551_PAV	1A	5383	0.262857	0.00329227	0.580281		Eigenvector7	1074551_PAV
Eigenvector1	1126934_PAV	1A	5383	0.623653	0.000158735	0.205057		Eigenvector2	1126934_PAV	1A	5383	0.150805	0.00198205	0.821585		Eigenvector3	1074551_PAV	1A	5383	0.765109	8.0599e-05	0.116277		Eigenvector4	1126934_PAV	1A	5383	0.853497	4.30159e-05	0.068798		Eigenvector5	1161343_PAV	1A	5383	0.101848	0.00688536	0.992049		Eigenvector6	1063985_PAV	1A	5383	0.328015	0.00246231	0.484106		Eigenvector7	995983_SNP
Eigenvector1	1161343_PAV	1A	5383	0.873944	1.08254e-05	0.0585166		Eigenvector2	1161343_PAV	1A	5383	0.26999	0.001168	0.568653		Eigenvector3	995983_SNP	1A	5383	0.767401	0.000457718	0.114978		Eigenvector4	1074551_PAV	1A	5383	0.95247	4.54711e-06	0.0211486		Eigenvector5	1063985_PAV	1A	5383	0.111053	0.00656896	0.95447		Eigenvector6	1126934_PAV	1A	5383	0.343872	0.00223492	0.463603		Eigenvector7	1063985_PAV
Eigenvector1	1063985_PAV	1A	5383	0.934916	2.53725e-06	0.0292275		Eigenvector2	1074551_PAV	1A	5383	0.305378	0.000967553	0.515162		Eigenvector3	1126934_PAV	1A	5383	0.920131	6.21181e-06	0.0361503		Eigenvector4	1063985_PAV	1A	5383	0.970409	1.65469e-06	0.0130451		Eigenvector5	995983_SNP	1A	5383	0.474987	0.00343122	0.323318		Eigenvector6	1161343_PAV	1A	5383	0.744368	0.000279141	0.128212		Eigenvector7	1161343_PAV
Eigenvector1	4404973_PAV	1A	5422	0.255058	0.0008847	0.593361		Eigenvector2	4404973_PAV	1A	5422	0.23166	0.00127395	0.635148		Eigenvector3	4404973_PAV	1A	5422	0.00117886	0.0102617	2.92854		Eigenvector4	4404973_PAV	1A	5422	0.00123842	0.0139608	2.90713		Eigenvector5	4404973_PAV	1A	5422	0.736825	0.00028159	0.132636		Eigenvector6	4404973_PAV	1A	5422	0.210398	0.00402081	0.676957		Eigenvector7	4404973_PAV
Eigenvector1	4410782_PAV	1A	5422	0.255058	0.0008847	0.593361		Eigenvector2	4410782_PAV	1A	5422	0.23166	0.00127395	0.635148		Eigenvector3	4410782_PAV	1A	5422	0.00117886	0.0102617	2.92854		Eigenvector4	4410782_PAV	1A	5422	0.00123842	0.0139608	2.90713		Eigenvector5	4410782_PAV	1A	5422	0.736825	0.00028159	0.132636		Eigenvector6	4410782_PAV	1A	5422	0.210398	0.00402081	0.676957		Eigenvector7	4410782_PAV
Eigenvector1	3958938_PAV	1A	5445	0.364037	0.000578688	0.438854		Eigenvector2	4411293_PAV	1A	5445	0.285695	0.0010215	0.544097		Eigenvector3	4411293_PAV	1A	5445	0.765912	8.70681e-05	0.115821		Eigenvector4	4411293_PAV	1A	5445	0.471233	0.000685708	0.326764		Eigenvector5	4411293_PAV	1A	5445	0.675955	0.000446833	0.170082		Eigenvector6	4411293_PAV	1A	5445	0.268804	0.00303407	0.570564		Eigenvector7	3958938_PAV
Eigenvector1	4411293_PAV	1A	5445	0.434704	0.000225445	0.361807		Eigenvector2	3958938_PAV	1A	5445	0.948828	3.66445e-06	0.0228124		Eigenvector3	3958938_PAV	1A	5445	0.769038	8.3306e-05	0.114052		Eigenvector4	3958938_PAV	1A	5445	0.842986	5.19496e-05	0.0741797		Eigenvector5	3958938_PAV	1A	5445	0.775036	0.00018757	0.110678		Eigenvector6	3958938_PAV	1A	5445	0.846747	9.15315e-05	0.0722461		Eigenvector7	4411293_PAV
Eigenvector1	1669075_PAV	1A	5529	0.0873332	0.00158407	1.05882		Eigenvector2	1259084_PAV	1A	5529	0.61525	0.000233029	0.210949		Eigenvector3	3021877_PAV	1A	5529	0.00165152	0.00955786	2.78212		Eigenvector4	3021877_PAV	1A	5529	0.0453092	0.00540536	1.34381		Eigenvector5	1669075_PAV	1A	5529	0.215516	0.00391369	0.666521		Eigenvector6	1259084_PAV	1A	5529	0.0137666	0.015837	1.86117		Eigenvector7	3021877_PAV
Eigenvector1	3021877_PAV	1A	5529	0.571401	0.000209873	0.243059		Eigenvector2	1669075_PAV	1A	5529	0.719612	0.000116606	0.142901		Eigenvector3	1259084_PAV	1A	5529	0.0190797	0.004891	1.71943		Eigenvector4	1259084_PAV	1A	5529	0.199704	0.00224497	0.699613		Eigenvector5	1259084_PAV	1A	5529	0.398449	0.0018999	0.399627		Eigenvector6	1669075_PAV	1A	5529	0.131962	0.00593511	0.87955		Eigenvector7	1669075_PAV
Eigenvector1	1259084_PAV	1A	5529	0.772669	6.01503e-05	0.112007		Eigenvector2	3021877_PAV	1A	5529	0.782882	7.12496e-05	0.106304		Eigenvector3	1669075_PAV	1A	5529	0.515926	0.000375888	0.287413		Eigenvector4	1669075_PAV	1A	5529	0.868953	3.56318e-05	0.0610037		Eigenvector5	3021877_PAV	1A	5529	0.581872	0.000770041	0.235172		Eigenvector6	3021877_PAV	1A	5529	0.940703	1.4464e-05	0.0265476		Eigenvector7	1259084_PAV
Eigenvector1	1116347_PAV	1A	5552	0.945769	3.31651e-06	0.0242149		Eigenvector2	1116347_PAV	1A	5552	0.792847	6.79588e-05	0.100811		Eigenvector3	1116347_PAV	1A	5552	0.296864	0.000990156	0.527443		Eigenvector4	1116347_PAV	1A	5552	0.0300651	0.00650104	1.52194		Eigenvector5	1116347_PAV	1A	5552	0.0153102	0.0157493	1.81502		Eigenvector6	1116347_PAV	1A	5552	0.0621792	0.0087378	1.20635		Eigenvector7	1116347_PAV
Eigenvector1	1020196_SNP	1A	5555	0.142144	0.000573187	0.847273		Eigenvector2	1020196_SNP	1A	5555	0.444995	0.00146014	0.351645		Eigenvector3	1020196_SNP	1A	5555	0.802035	0.000440243	0.0958066		Eigenvector4	1020196_SNP	1A	5555	0.688209	0.00102914	0.16228		Eigenvector5	1020196_SNP	1A	5555	0.471307	0.00362699	0.326696		Eigenvector6	1020196_SNP	1A	5555	0.854668	0.000844495	0.0682024		Eigenvector7	1020196_SNP
Eigenvector1	1770490_PAV	1A	5587	0.219444	0.00100813	0.658676		Eigenvector2	1770490_PAV	1A	5587	0.233456	0.00129296	0.631796		Eigenvector3	1770490_PAV	1A	5587	0.0153969	0.00564124	1.81257		Eigenvector4	1210851_PAV	1A	5587	0.118361	0.00327875	0.926792		Eigenvector5	1770490_PAV	1A	5587	0.0310793	0.0116637	1.50753		Eigenvector6	1210851_PAV	1A	5587	0.176971	0.00462199	0.752098		Eigenvector7	1210851_PAV
Eigenvector1	1210851_PAV	1A	5587	0.288434	0.00046739	0.539954		Eigenvector2	1210851_PAV	1A	5587	0.996564	1.46033e-08	0.00149474		Eigenvector3	1210851_PAV	1A	5587	0.431914	0.00060871	0.364603		Eigenvector4	1770490_PAV	1A	5587	0.52056	0.000539721	0.283529		Eigenvector5	1210851_PAV	1A	5587	0.10475	0.00610757	0.979848		Eigenvector6	1770490_PAV	1A	5587	0.492949	0.00120678	0.307198		Eigenvector7	1770490_PAV
Eigenvector1	1200782_SNP	1A	5711	0.0904561	0.00347327	1.04356		Eigenvector2	1200782_SNP	1A	5711	0.937661	0.000117765	0.0279544		Eigenvector3	1200782_SNP	1A	5711	0.213187	0.00297959	0.671238		Eigenvector4	1200782_SNP	1A	5711	0.572007	0.00147897	0.242599		Eigenvector5	1200782_SNP	1A	5711	0.0185509	0.0206435	1.73163		Eigenvector6	1200782_SNP	1A	5711	0.144387	0.0100352	0.840473		Eigenvector7	1200782_SNP
Eigenvector1	1125917_PAV	1A	5802	0.280713	0.000822932	0.551737		Eigenvector2	1125917_PAV	1A	5802	0.815209	4.67845e-05	0.0887309		Eigenvector3	1125917_PAV	1A	5802	0.257379	0.0012627	0.589427		Eigenvector4	1125917_PAV	1A	5802	0.121065	0.0032966	0.916983		Eigenvector5	1125917_PAV	1A	5802	0.00360411	0.0224994	2.4432		Eigenvector6	1125917_PAV	1A	5802	0.218057	0.00385751	0.661429		Eigenvector7	1125917_PAV
Eigenvector1	3030753_SNP	1A	5836	0.261065	0.00189099	0.583251		Eigenvector2	3030753_SNP	1A	5836	0.948596	9.55813e-05	0.0229189		Eigenvector3	3030753_SNP	1A	5836	0.391091	0.0015964	0.407722		Eigenvector4	3030753_SNP	1A	5836	0.463722	0.00195845	0.333742		Eigenvector5	3030753_SNP	1A	5836	0.00945062	0.0204548	2.02454		Eigenvector6	3030753_SNP	1A	5836	0.143777	0.00714166	0.842311		Eigenvector7	3030753_SNP
Eigenvector1	1187863_SNP	1A	5872	0.152908	0.00270963	0.815569		Eigenvector2	1187863_SNP	1A	5872	0.281068	0.00233616	0.551188		Eigenvector3	1187863_SNP	1A	5872	0.0894068	0.00448695	1.04863		Eigenvector4	1133526_PAV	1A	5872	0.541803	0.000492432	0.266158		Eigenvector5	1187863_SNP	1A	5872	0.0669235	0.0140141	1.17442		Eigenvector6	1133526_PAV	1A	5872	0.230282	0.00369409	0.63774		Eigenvector7	1187863_SNP
Eigenvector1	1129078_PAV	1A	5872	0.483248	0.000349288	0.31583		Eigenvector2	1133526_PAV	1A	5872	0.392004	0.000666067	0.406709		Eigenvector3	1129078_PAV	1A	5872	0.489363	0.000463029	0.310369		Eigenvector4	1187863_SNP	1A	5872	0.572351	0.00143741	0.242337		Eigenvector5	1133526_PAV	1A	5872	0.722634	0.000318045	0.141082		Eigenvector6	1187863_SNP	1A	5872	0.768366	0.00134248	0.114432		Eigenvector7	1133526_PAV
Eigenvector1	1133526_PAV	1A	5872	0.527315	0.000272981	0.27793		Eigenvector2	1129078_PAV	1A	5872	0.605472	0.000247482	0.217906		Eigenvector3	1133526_PAV	1A	5872	0.876907	2.18686e-05	0.0570465		Eigenvector4	1129078_PAV	1A	5872	0.856358	3.26299e-05	0.0673444		Eigenvector5	1129078_PAV	1A	5872	0.998973	4.24522e-09	0.000446198		Eigenvector6	1129078_PAV	1A	5872	0.791667	0.000179479	0.101458		Eigenvector7	1129078_PAV
Eigenvector1	1262554_SNP	1A	5876	0.118588	0.00283461	0.925961		Eigenvector2	1262554_SNP	1A	5876	0.604542	0.000818446	0.218574		Eigenvector3	1262554_SNP	1A	5876	0.622474	0.000851499	0.205879		Eigenvector4	1262554_SNP	1A	5876	0.349951	0.00204777	0.455992		Eigenvector5	1262554_SNP	1A	5876	0.0563734	0.0148564	1.24893		Eigenvector6	1262554_SNP	1A	5876	0.558963	0.00288074	0.252617		Eigenvector7	1262554_SNP
Eigenvector1	1101035_PAV	1A	5918	0.193545	0.00073951	0.713218		Eigenvector2	1101035_PAV	1A	5918	0.895821	1.54803e-05	0.0477789		Eigenvector3	1101035_PAV	1A	5918	0.177329	0.00170764	0.751219		Eigenvector4	1101035_PAV	1A	5918	0.204027	0.00218032	0.690312		Eigenvector5	1101035_PAV	1A	5918	0.00743877	0.0187757	2.1285		Eigenvector6	1101035_PAV	1A	5918	0.0972707	0.00695107	1.01202		Eigenvector7	1101035_PAV
Eigenvector1	3384669_PAV	1A	5972	0.209616	0.000757833	0.678576		Eigenvector2	3384669_PAV	1A	5972	0.735864	0.000100286	0.133203		Eigenvector3	3384669_PAV	1A	5972	0.989289	1.61767e-07	0.004677		Eigenvector4	3384669_PAV	1A	5972	0.331136	0.00127376	0.479994		Eigenvector5	3384669_PAV	1A	5972	0.0107592	0.0166016	1.96822		Eigenvector6	3384669_PAV	1A	5972	0.390016	0.0019317	0.408918		Eigenvector7	3384669_PAV
Eigenvector1	4004705_PAV	1A	6058	0.177702	0.00125528	0.750308		Eigenvector2	1245896_SNP	1A	6058	0.0566702	0.00520699	1.24665		Eigenvector3	4002988_PAV	1A	6058	0.00344927	0.00735306	2.46227		Eigenvector4	4002988_PAV	1A	6058	0.13167	0.00301732	0.880512		Eigenvector5	1245896_SNP	1A	6058	0.139453	0.00992894	0.855573		Eigenvector6	4002988_PAV	1A	6058	0.0715676	0.00854374	1.14528		Eigenvector7	4002988_PAV
Eigenvector1	4002988_PAV	1A	6058	0.266497	0.000713084	0.574308		Eigenvector2	4004705_PAV	1A	6058	0.341042	0.000757545	0.467192		Eigenvector3	4004705_PAV	1A	6058	0.0572853	0.00350099	1.24196		Eigenvector4	1245896_SNP	1A	6058	0.626887	0.00122613	0.202811		Eigenvector5	4002988_PAV	1A	6058	0.337992	0.00225117	0.471094		Eigenvector6	1245896_SNP	1A	6058	0.289732	0.00633908	0.538003		Eigenvector7	1245896_SNP
Eigenvector1	1245896_SNP	1A	6058	0.462616	0.00109136	0.334779		Eigenvector2	4002988_PAV	1A	6058	0.631919	0.000211452	0.199338		Eigenvector3	1245896_SNP	1A	6058	0.189033	0.00306647	0.723462		Eigenvector4	4004705_PAV	1A	6058	0.738065	0.000149305	0.131905		Eigenvector5	4004705_PAV	1A	6058	0.636992	0.000541805	0.195866		Eigenvector6	4004705_PAV	1A	6058	0.290651	0.00267723	0.536629		Eigenvector7	4004705_PAV
Eigenvector1	1019639_SNP	1A	6066	0.0518871	0.00428129	1.28494		Eigenvector2	1019639_SNP	1A	6066	0.590104	0.000927961	0.229072		Eigenvector3	1019639_SNP	1A	6066	0.384821	0.00184076	0.414741		Eigenvector4	1019639_SNP	1A	6066	0.114478	0.00568	0.94128		Eigenvector5	1019639_SNP	1A	6066	0.129095	0.00974908	0.889091		Eigenvector6	1019639_SNP	1A	6066	0.43073	0.00431603	0.365795		Eigenvector7	1019639_SNP
Eigenvector1	4411791_PAV	1A	6074	0.00514429	0.00338234	2.28867		Eigenvector2	4411791_PAV	1A	6074	0.595941	0.000275551	0.224796		Eigenvector3	3944402_PAV	1A	6074	0.0857368	0.00284108	1.06683		Eigenvector4	3944402_PAV	1A	6074	0.169927	0.00238317	0.769738		Eigenvector5	3944402_PAV	1A	6074	0.00156068	0.0246344	2.80669		Eigenvector6	4411791_PAV	1A	6074	0.1355	0.00583228	0.868061		Eigenvector7	4411791_PAV
Eigenvector1	3944402_PAV	1A	6074	0.0745651	0.0021757	1.12746		Eigenvector2	3944402_PAV	1A	6074	0.897013	1.60621e-05	0.0472012		Eigenvector3	4411791_PAV	1A	6074	0.139989	0.00216252	0.853907		Eigenvector4	4411791_PAV	1A	6074	0.195477	0.00223903	0.708903		Eigenvector5	4411791_PAV	1A	6074	0.00298162	0.0221802	2.52555		Eigenvector6	3944402_PAV	1A	6074	0.190266	0.00443379	0.720638		Eigenvector7	3944402_PAV
Eigenvector1	1088821_PAV	1A	6075	0.647115	0.000135431	0.189018		Eigenvector2	1088821_PAV	1A	6075	0.91428	1.05744e-05	0.0389206		Eigenvector3	1088821_PAV	1A	6075	0.0877644	0.0028676	1.05668		Eigenvector4	1088821_PAV	1A	6075	0.0350493	0.00585675	1.45532		Eigenvector5	1088821_PAV	1A	6075	0.411436	0.00172335	0.385698		Eigenvector6	1088821_PAV	1A	6075	0.439716	0.00154004	0.356828		Eigenvector7	1088821_PAV
Eigenvector1	2277698_PAV	1A	6085	0.940213	4.05259e-06	0.0267737		Eigenvector2	1335656_PAV	1A	6085	0.022878	0.005033	1.64058		Eigenvector3	2277698_PAV	1A	6085	0.0180081	0.00549037	1.74453		Eigenvector4	1335656_PAV	1A	6085	0.00409552	0.0108782	2.38769		Eigenvector5	2277698_PAV	1A	6085	0.389759	0.00181789	0.409204		Eigenvector6	2277698_PAV	1A	6085	0.678883	0.000447139	0.168205		Eigenvector7	2277698_PAV
Eigenvector1	1335656_PAV	1A	6085	0.997938	4.60999e-09	0.000896435		Eigenvector2	2277698_PAV	1A	6085	0.0363876	0.00396805	1.43905		Eigenvector3	1335656_PAV	1A	6085	0.0300705	0.00460596	1.52186		Eigenvector4	2277698_PAV	1A	6085	0.00909077	0.00890165	2.0414		Eigenvector5	1335656_PAV	1A	6085	0.486011	0.00121675	0.313354		Eigenvector6	1335656_PAV	1A	6085	0.724053	0.000319926	0.14023		Eigenvector7	1335656_PAV
Eigenvector1	1193782_SNP	1A	6160	0.559383	0.000824892	0.25229		Eigenvector2	1193782_SNP	1A	6160	0.142452	0.00304595	0.846332		Eigenvector3	1193782_SNP	1A	6160	0.0359215	0.00634633	1.44465		Eigenvector4	1193782_SNP	1A	6160	0.191261	0.0037116	0.718373		Eigenvector5	1193782_SNP	1A	6160	0.488651	0.00348655	0.311001		Eigenvector6	1193782_SNP	1A	6160	0.616398	0.00235999	0.210139		Eigenvector7	1193782_SNP
Eigenvector1	1102254_PAV	1A	6215	0.114695	0.0013927	0.940454		Eigenvector2	1010408_PAV	1A	6215	0.0341937	0.00381657	1.46605		Eigenvector3	1010408_PAV	1A	6215	0.583082	0.000221642	0.234271		Eigenvector4	1010408_PAV	1A	6215	0.00386919	0.0107107	2.41238		Eigenvector5	1102254_PAV	1A	6215	0.165945	0.00496256	0.780036		Eigenvector6	1102254_PAV	1A	6215	0.351099	0.00212737	0.454571		Eigenvector7	1102254_PAV
Eigenvector1	1010408_PAV	1A	6215	0.868235	1.54858e-05	0.0613629		Eigenvector2	1102254_PAV	1A	6215	0.0395269	0.00394036	1.40311		Eigenvector3	1102254_PAV	1A	6215	0.797881	6.33106e-05	0.098062		Eigenvector4	1102254_PAV	1A	6215	0.355935	0.00113923	0.448629		Eigenvector5	1010408_PAV	1A	6215	0.177127	0.00472786	0.751716		Eigenvector6	1010408_PAV	1A	6215	0.454061	0.00138305	0.342886		Eigenvector7	1010408_PAV
Eigenvector1	3936957_PAV	1A	6216	0.0761971	0.0018775	1.11806		Eigenvector2	2277328_SNP	1A	6216	0.0741841	0.0047911	1.12969		Eigenvector3	3957270_SNP	1A	6216	0.00734774	0.00950348	2.13385		Eigenvector4	3957270_SNP	1A	6216	0.0446003	0.0078586	1.35066		Eigenvector5	3957270_SNP	1A	6216	0.439371	0.00433889	0.357169		Eigenvector6	2280365_SNP	1A	6216	0.0378301	0.0173647	1.42216		Eigenvector7	3957270_SNP
Eigenvector1	3955578_PAV	1A	6216	0.0761971	0.0018775	1.11806		Eigenvector2	3025060_PAV	1A	6216	0.0760599	0.0029931	1.11884		Eigenvector3	2280365_SNP	1A	6216	0.0382813	0.00411284	1.41701		Eigenvector4	2277328_SNP	1A	6216	0.14692	0.00509605	0.83292		Eigenvector5	2277328_SNP	1A	6216	0.471859	0.00385548	0.326188		Eigenvector6	3936957_PAV	1A	6216	0.228289	0.00379232	0.641515		Eigenvector7	2280365_SNP
Eigenvector1	4010058_PAV	1A	6216	0.226361	0.000823163	0.645198		Eigenvector2	3957270_SNP	1A	6216	0.170425	0.00340648	0.768468		Eigenvector3	3936957_PAV	1A	6216	0.0445272	0.00385809	1.35137		Eigenvector4	2280365_SNP	1A	6216	0.380561	0.00237107	0.419576		Eigenvector5	3936957_PAV	1A	6216	0.587239	0.000761676	0.231185		Eigenvector6	3955578_PAV	1A	6216	0.228289	0.00379232	0.641515		Eigenvector7	3936957_PAV
Eigenvector1	2277328_SNP	1A	6216	0.349324	0.00151485	0.456772		Eigenvector2	4010058_PAV	1A	6216	0.2359	0.00125012	0.627272		Eigenvector3	3955578_PAV	1A	6216	0.0445272	0.00385809	1.35137		Eigenvector4	3025060_PAV	1A	6216	0.466774	0.000525217	0.330894		Eigenvector5	3955578_PAV	1A	6216	0.587239	0.000761676	0.231185		Eigenvector6	3025060_PAV	1A	6216	0.349895	0.00225942	0.456062		Eigenvector7	3955578_PAV
Eigenvector1	2280365_SNP	1A	6216	0.488547	0.000276933	0.311094		Eigenvector2	3936957_PAV	1A	6216	0.364019	0.000744708	0.438877		Eigenvector3	2277328_SNP	1A	6216	0.354883	0.00199446	0.449915		Eigenvector4	3936957_PAV	1A	6216	0.503823	0.000548759	0.297722		Eigenvector5	2280365_SNP	1A	6216	0.648108	0.00222145	0.188353		Eigenvector6	2277328_SNP	1A	6216	0.610866	0.00254607	0.214054		Eigenvector7	4010058_PAV
Eigenvector1	3025060_PAV	1A	6216	0.5483	0.000158164	0.260981		Eigenvector2	3955578_PAV	1A	6216	0.364019	0.000744708	0.438877		Eigenvector3	4010058_PAV	1A	6216	0.429359	0.000576326	0.367179		Eigenvector4	3955578_PAV	1A	6216	0.503823	0.000548759	0.297722		Eigenvector5	3025060_PAV	1A	6216	0.700523	0.000260531	0.154578		Eigenvector6	4010058_PAV	1A	6216	0.760007	0.000224464	0.119182		Eigenvector7	2277328_SNP
Eigenvector1	3957270_SNP	1A	6216	0.981443	1.52711e-05	0.00813472		Eigenvector2	2280365_SNP	1A	6216	0.561133	0.00111132	0.250934		Eigenvector3	3025060_PAV	1A	6216	0.785871	5.43787e-05	0.104649		Eigenvector4	4010058_PAV	1A	6216	0.531664	0.000517176	0.274363		Eigenvector5	4010058_PAV	1A	6216	0.967611	4.2616e-06	0.0142994		Eigenvector6	3957270_SNP	1A	6216	0.84907	0.000756203	0.0710565		Eigenvector7	3025060_PAV
Eigenvector1	3956968_SNP	1A	6229	0.00718793	0.00524556	2.1434		Eigenvector2	3956968_SNP	1A	6229	0.101749	0.0024612	0.992469		Eigenvector3	3956968_SNP	1A	6229	0.45908	0.000527273	0.338112		Eigenvector4	3956968_SNP	1A	6229	0.323733	0.00129058	0.489813		Eigenvector5	3956968_SNP	1A	6229	0.216635	0.0039233	0.664271		Eigenvector6	3956968_SNP	1A	6229	0.995609	7.82118e-08	0.00191099		Eigenvector7	3956968_SNP
Eigenvector1	1379240_SNP	1A	6244	0.121445	0.0029261	0.915619		Eigenvector2	1379240_SNP	1A	6244	0.0602309	0.00518179	1.22018		Eigenvector3	1379240_SNP	1A	6244	0.0141558	0.00793085	1.84907		Eigenvector4	1379240_SNP	1A	6244	0.788339	0.000618298	0.103287		Eigenvector5	1379240_SNP	1A	6244	0.727918	0.00162885	0.137918		Eigenvector6	994242_SNP	1A	6244	0.234597	0.00750821	0.629678		Eigenvector7	1379240_SNP
Eigenvector1	994242_SNP	1A	6244	0.847077	0.000237372	0.072077		Eigenvector2	994242_SNP	1A	6244	0.780399	0.00045264	0.107684		Eigenvector3	994242_SNP	1A	6244	0.0248045	0.00712417	1.60547		Eigenvector4	994242_SNP	1A	6244	0.846351	0.000439261	0.0724492		Eigenvector5	994242_SNP	1A	6244	0.84032	0.000891801	0.0755553		Eigenvector6	1379240_SNP	1A	6244	0.251846	0.00702936	0.598865		Eigenvector7	994242_SNP
Eigenvector1	4398298_PAV	1A	6293	0.409134	0.000316784	0.388135		Eigenvector2	4398298_PAV	1A	6293	0.580834	0.000258894	0.235948		Eigenvector3	4398298_PAV	1A	6293	0.34623	0.000785358	0.460635		Eigenvector4	4398298_PAV	1A	6293	0.211873	0.00211801	0.673924		Eigenvector5	4398298_PAV	1A	6293	0.549768	0.000757743	0.25982		Eigenvector6	4398298_PAV	1A	6293	0.554082	0.00092343	0.256426		Eigenvector7	4398298_PAV
Eigenvector1	1048166_SNP	1A	6298	0.0113126	0.00651404	1.94644		Eigenvector2	1048166_SNP	1A	6298	0.588697	0.00097058	0.230108		Eigenvector3	1048166_SNP	1A	6298	0.0183181	0.00776119	1.73712		Eigenvector4	1048166_SNP	1A	6298	0.523692	0.00171302	0.280924		Eigenvector5	1048166_SNP	1A	6298	0.674147	0.00202218	0.171245		Eigenvector6	1048166_SNP	1A	6298	0.923666	0.000409738	0.0344852		Eigenvector7	1048166_SNP
Eigenvector1	1014536_PAV	1A	6308	0.343026	0.000589497	0.464673		Eigenvector2	1014536_PAV	1A	6308	0.312575	0.00089293	0.505046		Eigenvector3	1014536_PAV	1A	6308	0.179136	0.00167858	0.746816		Eigenvector4	1014536_PAV	1A	6308	0.436212	0.000806674	0.360303		Eigenvector5	1014536_PAV	1A	6308	0.739262	0.000285549	0.131202		Eigenvector6	1014536_PAV	1A	6308	0.0077659	0.0185763	2.10981		Eigenvector7	1014536_PAV
Eigenvector1	1220025_PAV	1A	6343	0.838623	1.90989e-05	0.0764332		Eigenvector2	1220025_PAV	1A	6343	0.632727	0.000212778	0.198784		Eigenvector3	1220025_PAV	1A	6343	0.00387268	0.00827861	2.41199		Eigenvector4	1220025_PAV	1A	6343	0.729968	0.000156657	0.136696		Eigenvector5	1220025_PAV	1A	6343	0.378239	0.00181139	0.422233		Eigenvector6	1220025_PAV	1A	6343	0.0650162	0.0082795	1.18698		Eigenvector7	1220025_PAV
Eigenvector1	979056_PAV	1A	6346	0.682944	5.13293e-05	0.165615		Eigenvector2	4404459_PAV	1A	6346	0.59985	0.000270429	0.221957		Eigenvector3	979056_PAV	1A	6346	0.0537939	0.00370655	1.26927		Eigenvector4	4404459_PAV	1A	6346	0.445053	0.000797569	0.351588		Eigenvector5	979056_PAV	1A	6346	0.129882	0.00599187	0.88645		Eigenvector6	979056_PAV	1A	6346	0.336556	0.00242562	0.472942		Eigenvector7	4404459_PAV
Eigenvector1	4404459_PAV	1A	6346	0.89807	5.54018e-06	0.0466896		Eigenvector2	979056_PAV	1A	6346	0.932117	5.25538e-06	0.0305294		Eigenvector3	4404459_PAV	1A	6346	0.499442	0.000454125	0.301515		Eigenvector4	979056_PAV	1A	6346	0.546291	0.000466901	0.262576		Eigenvector5	4404459_PAV	1A	6346	0.443961	0.00153069	0.352655		Eigenvector6	4404459_PAV	1A	6346	0.987566	5.14559e-07	0.00543375		Eigenvector7	979056_PAV
Eigenvector1	3029008_SNP	1A	6365	0.0463011	0.00287025	1.33441		Eigenvector2	3029008_SNP	1A	6365	0.121608	0.00220173	0.915037		Eigenvector3	3029008_SNP	1A	6365	0.763422	8.70945e-05	0.117236		Eigenvector4	3029008_SNP	1A	6365	0.97985	8.44306e-07	0.0088402		Eigenvector5	3029008_SNP	1A	6365	0.586413	0.000759467	0.231797		Eigenvector6	3029008_SNP	1A	6365	0.246343	0.00347738	0.60846		Eigenvector7	3029008_SNP
Eigenvector1	989382_PAV	1A	6414	0.367741	0.000503079	0.434458		Eigenvector2	989382_PAV	1A	6414	0.0123713	0.00587717	1.90759		Eigenvector3	989382_PAV	1A	6414	0.990954	1.27044e-07	0.00394639		Eigenvector4	989382_PAV	1A	6414	0.363377	0.00106454	0.439642		Eigenvector5	989382_PAV	1A	6414	0.171811	0.00487516	0.76495		Eigenvector6	989382_PAV	1A	6414	0.151119	0.00538737	0.820681		Eigenvector7	989382_PAV
Eigenvector1	4005451_PAV	1A	6429	0.0124418	0.00340856	1.90512		Eigenvector2	4005451_PAV	1A	6429	0.108492	0.00242063	0.964601		Eigenvector3	3955378_PAV	1A	6429	0.00056184	0.0121016	3.25039		Eigenvector4	3955378_PAV	1A	6429	0.0540265	0.00504868	1.26739		Eigenvector5	4005451_PAV	1A	6429	0.101908	0.00668927	0.991794		Eigenvector6	4005451_PAV	1A	6429	0.646305	0.000511537	0.189562		Eigenvector7	4005451_PAV
Eigenvector1	3955378_PAV	1A	6429	0.564854	8.39626e-05	0.248064		Eigenvector2	3955378_PAV	1A	6429	0.510598	0.000373942	0.291921		Eigenvector3	4005451_PAV	1A	6429	0.444585	0.000549438	0.352045		Eigenvector4	4005451_PAV	1A	6429	0.0726784	0.0042533	1.13859		Eigenvector5	3955378_PAV	1A	6429	0.136217	0.00584268	0.865767		Eigenvector6	3955378_PAV	1A	6429	0.958326	6.49059e-06	0.0184866		Eigenvector7	3955378_PAV
Eigenvector1	1024648_SNP	1A	6466	0.00637003	0.00735995	2.19586		Eigenvector2	1024648_SNP	1A	6466	0.601346	0.000931587	0.220876		Eigenvector3	1024648_SNP	1A	6466	0.133619	0.00388501	0.874132		Eigenvector4	1024648_SNP	1A	6466	0.332662	0.00291822	0.477997		Eigenvector5	1024648_SNP	1A	6466	0.018884	0.0205503	1.7239		Eigenvector6	1024648_SNP	1A	6466	0.262048	0.00693357	0.581619		Eigenvector7	1024648_SNP
Eigenvector1	3936857_SNP	1A	6476	0.0361966	0.00165424	1.44133		Eigenvector2	3936857_SNP	1A	6476	0.428733	0.00155079	0.367813		Eigenvector3	3936857_SNP	1A	6476	0.898699	0.000184455	0.0463857		Eigenvector4	3936857_SNP	1A	6476	0.218055	0.00416131	0.661434		Eigenvector5	3936857_SNP	1A	6476	0.553049	0.00298547	0.257236		Eigenvector6	3936857_SNP	1A	6476	0.785019	0.0010378	0.10512		Eigenvector7	3936857_SNP
Eigenvector1	1101419_PAV	1A	6483	0.501857	0.000212684	0.29942		Eigenvector2	1101419_PAV	1A	6483	0.249197	0.0011852	0.603457		Eigenvector3	1101419_PAV	1A	6483	0.501487	0.000391846	0.29974		Eigenvector4	1101419_PAV	1A	6483	0.0715172	0.00324037	1.14559		Eigenvector5	1101419_PAV	1A	6483	0.188211	0.00431981	0.725354		Eigenvector6	1101419_PAV	1A	6483	0.261076	0.00306859	0.583234		Eigenvector7	1101419_PAV
Eigenvector1	1139516_PAV	1A	6510	0.260282	0.000758919	0.584556		Eigenvector2	1139516_PAV	1A	6510	0.00923444	0.00614861	2.03459		Eigenvector3	1139516_PAV	1A	6510	0.646673	0.00017812	0.189316		Eigenvector4	1139516_PAV	1A	6510	0.212149	0.00198281	0.67336		Eigenvector5	1139516_PAV	1A	6510	0.85303	8.38376e-05	0.0690355		Eigenvector6	1139516_PAV	1A	6510	0.257574	0.00326655	0.589098		Eigenvector7	1139516_PAV
Eigenvector1	3934300_PAV	1A	6517	0.966134	9.55845e-07	0.0149625		Eigenvector2	3934300_PAV	1A	6517	0.868182	2.48236e-05	0.0613893		Eigenvector3	3934300_PAV	1A	6517	0.976792	8.12636e-07	0.010198		Eigenvector4	3934300_PAV	1A	6517	0.289826	0.0014367	0.537863		Eigenvector5	3934300_PAV	1A	6517	0.121867	0.00543996	0.914114		Eigenvector6	3934300_PAV	1A	6517	0.656538	0.000438563	0.18274		Eigenvector7	3934300_PAV
Eigenvector1	1213099_PAV	1A	6563	0.0111799	0.00323482	1.95156		Eigenvector2	1213099_PAV	1A	6563	0.824442	3.18976e-05	0.08384		Eigenvector3	1213099_PAV	1A	6563	0.0395313	0.00403163	1.40306		Eigenvector4	1213099_PAV	1A	6563	0.0889616	0.00365351	1.0508		Eigenvector5	1213099_PAV	1A	6563	0.738332	0.000278525	0.131748		Eigenvector6	1213099_PAV	1A	6563	0.277642	0.00295399	0.556514		Eigenvector7	1213099_PAV
Eigenvector1	1124557_SNP	1A	6564	0.911377	0.00013332	0.0403018		Eigenvector2	1124557_SNP	1A	6564	0.544644	0.00111329	0.263887		Eigenvector3	1124557_SNP	1A	6564	0.641516	0.000853307	0.192792		Eigenvector4	1124557_SNP	1A	6564	0.433344	0.00221562	0.363167		Eigenvector5	1124557_SNP	1A	6564	0.552654	0.00304288	0.257546		Eigenvector6	1124557_SNP	1A	6564	0.197922	0.00839283	0.703507		Eigenvector7	1124557_SNP
Eigenvector1	4008708_PAV	1A	6591	0.354374	0.00057579	0.450538		Eigenvector2	4008708_PAV	1A	6591	0.165127	0.00160387	0.782183		Eigenvector3	4008708_PAV	1A	6591	0.631794	0.000223598	0.199424		Eigenvector4	4008708_PAV	1A	6591	0.243925	0.00184507	0.612744		Eigenvector5	4008708_PAV	1A	6591	0.141226	0.00577357	0.850084		Eigenvector6	4008708_PAV	1A	6591	0.80568	0.000161653	0.0938373		Eigenvector7	4008708_PAV
Eigenvector1	987095_PAV	1A	6619	0.100216	0.00177944	0.999062		Eigenvector2	987095_PAV	1A	6619	0.269457	0.00109604	0.569511		Eigenvector3	987095_PAV	1A	6619	0.348398	0.000753585	0.457924		Eigenvector4	987095_PAV	1A	6619	0.736482	0.000155365	0.132838		Eigenvector5	987095_PAV	1A	6619	0.62305	0.000629774	0.205477		Eigenvector6	987095_PAV	1A	6619	0.00569198	0.0203785	2.24474		Eigenvector7	987095_PAV
Eigenvector1	1011620_SNP	1A	6623	0.218012	0.000611084	0.661519		Eigenvector2	1011620_SNP	1A	6623	0.352169	0.00168585	0.453248		Eigenvector3	1011620_SNP	1A	6623	0.224163	0.00192602	0.649436		Eigenvector4	1011620_SNP	1A	6623	0.383013	0.00214723	0.416786		Eigenvector5	1011620_SNP	1A	6623	0.0334027	0.0177087	1.47622		Eigenvector6	1011620_SNP	1A	6623	0.548784	0.00336797	0.260599		Eigenvector7	1011620_SNP
Eigenvector1	3027132_PAV	1A	6673	0.33317	0.000391103	0.477334		Eigenvector2	1087368_SNP	1A	6673	0.0308779	0.00642244	1.51035		Eigenvector3	1059739_SNP	1A	6673	0.0582542	0.00549947	1.23467		Eigenvector4	1265456_PAV	1A	6673	0.0715134	0.00420799	1.14561		Eigenvector5	1265456_PAV	1A	6673	0.0979821	0.00713159	1.00885		Eigenvector6	1087368_SNP	1A	6673	0.012224	0.0227344	1.91279		Eigenvector7	1081901_SNP
Eigenvector1	1265456_PAV	1A	6673	0.54873	0.00025091	0.260641		Eigenvector2	1081901_SNP	1A	6673	0.0611482	0.00515778	1.21362		Eigenvector3	1081901_SNP	1A	6673	0.25254	0.00265167	0.59767		Eigenvector4	3027132_PAV	1A	6673	0.109465	0.00341038	0.960724		Eigenvector5	1059739_SNP	1A	6673	0.0993141	0.0119041	1.00299		Eigenvector6	1265456_PAV	1A	6673	0.223961	0.00391217	0.649827		Eigenvector7	3027132_PAV
Eigenvector1	1059739_SNP	1A	6673	0.641206	0.000639051	0.193002		Eigenvector2	1265456_PAV	1A	6673	0.0828726	0.00278259	1.08159		Eigenvector3	1265456_PAV	1A	6673	0.626674	0.000215767	0.202958		Eigenvector4	1081901_SNP	1A	6673	0.169541	0.00454162	0.770726		Eigenvector5	1081901_SNP	1A	6673	0.396047	0.00456561	0.402253		Eigenvector6	1059739_SNP	1A	6673	0.536468	0.00321805	0.270456		Eigenvector7	1059739_SNP
Eigenvector1	1081901_SNP	1A	6673	0.722367	0.000461491	0.141242		Eigenvector2	3027132_PAV	1A	6673	0.0865409	0.00271929	1.06278		Eigenvector3	1087368_SNP	1A	6673	0.76461	0.000488476	0.11656		Eigenvector4	1059739_SNP	1A	6673	0.434712	0.00220725	0.361798		Eigenvector5	3027132_PAV	1A	6673	0.426637	0.00158106	0.369941		Eigenvector6	3027132_PAV	1A	6673	0.588795	0.000759326	0.230036		Eigenvector7	1087368_SNP
Eigenvector1	1087368_SNP	1A	6673	0.904442	0.000126992	0.0436194		Eigenvector2	1059739_SNP	1A	6673	0.21906	0.00278873	0.659436		Eigenvector3	3027132_PAV	1A	6673	0.768548	7.40336e-05	0.114329		Eigenvector4	1087368_SNP	1A	6673	0.760642	0.00072017	0.11882		Eigenvector5	1087368_SNP	1A	6673	0.567649	0.00290053	0.24592		Eigenvector6	1081901_SNP	1A	6673	0.998425	7.77576e-06	0.000684449		Eigenvector7	1265456_PAV
Eigenvector1	1098912_PAV	1A	6698	0.430716	0.000360716	0.365809		Eigenvector2	1098912_PAV	1A	6698	0.581192	0.000285495	0.23568		Eigenvector3	1098912_PAV	1A	6698	0.046876	0.0038424	1.32905		Eigenvector4	1098912_PAV	1A	6698	0.112555	0.00336004	0.948634		Eigenvector5	1098912_PAV	1A	6698	0.263689	0.00311713	0.578908		Eigenvector6	1098912_PAV	1A	6698	0.0390044	0.0097729	1.40889		Eigenvector7	1098912_PAV
Eigenvector1	994367_SNP	1A	6769	0.0237843	0.00536796	1.62371		Eigenvector2	994367_SNP	1A	6769	0.0651104	0.00502105	1.18635		Eigenvector3	994367_SNP	1A	6769	0.371325	0.00191326	0.430246		Eigenvector4	994367_SNP	1A	6769	0.172556	0.00440142	0.76307		Eigenvector5	994367_SNP	1A	6769	0.304679	0.00597525	0.516158		Eigenvector6	994367_SNP	1A	6769	0.599464	0.0025591	0.222237		Eigenvector7	994367_SNP
Eigenvector1	1158377_SNP	1A	6862	0.442645	0.00115775	0.353944		Eigenvector2	1158377_SNP	1A	6862	0.184746	0.00311343	0.733425		Eigenvector3	1158377_SNP	1A	6862	0.386394	0.00165652	0.41297		Eigenvector4	1158377_SNP	1A	6862	0.238429	0.00361902	0.622641		Eigenvector5	1158377_SNP	1A	6862	0.290685	0.00634676	0.536577		Eigenvector6	1158377_SNP	1A	6862	0.0285278	0.017972	1.54473		Eigenvector7	4411000_PAV
Eigenvector1	4411000_PAV	1A	6862	0.903099	6.24912e-06	0.0442645		Eigenvector2	4411000_PAV	1A	6862	0.470068	0.00042347	0.327839		Eigenvector3	4411000_PAV	1A	6862	0.514021	0.000416328	0.289019		Eigenvector4	4411000_PAV	1A	6862	0.763657	0.000115206	0.117102		Eigenvector5	4411000_PAV	1A	6862	0.805302	0.000160932	0.0940412		Eigenvector6	4411000_PAV	1A	6862	0.248845	0.0031386	0.604072		Eigenvector7	1158377_SNP
Eigenvector1	2347458_SNP	1A	6904	0.535939	0.000282621	0.270884		Eigenvector2	2347458_SNP	1A	6904	0.759843	0.000463541	0.119276		Eigenvector3	2347458_SNP	1A	6904	0.509417	0.00112097	0.292927		Eigenvector4	2347458_SNP	1A	6904	0.158526	0.00367154	0.799899		Eigenvector5	2347458_SNP	1A	6904	0.209391	0.00690155	0.679042		Eigenvector6	2347458_SNP	1A	6904	0.713201	0.00148646	0.146788		Eigenvector7	2347458_SNP
Eigenvector1	996923_PAV	1A	6962	0.647898	0.000140874	0.188494		Eigenvector2	996923_PAV	1A	6962	0.356031	0.000800945	0.448513		Eigenvector3	996923_PAV	1A	6962	0.0672186	0.002947	1.17251		Eigenvector4	996923_PAV	1A	6962	0.303606	0.00116212	0.51769		Eigenvector5	996923_PAV	1A	6962	0.127808	0.00483921	0.893441		Eigenvector6	996923_PAV	1A	6962	0.340259	0.00233767	0.46819		Eigenvector7	996923_PAV
Eigenvector1	997572_PAV	1A	7082	0.129766	0.00168004	0.88684		Eigenvector2	997572_PAV	1A	7082	0.992448	7.90256e-08	0.00329208		Eigenvector3	997572_PAV	1A	7082	0.952825	3.32841e-06	0.0209867		Eigenvector4	997572_PAV	1A	7082	0.294129	0.00131198	0.531462		Eigenvector5	997572_PAV	1A	7082	0.213946	0.00399244	0.669696		Eigenvector6	997572_PAV	1A	7082	0.229827	0.00352732	0.638598		Eigenvector7	997572_PAV
Eigenvector1	1027321_PAV	1A	7149	0.0284228	0.000946508	1.54633		Eigenvector2	1027321_PAV	1A	7149	0.629422	0.000217561	0.201058		Eigenvector3	1027321_PAV	1A	7149	0.989518	1.6719e-07	0.00457626		Eigenvector4	1027321_PAV	1A	7149	0.220245	0.00201905	0.657094		Eigenvector5	1027321_PAV	1A	7149	0.184994	0.00382768	0.732842		Eigenvector6	1027321_PAV	1A	7149	0.205429	0.00375867	0.687338		Eigenvector7	1027321_PAV
Eigenvector1	3943905_PAV	1A	7192	0.786068	3.37005e-05	0.10454		Eigenvector2	3943905_PAV	1A	7192	0.376465	0.000735856	0.424275		Eigenvector3	3943905_PAV	1A	7192	0.545156	0.000354609	0.263479		Eigenvector4	3943905_PAV	1A	7192	0.582866	0.000406164	0.234431		Eigenvector5	3943905_PAV	1A	7192	0.394024	0.00176685	0.404477		Eigenvector6	3943905_PAV	1A	7192	0.368677	0.0020678	0.433354		Eigenvector7	3943905_PAV
Eigenvector1	1199191_SNP	1A	7195	0.39407	0.00133897	0.404427		Eigenvector2	1199191_SNP	1A	7195	0.937996	0.000115685	0.0277991		Eigenvector3	1199191_SNP	1A	7195	0.252605	0.00264065	0.597557		Eigenvector4	1199191_SNP	1A	7195	0.231095	0.00386309	0.63621		Eigenvector5	1199191_SNP	1A	7195	0.835887	0.000807653	0.0778523		Eigenvector6	1199191_SNP	1A	7195	0.477326	0.00299866	0.321184		Eigenvector7	1199191_SNP
Eigenvector1	3026432_PAV	1A	7231	0.835046	2.74696e-05	0.0782894		Eigenvector2	3026432_PAV	1A	7231	0.149838	0.00192496	0.824377		Eigenvector3	3026432_PAV	1A	7231	0.267406	0.00107125	0.572829		Eigenvector4	3026432_PAV	1A	7231	0.347747	0.00118553	0.458737		Eigenvector5	3026432_PAV	1A	7231	0.496217	0.00121329	0.304329		Eigenvector6	3026432_PAV	1A	7231	0.990928	3.37944e-07	0.0039578		Eigenvector7	3026432_PAV
Eigenvector1	4408689_PAV	1A	7317	0.053055	0.00119695	1.27527		Eigenvector2	4408689_PAV	1A	7317	0.0295152	0.0037497	1.52995		Eigenvector3	4411049_PAV	1A	7317	0.820249	5.06252e-05	0.0860544		Eigenvector4	4408689_PAV	1A	7317	0.0792004	0.00394812	1.10127		Eigenvector5	4408689_PAV	1A	7317	0.285614	0.00299714	0.54422		Eigenvector6	4411049_PAV	1A	7317	0.659216	0.000500732	0.180972		Eigenvector7	4408689_PAV
Eigenvector1	4411049_PAV	1A	7317	0.123751	0.000790175	0.907452		Eigenvector2	4411049_PAV	1A	7317	0.0525753	0.002993	1.27922		Eigenvector3	4408689_PAV	1A	7317	0.984227	3.84047e-07	0.00690468		Eigenvector4	4411049_PAV	1A	7317	0.0793337	0.00404017	1.10054		Eigenvector5	4411049_PAV	1A	7317	0.316591	0.00258453	0.499502		Eigenvector6	4408689_PAV	1A	7317	0.732471	0.00030439	0.135209		Eigenvector7	4411049_PAV
Eigenvector1	1098630_PAV	1A	7462	0.0483452	0.00192233	1.31565		Eigenvector2	1098630_PAV	1A	7462	0.528624	0.000358986	0.276853		Eigenvector3	1098630_PAV	1A	7462	0.655017	0.000170092	0.183747		Eigenvector4	1098630_PAV	1A	7462	0.258818	0.00170731	0.587006		Eigenvector5	1098630_PAV	1A	7462	0.668322	0.000476283	0.175014		Eigenvector6	1098630_PAV	1A	7462	0.153008	0.00495616	0.815285		Eigenvector7	1098630_PAV
Eigenvector1	2275930_PAV	1A	7714	0.0749575	0.00173395	1.12519		Eigenvector2	2275930_PAV	1A	7714	0.131584	0.00189107	0.880798		Eigenvector3	1119993_PAV	1A	7714	0.447223	0.000483803	0.349476		Eigenvector4	1218089_PAV	1A	7714	0.356989	0.00103964	0.447346		Eigenvector5	2275930_PAV	1A	7714	0.0299353	0.0123216	1.52382		Eigenvector6	1119993_PAV	1A	7714	0.03381	0.0117476	1.47095		Eigenvector7	1218089_PAV
Eigenvector1	1119993_PAV	1A	7714	0.192051	0.000835398	0.716584		Eigenvector2	1119993_PAV	1A	7714	0.630575	0.000209702	0.200263		Eigenvector3	1149893_PAV	1A	7714	0.669225	0.000174625	0.174428		Eigenvector4	1149893_PAV	1A	7714	0.404448	0.000824247	0.393137		Eigenvector5	1218089_PAV	1A	7714	0.703464	0.000364709	0.152758		Eigenvector6	1218089_PAV	1A	7714	0.202261	0.00418854	0.694087		Eigenvector7	1119993_PAV
Eigenvector1	1149893_PAV	1A	7714	0.23098	0.000949809	0.636425		Eigenvector2	1247891_PAV	1A	7714	0.744733	0.000100284	0.128		Eigenvector3	2275930_PAV	1A	7714	0.712604	0.000124616	0.147152		Eigenvector4	1247891_PAV	1A	7714	0.598484	0.000369973	0.222948		Eigenvector5	1247891_PAV	1A	7714	0.732449	0.000295767	0.135223		Eigenvector6	1247891_PAV	1A	7714	0.473504	0.00126816	0.324676		Eigenvector7	2275930_PAV
Eigenvector1	1247891_PAV	1A	7714	0.375374	0.000483412	0.425536		Eigenvector2	1218089_PAV	1A	7714	0.794265	6.22241e-05	0.100034		Eigenvector3	1247891_PAV	1A	7714	0.934155	6.57273e-06	0.0295809		Eigenvector4	1119993_PAV	1A	7714	0.604367	0.000345975	0.218699		Eigenvector5	1119993_PAV	1A	7714	0.791268	0.000178981	0.101676		Eigenvector6	2275930_PAV	1A	7714	0.509444	0.00114532	0.292903		Eigenvector7	1149893_PAV
Eigenvector1	1218089_PAV	1A	7714	0.498179	0.000291673	0.302614		Eigenvector2	1149893_PAV	1A	7714	0.938344	5.81927e-06	0.0276379		Eigenvector3	1218089_PAV	1A	7714	0.95943	2.59628e-06	0.0179866		Eigenvector4	2275930_PAV	1A	7714	0.63508	0.000301621	0.197171		Eigenvector5	1149893_PAV	1A	7714	0.825095	0.000129004	0.0834959		Eigenvector6	1149893_PAV	1A	7714	0.840256	0.000109824	0.0755884		Eigenvector7	1247891_PAV
Eigenvector1	3953107_PAV	1A	7728	0.608823	0.000184322	0.215509		Eigenvector2	3953107_PAV	1A	7728	0.166122	0.00180923	0.779572		Eigenvector3	3953107_PAV	1A	7728	0.97053	1.32446e-06	0.012991		Eigenvector4	3953107_PAV	1A	7728	0.500835	0.000554386	0.300305		Eigenvector5	3953107_PAV	1A	7728	0.873651	6.62653e-05	0.0586618		Eigenvector6	3953107_PAV	1A	7728	0.50535	0.00120113	0.296408		Eigenvector7	3953107_PAV
Eigenvector1	1218094_SNP	1A	7737	0.786808	0.00010607	0.104131		Eigenvector2	1218094_SNP	1A	7737	0.20751	0.00323219	0.682961		Eigenvector3	1218094_SNP	1A	7737	0.41845	0.00122375	0.378357		Eigenvector4	1218094_SNP	1A	7737	0.292671	0.00325165	0.533621		Eigenvector5	1218094_SNP	1A	7737	0.310038	0.00635522	0.508585		Eigenvector6	1218094_SNP	1A	7737	0.687973	0.0018966	0.162429		Eigenvector7	1218094_SNP
Eigenvector1	1047133_PAV	1A	7747	0.635399	8.68166e-05	0.196953		Eigenvector2	1047133_PAV	1A	7747	0.000748179	0.0108217	3.12599		Eigenvector3	1047133_PAV	1A	7747	0.717732	0.000102369	0.144038		Eigenvector4	1047133_PAV	1A	7747	0.466754	0.000710628	0.330912		Eigenvector5	1047133_PAV	1A	7747	0.0518837	0.00978678	1.28497		Eigenvector6	1047133_PAV	1A	7747	0.610102	0.000668675	0.214598		Eigenvector7	1047133_PAV
Eigenvector1	977674_PAV	1A	7766	0.0413625	0.00274609	1.38339		Eigenvector2	977674_PAV	1A	7766	0.342893	0.000844041	0.464842		Eigenvector3	977674_PAV	1A	7766	0.970257	1.35929e-06	0.0131133		Eigenvector4	977674_PAV	1A	7766	0.288978	0.00152185	0.539135		Eigenvector5	977674_PAV	1A	7766	0.642065	0.000545745	0.192421		Eigenvector6	977674_PAV	1A	7766	0.159632	0.00518067	0.796879		Eigenvector7	977674_PAV
Eigenvector1	1216733_SNP	1A	7781	0.0384681	0.00471985	1.4149		Eigenvector2	1216733_SNP	1A	7781	0.0367298	0.0060972	1.43498		Eigenvector3	1216733_SNP	1A	7781	0.470459	0.00145062	0.327478		Eigenvector4	1216733_SNP	1A	7781	0.359573	0.00271141	0.444213		Eigenvector5	1216733_SNP	1A	7781	0.28414	0.0064678	0.546468		Eigenvector6	1216733_SNP	1A	7781	0.998714	6.6396e-06	0.000558931		Eigenvector7	1216733_SNP
Eigenvector1	1665771_PAV	1A	7859	0.330013	0.0006738	0.48147		Eigenvector2	1665771_PAV	1A	7859	0.125021	0.00185103	0.903018		Eigenvector3	1665771_PAV	1A	7859	0.551455	0.000342617	0.25849		Eigenvector4	1665771_PAV	1A	7859	0.56894	0.000436569	0.244933		Eigenvector5	1665771_PAV	1A	7859	0.0515393	0.00938545	1.28786		Eigenvector6	1665771_PAV	1A	7859	0.244586	0.00344621	0.611568		Eigenvector7	1665771_PAV
Eigenvector1	997942_SNP	1A	7886	0.00910573	0.00683338	2.04069		Eigenvector2	1163467_PAV	1A	7886	0.249828	0.00114618	0.60236		Eigenvector3	1242062_PAV	1A	7886	0.0256861	0.00487299	1.5903		Eigenvector4	1242062_PAV	1A	7886	0.0601978	0.00463919	1.22042		Eigenvector5	1242062_PAV	1A	7886	0.0617991	0.00885737	1.20902		Eigenvector6	1242062_PAV	1A	7886	0.00704904	0.0188355	2.15187		Eigenvector7	997942_SNP
Eigenvector1	1163467_PAV	1A	7886	0.217196	0.000831944	0.663148		Eigenvector2	997942_SNP	1A	7886	0.390397	0.00172487	0.408493		Eigenvector3	1163467_PAV	1A	7886	0.195014	0.00156047	0.709934		Eigenvector4	997942_SNP	1A	7886	0.096038	0.00623271	1.01756		Eigenvector5	1163467_PAV	1A	7886	0.0867206	0.00759637	1.06188		Eigenvector6	1163467_PAV	1A	7886	0.585448	0.000739655	0.232512		Eigenvector7	1242062_PAV
Eigenvector1	1242062_PAV	1A	7886	0.331693	0.000387971	0.479263		Eigenvector2	1242062_PAV	1A	7886	0.50164	0.000410689	0.299608		Eigenvector3	997942_SNP	1A	7886	0.558701	0.0011194	0.25282		Eigenvector4	1163467_PAV	1A	7886	0.554904	0.00044257	0.255782		Eigenvector5	997942_SNP	1A	7886	0.588993	0.00271567	0.22989		Eigenvector6	997942_SNP	1A	7886	0.623802	0.00243769	0.204953		Eigenvector7	1163467_PAV
Eigenvector1	3950266_SNP	1A	7927	0.0994031	0.00333611	1.0026		Eigenvector2	3950266_SNP	1A	7927	0.0261544	0.00672986	1.58246		Eigenvector3	4411581_PAV	1A	7927	0.0261241	0.00483351	1.58296		Eigenvector4	3950266_SNP	1A	7927	0.0362285	0.00884886	1.44095		Eigenvector5	3533490_PAV	1A	7927	0.0681209	0.00848791	1.16672		Eigenvector6	3950266_SNP	1A	7927	0.429338	0.00437174	0.3672		Eigenvector7	3533490_PAV
Eigenvector1	4410544_PAV	1A	7927	0.180322	0.00122869	0.743951		Eigenvector2	4411581_PAV	1A	7927	0.274224	0.00105435	0.561894		Eigenvector3	3533490_PAV	1A	7927	0.0989148	0.00260576	1.00474		Eigenvector4	4410544_PAV	1A	7927	0.123661	0.00286281	0.907766		Eigenvector5	4411581_PAV	1A	7927	0.289557	0.00283029	0.538266		Eigenvector6	3533490_PAV	1A	7927	0.516623	0.00098386	0.286826		Eigenvector7	4410544_PAV
Eigenvector1	4411581_PAV	1A	7927	0.982812	2.49686e-07	0.00752937		Eigenvector2	3533490_PAV	1A	7927	0.356991	0.000784522	0.447343		Eigenvector3	3950266_SNP	1A	7927	0.688118	0.000718378	0.162337		Eigenvector4	3533490_PAV	1A	7927	0.531333	0.00051573	0.274633		Eigenvector5	4410544_PAV	1A	7927	0.446888	0.00145769	0.349801		Eigenvector6	4410544_PAV	1A	7927	0.685278	0.000421053	0.164133		Eigenvector7	4411581_PAV
Eigenvector1	3533490_PAV	1A	7927	0.995293	1.44028e-08	0.00204892		Eigenvector2	4410544_PAV	1A	7927	0.935674	5.92218e-06	0.0288754		Eigenvector3	4410544_PAV	1A	7927	0.778382	7.34371e-05	0.108807		Eigenvector4	4411581_PAV	1A	7927	0.908344	1.7674e-05	0.0417494		Eigenvector5	3950266_SNP	1A	7927	0.54109	0.00315156	0.26673		Eigenvector6	4411581_PAV	1A	7927	0.756008	0.000239	0.121473		Eigenvector7	3950266_SNP
Eigenvector1	4396817_PAV	1A	7928	0.252372	0.000936134	0.597958		Eigenvector2	4396817_PAV	1A	7928	0.801202	5.81977e-05	0.0962582		Eigenvector3	4396817_PAV	1A	7928	0.863984	2.33495e-05	0.0634945		Eigenvector4	4396817_PAV	1A	7928	0.999176	1.29152e-09	0.000357986		Eigenvector5	4396817_PAV	1A	7928	0.330274	0.0024068	0.481126		Eigenvector6	4396817_PAV	1A	7928	0.0185402	0.0145336	1.73188		Eigenvector7	4396817_PAV
Eigenvector1	3940279_PAV	1A	7939	0.0640439	0.0023994	1.19352		Eigenvector2	4407081_PAV	1A	7939	0.070696	0.0029931	1.15061		Eigenvector3	4407081_PAV	1A	7939	0.144684	0.00180386	0.83958		Eigenvector4	3940279_PAV	1A	7939	0.309436	0.00139778	0.50943		Eigenvector5	3941544_PAV	1A	7939	0.311772	0.00263663	0.506163		Eigenvector6	3940279_PAV	1A	7939	0.249431	0.00338754	0.603049		Eigenvector7	3941544_PAV
Eigenvector1	4407081_PAV	1A	7939	0.20516	0.000714711	0.687908		Eigenvector2	3941544_PAV	1A	7939	0.422559	0.000581458	0.374112		Eigenvector3	3940279_PAV	1A	7939	0.186421	0.00129223	0.729506		Eigenvector4	3941544_PAV	1A	7939	0.577107	0.000411101	0.238744		Eigenvector5	3943775_PAV	1A	7939	0.311772	0.00263663	0.506163		Eigenvector6	4407081_PAV	1A	7939	0.280906	0.00300637	0.551438		Eigenvector7	3943775_PAV
Eigenvector1	3941544_PAV	1A	7939	0.326539	0.00056878	0.486065		Eigenvector2	3943775_PAV	1A	7939	0.422559	0.000581458	0.374112		Eigenvector3	3941544_PAV	1A	7939	0.949735	3.84273e-06	0.0223977		Eigenvector4	3943775_PAV	1A	7939	0.577107	0.000411101	0.238744		Eigenvector5	3940279_PAV	1A	7939	0.786937	0.0001899	0.10406		Eigenvector6	3941544_PAV	1A	7939	0.530538	0.000983916	0.275283		Eigenvector7	3940279_PAV
Eigenvector1	3943775_PAV	1A	7939	0.326539	0.00056878	0.486065		Eigenvector2	3940279_PAV	1A	7939	0.439003	0.00053958	0.357533		Eigenvector3	3943775_PAV	1A	7939	0.949735	3.84273e-06	0.0223977		Eigenvector4	4407081_PAV	1A	7939	0.945276	6.16767e-06	0.0244415		Eigenvector5	4407081_PAV	1A	7939	0.874162	6.35361e-05	0.0584079		Eigenvector6	3943775_PAV	1A	7939	0.530538	0.000983916	0.275283		Eigenvector7	4407081_PAV
Eigenvector1	1011115_SNP	1A	7945	0.652252	0.000296588	0.185585		Eigenvector2	1091122_SNP	1A	7945	2.06274e-05	0.0220786	4.68556		Eigenvector3	1011115_SNP	1A	7945	0.199175	0.00236294	0.700765		Eigenvector4	1091122_SNP	1A	7945	0.268685	0.00356274	0.570757		Eigenvector5	1011115_SNP	1A	7945	0.0639212	0.014172	1.19436		Eigenvector6	1091122_SNP	1A	7945	0.0403796	0.0154121	1.39384		Eigenvector7	1011115_SNP
Eigenvector1	1091122_SNP	1A	7945	0.961562	1.23489e-05	0.0170226		Eigenvector2	1011115_SNP	1A	7945	0.573989	0.00102185	0.241097		Eigenvector3	1091122_SNP	1A	7945	0.962913	6.38102e-05	0.0164128		Eigenvector4	1011115_SNP	1A	7945	0.54827	0.00149964	0.261005		Eigenvector5	1091122_SNP	1A	7945	0.275493	0.00685928	0.559889		Eigenvector6	1011115_SNP	1A	7945	0.623817	0.00210234	0.204943		Eigenvector7	1091122_SNP
Eigenvector1	1090722_PAV	1A	7989	0.410609	0.000457098	0.386572		Eigenvector2	1090722_PAV	1A	7989	0.345119	0.000830535	0.462032		Eigenvector3	1090722_PAV	1A	7989	0.0617385	0.00326393	1.20944		Eigenvector4	1090722_PAV	1A	7989	0.602104	0.000272254	0.220328		Eigenvector5	3956400_PAV	1A	7989	0.0310631	0.0122177	1.50776		Eigenvector6	1090722_PAV	1A	7989	0.177133	0.00454188	0.751701		Eigenvector7	3956400_PAV
Eigenvector1	3956400_PAV	1A	7989	0.64996	0.000117037	0.187113		Eigenvector2	3956400_PAV	1A	7989	0.554342	0.000327325	0.256222		Eigenvector3	3956400_PAV	1A	7989	0.220295	0.00134544	0.656996		Eigenvector4	3956400_PAV	1A	7989	0.760631	0.00012475	0.118826		Eigenvector5	1090722_PAV	1A	7989	0.0699736	0.00849659	1.15507		Eigenvector6	3956400_PAV	1A	7989	0.338454	0.00236889	0.470501		Eigenvector7	1090722_PAV
Eigenvector1	4008836_PAV	1A	8023	0.340733	0.000634282	0.467586		Eigenvector2	4410341_PAV	1A	8023	0.401394	0.000647281	0.396429		Eigenvector3	1697756_PAV	1A	8023	0.50042	0.000391488	0.300665		Eigenvector4	4008836_PAV	1A	8023	0.0048242	0.0101736	2.31657		Eigenvector5	4410341_PAV	1A	8023	0.250788	0.0033266	0.600694		Eigenvector6	4008836_PAV	1A	8023	0.182396	0.00454326	0.738985		Eigenvector7	4008836_PAV
Eigenvector1	4410341_PAV	1A	8023	0.379217	0.000414071	0.421113		Eigenvector2	4008836_PAV	1A	8023	0.706447	0.000129925	0.15092		Eigenvector3	4008836_PAV	1A	8023	0.803792	5.92153e-05	0.0948564		Eigenvector4	4410341_PAV	1A	8023	0.364915	0.00110018	0.437808		Eigenvector5	1697756_PAV	1A	8023	0.59445	0.000726638	0.225885		Eigenvector6	4410341_PAV	1A	8023	0.665039	0.000489883	0.177153		Eigenvector7	1697756_PAV
Eigenvector1	1697756_PAV	1A	8023	0.762057	6.54284e-05	0.118012		Eigenvector2	1697756_PAV	1A	8023	0.922522	8.42843e-06	0.0350234		Eigenvector3	4410341_PAV	1A	8023	0.927001	7.42425e-06	0.0329197		Eigenvector4	1697756_PAV	1A	8023	0.808635	6.28581e-05	0.0922473		Eigenvector5	4008836_PAV	1A	8023	0.842922	9.78274e-05	0.0742124		Eigenvector6	1697756_PAV	1A	8023	0.894843	4.50883e-05	0.0482532		Eigenvector7	4410341_PAV
Eigenvector1	1091566_PAV	1A	8029	0.0714766	0.0019224	1.14584		Eigenvector2	1091566_PAV	1A	8029	0.761232	8.82787e-05	0.118483		Eigenvector3	1091566_PAV	1A	8029	0.992315	9.11886e-08	0.00335066		Eigenvector4	1091566_PAV	1A	8029	0.446771	0.000789007	0.349915		Eigenvector5	1091566_PAV	1A	8029	0.596257	0.000597991	0.224567		Eigenvector6	1091566_PAV	1A	8029	0.319529	0.00262536	0.495489		Eigenvector7	1091566_PAV
Eigenvector1	2308507_PAV	1A	8051	0.317854	0.000660426	0.497772		Eigenvector2	2308507_PAV	1A	8051	0.419289	0.00060577	0.377486		Eigenvector3	2308507_PAV	1A	8051	0.318405	0.000958265	0.49702		Eigenvector4	2308507_PAV	1A	8051	0.177983	0.00230861	0.74962		Eigenvector5	2308507_PAV	1A	8051	0.147877	0.00520151	0.8301		Eigenvector6	2308507_PAV	1A	8051	0.300552	0.00279093	0.52208		Eigenvector7	2308507_PAV
Eigenvector1	1121826_PAV	1A	8082	0.621859	0.000169071	0.206308		Eigenvector2	1121826_PAV	1A	8082	0.846339	3.47806e-05	0.0724558		Eigenvector3	1121826_PAV	1A	8082	0.0472781	0.00378489	1.32534		Eigenvector4	1121826_PAV	1A	8082	0.237791	0.00179459	0.623805		Eigenvector5	1121826_PAV	1A	8082	0.0449419	0.0103833	1.34735		Eigenvector6	1121826_PAV	1A	8082	0.0624108	0.0079243	1.20474		Eigenvector7	1121826_PAV
Eigenvector1	1051568_SNP	1A	8093	0.0797876	0.00362056	1.09806		Eigenvector2	2264836_PAV	1A	8093	0.084862	0.0028121	1.07129		Eigenvector3	4396543_PAV	1A	8093	0.0592502	0.00312117	1.22731		Eigenvector4	4396543_PAV	1A	8093	0.161915	0.00258158	0.790713		Eigenvector5	4396543_PAV	1A	8093	0.00733297	0.0195201	2.13472		Eigenvector6	2264836_PAV	1A	8093	0.0498585	0.0102759	1.30226		Eigenvector7	2264836_PAV
Eigenvector1	4396543_PAV	1A	8093	0.161198	0.00145114	0.792639		Eigenvector2	1051568_SNP	1A	8093	0.211499	0.00284182	0.674692		Eigenvector3	1051568_SNP	1A	8093	0.248834	0.00266178	0.60409		Eigenvector4	1051568_SNP	1A	8093	0.410899	0.00231231	0.386265		Eigenvector5	1051568_SNP	1A	8093	0.177106	0.00830163	0.751767		Eigenvector6	1008166_SNP	1A	8093	0.234364	0.00744734	0.630108		Eigenvector7	1008166_SNP
Eigenvector1	2264836_PAV	1A	8093	0.295034	0.000562301	0.530128		Eigenvector2	1008166_SNP	1A	8093	0.33122	0.00202701	0.479883		Eigenvector3	1724832_PAV	1A	8093	0.495655	0.000446535	0.304821		Eigenvector4	2264836_PAV	1A	8093	0.636439	0.000301555	0.196243		Eigenvector5	1724832_PAV	1A	8093	0.227589	0.00374314	0.642848		Eigenvector6	1051568_SNP	1A	8093	0.2425	0.00722206	0.615288		Eigenvector7	1724832_PAV
Eigenvector1	1008166_SNP	1A	8093	0.594041	0.000738178	0.226184		Eigenvector2	1724832_PAV	1A	8093	0.514347	0.00038938	0.288744		Eigenvector3	2264836_PAV	1A	8093	0.716784	0.000129313	0.144612		Eigenvector4	1008166_SNP	1A	8093	0.853411	0.000417023	0.0688416		Eigenvector5	2264836_PAV	1A	8093	0.4957	0.00105743	0.304781		Eigenvector6	1724832_PAV	1A	8093	0.34627	0.00223077	0.460585		Eigenvector7	1051568_SNP
Eigenvector1	1724832_PAV	1A	8093	0.912363	7.08175e-06	0.0398322		Eigenvector2	4396543_PAV	1A	8093	0.574234	0.00030013	0.240911		Eigenvector3	1008166_SNP	1A	8093	0.918449	0.000160296	0.0369448		Eigenvector4	1724832_PAV	1A	8093	0.888899	2.51462e-05	0.0511475		Eigenvector5	1008166_SNP	1A	8093	0.510966	0.00316387	0.291608		Eigenvector6	4396543_PAV	1A	8093	0.348409	0.00208629	0.457911		Eigenvector7	4396543_PAV
Eigenvector1	1093499_SNP	1A	8104	0.0117271	0.00646112	1.93081		Eigenvector2	1218472_PAV	1A	8104	7.47629e-06	0.0169423	5.12631		Eigenvector3	1093499_SNP	1A	8104	0.361869	0.00195683	0.441449		Eigenvector4	1091006_SNP	1A	8104	0.386532	0.00251928	0.412815		Eigenvector5	1093499_SNP	1A	8104	0.0345627	0.0173931	1.46139		Eigenvector6	1233048_PAV	1A	8104	0.00490614	0.0206349	2.30926		Eigenvector7	2282340_SNP
Eigenvector1	2282340_SNP	1A	8104	0.330649	0.0015076	0.480633		Eigenvector2	2282340_SNP	1A	8104	0.019306	0.00729284	1.71431		Eigenvector3	1233048_PAV	1A	8104	0.589025	0.000261999	0.229867		Eigenvector4	1218472_PAV	1A	8104	0.414096	0.000899275	0.382899		Eigenvector5	1218472_PAV	1A	8104	0.422018	0.00172792	0.374669		Eigenvector6	1218472_PAV	1A	8104	0.0396563	0.010968	1.40169		Eigenvector7	1218472_PAV
Eigenvector1	1091006_SNP	1A	8104	0.621733	0.000683455	0.206396		Eigenvector2	1091006_SNP	1A	8104	0.246443	0.00257161	0.608284		Eigenvector3	1091006_SNP	1A	8104	0.78538	0.000464133	0.10492		Eigenvector4	1233048_PAV	1A	8104	0.51281	0.000551295	0.290043		Eigenvector5	1091006_SNP	1A	8104	0.653564	0.00218138	0.184712		Eigenvector6	2282340_SNP	1A	8104	0.153378	0.00968867	0.814238		Eigenvector7	1233048_PAV
Eigenvector1	1233048_PAV	1A	8104	0.898559	4.96126e-06	0.0464532		Eigenvector2	1093499_SNP	1A	8104	0.399435	0.00168279	0.398554		Eigenvector3	2282340_SNP	1A	8104	0.837966	0.000326991	0.0767736		Eigenvector4	2282340_SNP	1A	8104	0.659063	0.00110509	0.181073		Eigenvector5	2282340_SNP	1A	8104	0.757139	0.00142787	0.120824		Eigenvector6	1091006_SNP	1A	8104	0.344662	0.00551081	0.462606		Eigenvector7	1091006_SNP
Eigenvector1	1218472_PAV	1A	8104	0.977716	5.68493e-07	0.00978742		Eigenvector2	1233048_PAV	1A	8104	0.501468	0.000363316	0.299757		Eigenvector3	1218472_PAV	1A	8104	0.988871	1.91055e-07	0.00486038		Eigenvector4	1093499_SNP	1A	8104	0.895046	0.000293223	0.0481549		Eigenvector5	1233048_PAV	1A	8104	0.764768	0.000234989	0.11647		Eigenvector6	1093499_SNP	1A	8104	0.43479	0.00430636	0.36172		Eigenvector7	1093499_SNP
Eigenvector1	4409130_PAV	1A	8131	0.70825	3.33942e-05	0.149814		Eigenvector2	4409130_PAV	1A	8131	0.245801	0.00121612	0.609417		Eigenvector3	4409130_PAV	1A	8131	0.352005	0.000814443	0.453451		Eigenvector4	4409130_PAV	1A	8131	0.536083	0.000522254	0.270768		Eigenvector5	4409130_PAV	1A	8131	0.55369	0.000924542	0.256734		Eigenvector6	4409130_PAV	1A	8131	0.81375	0.000147914	0.0895093		Eigenvector7	4409130_PAV
Eigenvector1	1081533_PAV	1A	8132	0.360849	0.000572868	0.442675		Eigenvector2	995045_SNP	1A	8132	0.0117589	0.00822372	1.92963		Eigenvector3	1081533_PAV	1A	8132	0.269344	0.00118119	0.569693		Eigenvector4	995045_SNP	1A	8132	0.266193	0.0035113	0.574804		Eigenvector5	1081533_PAV	1A	8132	0.320374	0.0022958	0.494343		Eigenvector6	995045_SNP	1A	8132	0.0180211	0.0209408	1.74422		Eigenvector7	1081533_PAV
Eigenvector1	1090724_PAV	1A	8132	0.677133	0.000111419	0.169326		Eigenvector2	1081533_PAV	1A	8132	0.191381	0.0015196	0.7181		Eigenvector3	995045_SNP	1A	8132	0.308251	0.00226651	0.511096		Eigenvector4	1081533_PAV	1A	8132	0.295058	0.00139918	0.530093		Eigenvector5	1090724_PAV	1A	8132	0.442758	0.00152078	0.353833		Eigenvector6	1081533_PAV	1A	8132	0.0531028	0.00698617	1.27488		Eigenvector7	1090724_PAV
Eigenvector1	995045_SNP	1A	8132	0.711307	0.000489722	0.147943		Eigenvector2	1090724_PAV	1A	8132	0.936966	5.84998e-06	0.0282762		Eigenvector3	1090724_PAV	1A	8132	0.538144	0.000360517	0.269101		Eigenvector4	1090724_PAV	1A	8132	0.944119	6.7221e-06	0.0249733		Eigenvector5	995045_SNP	1A	8132	0.662453	0.00211202	0.178845		Eigenvector6	1090724_PAV	1A	8132	0.390585	0.0019482	0.408284		Eigenvector7	995045_SNP
Eigenvector1	1138208_PAV	1A	8157	0.506429	9.98971e-05	0.295482		Eigenvector2	1138208_PAV	1A	8157	0.565032	0.000199549	0.247927		Eigenvector3	1138208_PAV	1A	8157	0.549618	0.000363145	0.259939		Eigenvector4	1138208_PAV	1A	8157	0.229292	0.00184991	0.639611		Eigenvector5	1138208_PAV	1A	8157	0.680109	0.000427675	0.167421		Eigenvector6	1138208_PAV	1A	8157	0.43365	0.00165241	0.36286		Eigenvector7	1138208_PAV
Eigenvector1	1670636_PAV	1A	8162	0.669124	0.000133685	0.174493		Eigenvector2	1670636_PAV	1A	8162	0.425895	0.000579539	0.370697		Eigenvector3	1670636_PAV	1A	8162	0.559252	0.000335527	0.252393		Eigenvector4	1670636_PAV	1A	8162	0.0454845	0.00515741	1.34214		Eigenvector5	1670636_PAV	1A	8162	0.183737	0.00468778	0.735804		Eigenvector6	1670636_PAV	1A	8162	0.768203	0.000223656	0.114524		Eigenvector7	1670636_PAV
Eigenvector1	1094246_SNP	1A	8163	0.0110654	0.00654903	1.95603		Eigenvector2	1096869_SNP	1A	8163	0.00671267	0.00959591	2.1731		Eigenvector3	3939317_PAV	1A	8163	0.0511549	0.00370176	1.29111		Eigenvector4	3939317_PAV	1A	8163	0.0421744	0.00539939	1.37495		Eigenvector5	1030021_SNP	1A	8163	0.0226489	0.0196593	1.64495		Eigenvector6	1030021_SNP	1A	8163	0.267841	0.0065758	0.572123		Eigenvector7	1030021_SNP
Eigenvector1	981494_SNP	1A	8163	0.0297925	0.00248008	1.52589		Eigenvector2	1060118_PAV	1A	8163	0.109403	0.00229375	0.960972		Eigenvector3	1030021_SNP	1A	8163	0.100282	0.00404091	0.998777		Eigenvector4	4009044_PAV	1A	8163	0.201179	0.00223539	0.696417		Eigenvector5	1060118_PAV	1A	8163	0.0400089	0.0110183	1.39784		Eigenvector6	1094246_SNP	1A	8163	0.365127	0.00498181	0.437556		Eigenvector7	1096869_SNP
Eigenvector1	1073500_SNP	1A	8163	0.0311724	0.00480151	1.50623		Eigenvector2	981494_SNP	1A	8163	0.120264	0.00352074	0.919863		Eigenvector3	1096869_SNP	1A	8163	0.469806	0.00149779	0.328081		Eigenvector4	1096869_SNP	1A	8163	0.305453	0.00283474	0.515055		Eigenvector5	1096869_SNP	1A	8163	0.263795	0.00690091	0.578733		Eigenvector6	3939317_PAV	1A	8163	0.579253	0.000773437	0.237131		Eigenvector7	1060118_PAV
Eigenvector1	1060118_PAV	1A	8163	0.103987	0.00161936	0.983022		Eigenvector2	1094246_SNP	1A	8163	0.191572	0.0030089	0.717667		Eigenvector3	1094246_SNP	1A	8163	0.564228	0.00106983	0.248545		Eigenvector4	1030021_SNP	1A	8163	0.31113	0.00308858	0.507059		Eigenvector5	981494_SNP	1A	8163	0.485579	0.00370837	0.31374		Eigenvector6	1060118_PAV	1A	8163	0.689075	0.000417044	0.161734		Eigenvector7	4009044_PAV
Eigenvector1	4009044_PAV	1A	8163	0.336465	0.000339898	0.473061		Eigenvector2	1073500_SNP	1A	8163	0.429256	0.00152788	0.367283		Eigenvector3	1060118_PAV	1A	8163	0.585287	0.000289185	0.232631		Eigenvector4	981494_SNP	1A	8163	0.373362	0.00249742	0.42787		Eigenvector5	4009044_PAV	1A	8163	0.558556	0.000886993	0.252933		Eigenvector6	981494_SNP	1A	8163	0.693145	0.00216839	0.159176		Eigenvector7	981494_SNP
Eigenvector1	1096869_SNP	1A	8163	0.54185	0.000654187	0.266121		Eigenvector2	4009044_PAV	1A	8163	0.475885	0.000474093	0.322498		Eigenvector3	4009044_PAV	1A	8163	0.628938	0.000221825	0.201392		Eigenvector4	1060118_PAV	1A	8163	0.516229	0.000558812	0.287157		Eigenvector5	1094246_SNP	1A	8163	0.730966	0.00156781	0.136103		Eigenvector6	1073500_SNP	1A	8163	0.701618	0.001782	0.153899		Eigenvector7	1094246_SNP
Eigenvector1	1030021_SNP	1A	8163	0.662603	0.000551916	0.178747		Eigenvector2	3939317_PAV	1A	8163	0.674275	0.000157947	0.171163		Eigenvector3	981494_SNP	1A	8163	0.724167	0.000621464	0.140161		Eigenvector4	1094246_SNP	1A	8163	0.849188	0.00041667	0.0709963		Eigenvector5	3939317_PAV	1A	8163	0.782287	0.000197862	0.106634		Eigenvector6	1096869_SNP	1A	8163	0.833074	0.000953228	0.0793166		Eigenvector7	1073500_SNP
Eigenvector1	3939317_PAV	1A	8163	0.722455	8.04787e-05	0.141189		Eigenvector2	1030021_SNP	1A	8163	0.991254	1.57632e-05	0.00381483		Eigenvector3	1073500_SNP	1A	8163	0.889372	0.000203834	0.0509164		Eigenvector4	1073500_SNP	1A	8163	0.92657	0.000201774	0.0331217		Eigenvector5	1073500_SNP	1A	8163	0.987991	6.18972e-05	0.00524723		Eigenvector6	4009044_PAV	1A	8163	0.880399	5.54788e-05	0.0553207		Eigenvector7	3939317_PAV
Eigenvector1	3938508_PAV	1A	8166	0.409857	0.000391589	0.387368		Eigenvector2	3938508_PAV	1A	8166	0.0601188	0.00327236	1.22099		Eigenvector3	4408757_PAV	1A	8166	0.0820815	0.00273278	1.08575		Eigenvector4	4405467_PAV	1A	8166	0.0384697	0.00517636	1.41488		Eigenvector5	4408757_PAV	1A	8166	0.340966	0.00237403	0.46729		Eigenvector6	4405467_PAV	1A	8166	0.218095	0.00405181	0.661355		Eigenvector7	3938508_PAV
Eigenvector1	3952590_PAV	1A	8166	0.409857	0.000391589	0.387368		Eigenvector2	3952590_PAV	1A	8166	0.0601188	0.00327236	1.22099		Eigenvector3	4410521_PAV	1A	8166	0.192154	0.00151437	0.716351		Eigenvector4	4405853_PAV	1A	8166	0.0384697	0.00517636	1.41488		Eigenvector5	4410521_PAV	1A	8166	0.458606	0.00142151	0.33856		Eigenvector6	4405853_PAV	1A	8166	0.218095	0.00405181	0.661355		Eigenvector7	3952590_PAV
Eigenvector1	4405467_PAV	1A	8166	0.827829	2.07436e-05	0.0820595		Eigenvector2	4410521_PAV	1A	8166	0.401375	0.000560578	0.396449		Eigenvector3	4405467_PAV	1A	8166	0.681361	0.000150034	0.166623		Eigenvector4	4408945_PAV	1A	8166	0.0384697	0.00517636	1.41488		Eigenvector5	3938508_PAV	1A	8166	0.862974	7.55575e-05	0.0640024		Eigenvector6	4408945_PAV	1A	8166	0.218095	0.00405181	0.661355		Eigenvector7	4405467_PAV
Eigenvector1	4405853_PAV	1A	8166	0.827829	2.07436e-05	0.0820595		Eigenvector2	4405467_PAV	1A	8166	0.455403	0.000545261	0.341604		Eigenvector3	4405853_PAV	1A	8166	0.681361	0.000150034	0.166623		Eigenvector4	4410521_PAV	1A	8166	0.160997	0.00259836	0.793183		Eigenvector5	3952590_PAV	1A	8166	0.862974	7.55575e-05	0.0640024		Eigenvector6	3938508_PAV	1A	8166	0.595937	0.000726038	0.2248		Eigenvector7	4405853_PAV
Eigenvector1	4408945_PAV	1A	8166	0.827829	2.07436e-05	0.0820595		Eigenvector2	4405853_PAV	1A	8166	0.455403	0.000545261	0.341604		Eigenvector3	4408945_PAV	1A	8166	0.681361	0.000150034	0.166623		Eigenvector4	4408757_PAV	1A	8166	0.667472	0.000244769	0.175567		Eigenvector5	4405467_PAV	1A	8166	0.871171	6.87197e-05	0.0598967		Eigenvector6	3952590_PAV	1A	8166	0.595937	0.000726038	0.2248		Eigenvector7	4408945_PAV
Eigenvector1	4410521_PAV	1A	8166	0.867888	1.62652e-05	0.0615363		Eigenvector2	4408945_PAV	1A	8166	0.455403	0.000545261	0.341604		Eigenvector3	3938508_PAV	1A	8166	0.888854	1.72931e-05	0.0511697		Eigenvector4	3938508_PAV	1A	8166	0.783629	9.71304e-05	0.10589		Eigenvector5	4405853_PAV	1A	8166	0.871171	6.87197e-05	0.0598967		Eigenvector6	4408757_PAV	1A	8166	0.628051	0.000618586	0.202005		Eigenvector7	4408757_PAV
Eigenvector1	4408757_PAV	1A	8166	0.945682	3.27261e-06	0.0242548		Eigenvector2	4408757_PAV	1A	8166	0.477714	0.00047106	0.320832		Eigenvector3	3952590_PAV	1A	8166	0.888854	1.72931e-05	0.0511697		Eigenvector4	3952590_PAV	1A	8166	0.783629	9.71304e-05	0.10589		Eigenvector5	4408945_PAV	1A	8166	0.871171	6.87197e-05	0.0598967		Eigenvector6	4410521_PAV	1A	8166	0.784646	0.00018437	0.105326		Eigenvector7	4410521_PAV
Eigenvector1	2261700_SNP	1A	8187	0.00627814	0.00738139	2.20217		Eigenvector2	2261700_SNP	1A	8187	0.444568	0.00148608	0.352062		Eigenvector3	2261700_SNP	1A	8187	0.224901	0.00287606	0.648008		Eigenvector4	2261700_SNP	1A	8187	0.209695	0.00414682	0.678411		Eigenvector5	2261700_SNP	1A	8187	0.318189	0.00588428	0.497315		Eigenvector6	2261700_SNP	1A	8187	0.793947	0.00119111	0.100209		Eigenvector7	2261700_SNP
Eigenvector1	1129283_PAV	1A	8237	0.0328727	0.0014499	1.48316		Eigenvector2	3942572_PAV	1A	8237	0.000387947	0.0116082	3.41123		Eigenvector3	1095465_PAV	1A	8237	0.0532159	0.00370681	1.27396		Eigenvector4	3942572_PAV	1A	8237	0.154213	0.00218659	0.81188		Eigenvector5	1095465_PAV	1A	8237	0.0667964	0.00811388	1.17525		Eigenvector6	3942572_PAV	1A	8237	0.0220647	0.0125003	1.6563		Eigenvector7	1129283_PAV
Eigenvector1	1095465_PAV	1A	8237	0.0430053	0.00277093	1.36648		Eigenvector2	1129283_PAV	1A	8237	0.00492891	0.00764727	2.30725		Eigenvector3	1129283_PAV	1A	8237	0.17856	0.00174848	0.748216		Eigenvector4	3955429_PAV	1A	8237	0.185101	0.00232859	0.73259		Eigenvector5	3384952_PAV	1A	8237	0.113766	0.00658254	0.943987		Eigenvector6	3955429_PAV	1A	8237	0.41903	0.00144645	0.377755		Eigenvector7	1095465_PAV
Eigenvector1	3942572_PAV	1A	8237	0.420231	0.000294277	0.376512		Eigenvector2	3384952_PAV	1A	8237	0.0172866	0.00551923	1.76229		Eigenvector3	3384952_PAV	1A	8237	0.867498	2.67007e-05	0.0617314		Eigenvector4	1095465_PAV	1A	8237	0.264246	0.00165523	0.577992		Eigenvector5	1129283_PAV	1A	8237	0.151927	0.00523068	0.818365		Eigenvector6	3384952_PAV	1A	8237	0.8224	0.000133694	0.0849166		Eigenvector7	3942572_PAV
Eigenvector1	3384952_PAV	1A	8237	0.868046	1.68435e-05	0.0614571		Eigenvector2	1095465_PAV	1A	8237	0.0887232	0.00269197	1.05196		Eigenvector3	3955429_PAV	1A	8237	0.970129	1.32388e-06	0.0131705		Eigenvector4	1129283_PAV	1A	8237	0.342223	0.00118281	0.465691		Eigenvector5	3955429_PAV	1A	8237	0.205275	0.00410937	0.687665		Eigenvector6	1129283_PAV	1A	8237	0.915272	2.89609e-05	0.03845		Eigenvector7	3384952_PAV
Eigenvector1	3955429_PAV	1A	8237	0.992484	6.21164e-08	0.00327666		Eigenvector2	3955429_PAV	1A	8237	0.665252	0.000161552	0.177014		Eigenvector3	3942572_PAV	1A	8237	0.9714	1.18907e-06	0.0126018		Eigenvector4	3384952_PAV	1A	8237	0.483934	0.000651837	0.315214		Eigenvector5	3942572_PAV	1A	8237	0.920285	2.557e-05	0.0360778		Eigenvector6	1095465_PAV	1A	8237	0.932613	1.86889e-05	0.0302987		Eigenvector7	3955429_PAV
Eigenvector1	1093355_SNP	1A	8240	0.548882	0.000834102	0.260521		Eigenvector2	1076929_PAV	1A	8240	0.109125	0.00237195	0.962074		Eigenvector3	1076929_PAV	1A	8240	0.681502	0.000142163	0.166533		Eigenvector4	1076929_PAV	1A	8240	0.622931	0.000283666	0.20556		Eigenvector5	1093355_SNP	1A	8240	0.0316095	0.0176149	1.50018		Eigenvector6	1076929_PAV	1A	8240	0.0223561	0.0135634	1.6506		Eigenvector7	1076929_PAV
Eigenvector1	1076929_PAV	1A	8240	0.779107	5.54945e-05	0.108403		Eigenvector2	1093355_SNP	1A	8240	0.551676	0.00109992	0.258316		Eigenvector3	1093355_SNP	1A	8240	0.969635	5.95735e-05	0.0133917		Eigenvector4	1093355_SNP	1A	8240	0.785602	0.000641876	0.104798		Eigenvector5	1076929_PAV	1A	8240	0.299795	0.00261008	0.523176		Eigenvector6	1093355_SNP	1A	8240	0.820488	0.00102338	0.0859276		Eigenvector7	1093355_SNP
Eigenvector1	1377534_PAV	1A	8250	0.0745705	0.00233936	1.12743		Eigenvector2	1377534_PAV	1A	8250	0.00919744	0.00640649	2.03633		Eigenvector3	1377534_PAV	1A	8250	0.198909	0.00164346	0.701345		Eigenvector4	1377534_PAV	1A	8250	0.440078	0.000800235	0.35647		Eigenvector5	1377534_PAV	1A	8250	0.0785767	0.00810402	1.10471		Eigenvector6	1377534_PAV	1A	8250	0.879579	5.01737e-05	0.0557252		Eigenvector7	1377534_PAV
Eigenvector1	3031560_PAV	1A	8274	0.00753512	0.00506415	2.12291		Eigenvector2	3031560_PAV	1A	8274	0.0462575	0.00361489	1.33482		Eigenvector3	3031560_PAV	1A	8274	0.216473	0.00148387	0.664595		Eigenvector4	1083146_PAV	1A	8274	0.0976553	0.00368914	1.0103		Eigenvector5	2280174_PAV	1A	8274	0.021038	0.0139904	1.677		Eigenvector6	2280174_PAV	1A	8274	0.0811821	0.0078803	1.09054		Eigenvector7	1126965_SNP
Eigenvector1	976908_PAV	1A	8274	0.015741	0.00286136	1.80297		Eigenvector2	992175_SNP	1A	8274	0.0467503	0.00363848	1.33022		Eigenvector3	2280174_PAV	1A	8274	0.233405	0.0011581	0.631889		Eigenvector4	2280174_PAV	1A	8274	0.439279	0.000803008	0.357259		Eigenvector5	1083146_PAV	1A	8274	0.0642111	0.00872942	1.19239		Eigenvector6	1673276_PAV	1A	8274	0.245767	0.0035297	0.609476		Eigenvector7	1081657_SNP
Eigenvector1	1287996_PAV	1A	8274	0.0251215	0.00158721	1.59995		Eigenvector2	1126965_SNP	1A	8274	0.0682073	0.00512102	1.16617		Eigenvector3	1673276_PAV	1A	8274	0.3157	0.000922885	0.500726		Eigenvector4	992175_SNP	1A	8274	0.472625	0.000653621	0.325484		Eigenvector5	1081657_SNP	1A	8274	0.104661	0.0102399	0.980216		Eigenvector6	1126965_SNP	1A	8274	0.310044	0.00589975	0.508577		Eigenvector7	2280174_PAV
Eigenvector1	1673276_PAV	1A	8274	0.0553851	0.00251489	1.25661		Eigenvector2	976908_PAV	1A	8274	0.113227	0.00230595	0.946052		Eigenvector3	976908_PAV	1A	8274	0.333665	0.000819222	0.47669		Eigenvector4	3031560_PAV	1A	8274	0.606894	0.000328736	0.216887		Eigenvector5	976908_PAV	1A	8274	0.175713	0.00474898	0.755196		Eigenvector6	976908_PAV	1A	8274	0.332942	0.00242711	0.477632		Eigenvector7	1287996_PAV
Eigenvector1	1083146_PAV	1A	8274	0.113985	0.00151537	0.943154		Eigenvector2	1081657_SNP	1A	8274	0.121177	0.0029957	0.916579		Eigenvector3	1126965_SNP	1A	8274	0.368555	0.00189383	0.433498		Eigenvector4	1287996_PAV	1A	8274	0.613205	0.000300836	0.212394		Eigenvector5	1673276_PAV	1A	8274	0.187339	0.00457669	0.727372		Eigenvector6	3031560_PAV	1A	8274	0.352593	0.00217064	0.452726		Eigenvector7	1673276_PAV
Eigenvector1	2280174_PAV	1A	8274	0.421187	0.00031266	0.375526		Eigenvector2	1071760_SNP	1A	8274	0.133497	0.00371524	0.87453		Eigenvector3	1287996_PAV	1A	8274	0.546899	0.000357794	0.262093		Eigenvector4	1126965_SNP	1A	8274	0.652733	0.00112215	0.185264		Eigenvector5	3031560_PAV	1A	8274	0.252748	0.00317729	0.597312		Eigenvector6	1081657_SNP	1A	8274	0.478474	0.00374105	0.320142		Eigenvector7	3031560_PAV
Eigenvector1	1126965_SNP	1A	8274	0.77278	0.000346786	0.111944		Eigenvector2	1673276_PAV	1A	8274	0.134818	0.00200081	0.870252		Eigenvector3	1083146_PAV	1A	8274	0.790015	6.67378e-05	0.102365		Eigenvector4	1071760_SNP	1A	8274	0.801539	0.000553174	0.0960751		Eigenvector5	1287996_PAV	1A	8274	0.286928	0.00295529	0.542227		Eigenvector6	1083146_PAV	1A	8274	0.495478	0.00122126	0.304976		Eigenvector7	992175_SNP
Eigenvector1	1081657_SNP	1A	8274	0.807732	0.000242321	0.0927329		Eigenvector2	1287996_PAV	1A	8274	0.285399	0.000995475	0.544548		Eigenvector3	1071760_SNP	1A	8274	0.953858	8.59917e-05	0.0205161		Eigenvector4	976908_PAV	1A	8274	0.815532	6.92393e-05	0.0885592		Eigenvector5	1126965_SNP	1A	8274	0.763779	0.00138288	0.117032		Eigenvector6	1287996_PAV	1A	8274	0.786863	0.000198382	0.104101		Eigenvector7	1083146_PAV
Eigenvector1	992175_SNP	1A	8274	0.888893	1.40376e-05	0.0511503		Eigenvector2	2280174_PAV	1A	8274	0.397482	0.000649891	0.400682		Eigenvector3	1081657_SNP	1A	8274	0.955476	8.8142e-05	0.0197802		Eigenvector4	1081657_SNP	1A	8274	0.915361	0.000224706	0.0384078		Eigenvector5	992175_SNP	1A	8274	0.81732	0.000128616	0.0876076		Eigenvector6	992175_SNP	1A	8274	0.948514	9.7752e-06	0.0229562		Eigenvector7	976908_PAV
Eigenvector1	1071760_SNP	1A	8274	0.987524	1.64875e-05	0.00545251		Eigenvector2	1083146_PAV	1A	8274	0.855836	3.07892e-05	0.0676096		Eigenvector3	992175_SNP	1A	8274	0.955772	2.96093e-06	0.0196457		Eigenvector4	1673276_PAV	1A	8274	0.973014	1.53481e-06	0.0118808		Eigenvector5	1071760_SNP	1A	8274	0.891647	0.000589025	0.0498071		Eigenvector6	1071760_SNP	1A	8274	0.970135	0.000152607	0.0131679		Eigenvector7	1071760_SNP
Eigenvector1	1082675_SNP	1A	8287	0.423312	0.00125698	0.373339		Eigenvector2	1082675_SNP	1A	8287	0.790056	0.000427907	0.102342		Eigenvector3	1082675_SNP	1A	8287	0.19171	0.00329761	0.717356		Eigenvector4	1082675_SNP	1A	8287	0.102192	0.00539227	0.990583		Eigenvector5	1082675_SNP	1A	8287	0.0502342	0.0160427	1.299		Eigenvector6	1082675_SNP	1A	8287	0.517022	0.00331185	0.286491		Eigenvector7	1082675_SNP
Eigenvector1	1140248_PAV	1A	8313	0.0985788	0.00158555	1.00622		Eigenvector2	1216214_SNP	1A	8313	0.0644462	0.00376568	1.1908		Eigenvector3	1140248_PAV	1A	8313	0.0441782	0.00386276	1.35479		Eigenvector4	1140248_PAV	1A	8313	0.628023	0.000309751	0.202025		Eigenvector5	1216214_SNP	1A	8313	0.0930706	0.0110837	1.03119		Eigenvector6	1216214_SNP	1A	8313	0.522604	0.00337517	0.281828		Eigenvector7	1216214_SNP
Eigenvector1	1216214_SNP	1A	8313	0.430973	0.00113206	0.36555		Eigenvector2	1140248_PAV	1A	8313	0.152506	0.00188261	0.816712		Eigenvector3	1216214_SNP	1A	8313	0.544219	0.00116776	0.264226		Eigenvector4	1216214_SNP	1A	8313	0.694803	0.000879968	0.158138		Eigenvector5	1140248_PAV	1A	8313	0.103279	0.00663383	0.985989		Eigenvector6	1140248_PAV	1A	8313	0.91879	2.68804e-05	0.0367839		Eigenvector7	1140248_PAV
Eigenvector1	4404368_PAV	1A	8323	0.14423	0.00157116	0.840943		Eigenvector2	3942181_PAV	1A	8323	5.50088e-06	0.0196661	5.25957		Eigenvector3	3951863_PAV	1A	8323	0.265926	0.00118673	0.57524		Eigenvector4	3942181_PAV	1A	8323	0.109702	0.00340814	0.959785		Eigenvector5	3942181_PAV	1A	8323	0.12744	0.00507396	0.894693		Eigenvector6	3942181_PAV	1A	8323	0.00370725	0.0158725	2.43095		Eigenvector7	4404368_PAV
Eigenvector1	3942181_PAV	1A	8323	0.241291	0.00097735	0.617458		Eigenvector2	1031751_SNP	1A	8323	0.000277019	0.0153528	3.55749		Eigenvector3	4404368_PAV	1A	8323	0.285663	0.00110387	0.544146		Eigenvector4	4404368_PAV	1A	8323	0.229082	0.00196628	0.640008		Eigenvector5	4404368_PAV	1A	8323	0.169494	0.00458595	0.770846		Eigenvector6	1031751_SNP	1A	8323	0.12227	0.0109905	0.912679		Eigenvector7	3951863_PAV
Eigenvector1	3951863_PAV	1A	8323	0.591317	7.80932e-05	0.22818		Eigenvector2	4404368_PAV	1A	8323	0.29296	0.00108381	0.533192		Eigenvector3	3942181_PAV	1A	8323	0.884167	1.91797e-05	0.0534656		Eigenvector4	3951863_PAV	1A	8323	0.328629	0.00129189	0.483294		Eigenvector5	1031751_SNP	1A	8323	0.565416	0.00297344	0.247632		Eigenvector6	3951863_PAV	1A	8323	0.320221	0.00263347	0.49455		Eigenvector7	1031751_SNP
Eigenvector1	1031751_SNP	1A	8323	0.761443	0.00035015	0.118362		Eigenvector2	3951863_PAV	1A	8323	0.798973	6.09593e-05	0.0974677		Eigenvector3	1031751_SNP	1A	8323	0.976368	4.46216e-05	0.0103863		Eigenvector4	1031751_SNP	1A	8323	0.93075	0.000174346	0.0311669		Eigenvector5	3951863_PAV	1A	8323	0.653103	0.000487176	0.185019		Eigenvector6	4404368_PAV	1A	8323	0.872394	6.7169e-05	0.0592872		Eigenvector7	3942181_PAV
Eigenvector1	1718719_PAV	1A	8335	0.0242092	0.00226632	1.61602		Eigenvector2	4008454_PAV	1A	8335	0.146233	0.00196688	0.834955		Eigenvector3	1688356_PAV	1A	8335	0.0782539	0.00229133	1.10649		Eigenvector4	4008454_PAV	1A	8335	0.194904	0.00220258	0.710179		Eigenvector5	1688356_PAV	1A	8335	0.0241058	0.0133103	1.61788		Eigenvector6	1688356_PAV	1A	8335	0.0460369	0.0105518	1.33689		Eigenvector7	1688356_PAV
Eigenvector1	4008454_PAV	1A	8335	0.0268173	0.00232533	1.57159		Eigenvector2	1095105_PAV	1A	8335	0.163351	0.00158191	0.786879		Eigenvector3	4008454_PAV	1A	8335	0.104826	0.0025747	0.97953		Eigenvector4	4409558_PAV	1A	8335	0.238087	0.00175502	0.623264		Eigenvector5	1718719_PAV	1A	8335	0.255487	0.00332374	0.592631		Eigenvector6	1095105_PAV	1A	8335	0.14014	0.00564743	0.853439		Eigenvector7	4008454_PAV
Eigenvector1	1095105_PAV	1A	8335	0.0785432	0.00161218	1.10489		Eigenvector2	1718719_PAV	1A	8335	0.402333	0.000567844	0.395415		Eigenvector3	1718719_PAV	1A	8335	0.133324	0.00222831	0.875091		Eigenvector4	1688356_PAV	1A	8335	0.360115	0.00110733	0.443559		Eigenvector5	3935072_PAV	1A	8335	0.287903	0.00284848	0.540754		Eigenvector6	3935072_PAV	1A	8335	0.325904	0.00243154	0.48691		Eigenvector7	1718719_PAV
Eigenvector1	3935072_PAV	1A	8335	0.222227	0.000865429	0.653203		Eigenvector2	1688356_PAV	1A	8335	0.7491	9.4681e-05	0.12546		Eigenvector3	4409558_PAV	1A	8335	0.173457	0.00134219	0.760808		Eigenvector4	1718719_PAV	1A	8335	0.476048	0.000630503	0.322349		Eigenvector5	4008454_PAV	1A	8335	0.389674	0.00191686	0.409298		Eigenvector6	1718719_PAV	1A	8335	0.591934	0.000731291	0.227727		Eigenvector7	1095105_PAV
Eigenvector1	1688356_PAV	1A	8335	0.30388	0.000764674	0.517298		Eigenvector2	3935072_PAV	1A	8335	0.875777	2.25444e-05	0.0576063		Eigenvector3	3935072_PAV	1A	8335	0.314576	0.000994257	0.502274		Eigenvector4	3935072_PAV	1A	8335	0.758334	0.000118664	0.12014		Eigenvector5	4409558_PAV	1A	8335	0.691208	0.000402375	0.160391		Eigenvector6	4008454_PAV	1A	8335	0.723066	0.000325943	0.140822		Eigenvector7	3935072_PAV
Eigenvector1	4409558_PAV	1A	8335	0.384729	0.000427771	0.414845		Eigenvector2	4409558_PAV	1A	8335	0.879228	1.57534e-05	0.0558986		Eigenvector3	1095105_PAV	1A	8335	0.564485	0.000318275	0.248348		Eigenvector4	1095105_PAV	1A	8335	0.9228	1.22715e-05	0.0348924		Eigenvector5	1095105_PAV	1A	8335	0.694958	0.000395781	0.158041		Eigenvector6	4409558_PAV	1A	8335	0.773237	0.000213875	0.111688		Eigenvector7	4409558_PAV
Eigenvector1	3937924_PAV	1A	8341	0.449324	0.000414925	0.34744		Eigenvector2	3937924_PAV	1A	8341	0.28531	0.00107587	0.544683		Eigenvector3	3937924_PAV	1A	8341	0.235213	0.00118776	0.628539		Eigenvector4	3937924_PAV	1A	8341	0.000263561	0.0151271	3.57912		Eigenvector5	3937924_PAV	1A	8341	0.000177122	0.0313402	3.75173		Eigenvector6	3937924_PAV	1A	8341	0.215104	0.0038259	0.667352		Eigenvector7	3937924_PAV
Eigenvector1	3385245_PAV	1A	8341	0.935234	2.7743e-06	0.0290799		Eigenvector2	3385245_PAV	1A	8341	0.323949	0.000715766	0.489523		Eigenvector3	3385245_PAV	1A	8341	0.551627	0.000340452	0.258354		Eigenvector4	3385245_PAV	1A	8341	0.767632	0.000117744	0.114847		Eigenvector5	3385245_PAV	1A	8341	0.710078	0.000358746	0.148694		Eigenvector6	3385245_PAV	1A	8341	0.386363	0.00191703	0.413005		Eigenvector7	3385245_PAV
Eigenvector1	1863396_PAV	1A	8346	0.0159592	0.00433579	1.79699		Eigenvector2	1863396_PAV	1A	8346	0.198642	0.00157515	0.701928		Eigenvector3	1863396_PAV	1A	8346	0.600299	0.000265767	0.221632		Eigenvector4	1863396_PAV	1A	8346	0.580564	0.000417949	0.23615		Eigenvector5	1863396_PAV	1A	8346	0.0798253	0.00750179	1.09786		Eigenvector6	1863396_PAV	1A	8346	0.723124	0.00033426	0.140787		Eigenvector7	1863396_PAV
Eigenvector1	2280853_SNP	1A	8351	0.514318	0.000654179	0.288768		Eigenvector2	2280853_SNP	1A	8351	7.59703e-06	0.0193096	5.11936		Eigenvector3	1127911_PAV	1A	8351	0.348235	0.000856759	0.458127		Eigenvector4	2280853_SNP	1A	8351	0.093256	0.00610814	1.03032		Eigenvector5	2280853_SNP	1A	8351	0.487305	0.00353385	0.312199		Eigenvector6	1127911_PAV	1A	8351	0.0166779	0.013844	1.77786		Eigenvector7	1127911_PAV
Eigenvector1	1127911_PAV	1A	8351	0.791287	4.00729e-05	0.101666		Eigenvector2	1127911_PAV	1A	8351	0.186741	0.0014338	0.72876		Eigenvector3	2280853_SNP	1A	8351	0.765978	0.000509994	0.115784		Eigenvector4	1127911_PAV	1A	8351	0.890818	2.54208e-05	0.0502108		Eigenvector5	1127911_PAV	1A	8351	0.614515	0.000673159	0.211467		Eigenvector6	2280853_SNP	1A	8351	0.04068	0.0159	1.39062		Eigenvector7	2280853_SNP
Eigenvector1	1103975_SNP	1A	8359	0.966169	4.9389e-05	0.0149469		Eigenvector2	1103975_SNP	1A	8359	0.984862	2.78203e-05	0.00662475		Eigenvector3	1103975_SNP	1A	8359	0.550889	0.00107986	0.258936		Eigenvector4	1103975_SNP	1A	8359	0.847563	0.000313777	0.071828		Eigenvector5	1103975_SNP	1A	8359	0.878786	0.000656586	0.056117		Eigenvector6	1103975_SNP	1A	8359	0.85167	0.000822841	0.0697287		Eigenvector7	1103975_SNP
Eigenvector1	4410141_PAV	1A	8366	0.2804	0.000761585	0.552222		Eigenvector2	4410141_PAV	1A	8366	0.307388	0.000842255	0.512313		Eigenvector3	4410141_PAV	1A	8366	0.143325	0.0020516	0.843679		Eigenvector4	4410141_PAV	1A	8366	0.801805	7.92697e-05	0.095931		Eigenvector5	4410141_PAV	1A	8366	0.0913069	0.00731647	1.0395		Eigenvector6	4410141_PAV	1A	8366	0.561054	0.000870445	0.250996		Eigenvector7	4410141_PAV
Eigenvector1	4409714_PAV	1A	8379	0.524773	0.000251171	0.280028		Eigenvector2	4409714_PAV	1A	8379	0.599752	0.00022117	0.222028		Eigenvector3	4409714_PAV	1A	8379	0.286191	0.00110686	0.543345		Eigenvector4	4409714_PAV	1A	8379	0.699512	0.000198919	0.155205		Eigenvector5	4409714_PAV	1A	8379	0.17119	0.00488287	0.766521		Eigenvector6	4409714_PAV	1A	8379	0.953612	8.95076e-06	0.0206282		Eigenvector7	4409714_PAV
Eigenvector1	1002101_SNP	1A	8413	0.0843079	0.00311166	1.07413		Eigenvector2	1002101_SNP	1A	8413	0.00868429	0.00879595	2.06127		Eigenvector3	1002101_SNP	1A	8413	0.0965844	0.00411665	1.01509		Eigenvector4	1002101_SNP	1A	8413	0.47829	0.00171314	0.320309		Eigenvector5	1002101_SNP	1A	8413	0.161573	0.00787205	0.791631		Eigenvector6	1002101_SNP	1A	8413	0.273507	0.00635033	0.563031		Eigenvector7	1002101_SNP
Eigenvector1	1359068_SNP	1A	8458	0.0224323	0.00552459	1.64913		Eigenvector2	1359068_SNP	1A	8458	0.0127802	0.00807625	1.89346		Eigenvector3	1153078_PAV	1A	8458	0.110391	0.00216099	0.957066		Eigenvector4	1153078_PAV	1A	8458	0.0164644	0.00617647	1.78345		Eigenvector5	1153078_PAV	1A	8458	0.00763194	0.0191106	2.11737		Eigenvector6	3945022_PAV	1A	8458	0.15019	0.00487092	0.82336		Eigenvector7	1153078_PAV
Eigenvector1	1100999_SNP	1A	8458	0.0224454	0.00550819	1.64887		Eigenvector2	1100999_SNP	1A	8458	0.0153243	0.00772814	1.81462		Eigenvector3	1359068_SNP	1A	8458	0.255276	0.00263642	0.59299		Eigenvector4	1100999_SNP	1A	8458	0.035672	0.00889051	1.44767		Eigenvector5	3945022_PAV	1A	8458	0.0251271	0.0108624	1.59986		Eigenvector6	1153078_PAV	1A	8458	0.203985	0.00394762	0.690402		Eigenvector7	1359068_SNP
Eigenvector1	1053877_PAV	1A	8458	0.0237936	0.00156085	1.62354		Eigenvector2	1053877_PAV	1A	8458	0.187066	0.00133398	0.728006		Eigenvector3	1100999_SNP	1A	8458	0.419873	0.00166997	0.376883		Eigenvector4	1359068_SNP	1A	8458	0.0369597	0.00839117	1.43227		Eigenvector5	1053877_PAV	1A	8458	0.118522	0.00566382	0.9262		Eigenvector6	1053877_PAV	1A	8458	0.207912	0.00413902	0.682121		Eigenvector7	1053877_PAV
Eigenvector1	3945022_PAV	1A	8458	0.210353	0.00065257	0.677051		Eigenvector2	3945022_PAV	1A	8458	0.243954	0.00125341	0.612692		Eigenvector3	3945022_PAV	1A	8458	0.587963	0.00024379	0.23065		Eigenvector4	1725794_PAV	1A	8458	0.155976	0.00269126	0.806942		Eigenvector5	1100999_SNP	1A	8458	0.324683	0.00578016	0.488541		Eigenvector6	1725794_PAV	1A	8458	0.476769	0.00119596	0.321692		Eigenvector7	3945022_PAV
Eigenvector1	1153078_PAV	1A	8458	0.329551	0.000193226	0.482078		Eigenvector2	1153078_PAV	1A	8458	0.736116	7.09954e-05	0.133054		Eigenvector3	1053877_PAV	1A	8458	0.64975	0.000190883	0.187254		Eigenvector4	3945022_PAV	1A	8458	0.194409	0.00221872	0.711284		Eigenvector5	1359068_SNP	1A	8458	0.397749	0.00476158	0.400391		Eigenvector6	1359068_SNP	1A	8458	0.572196	0.00285389	0.242455		Eigenvector7	1100999_SNP
Eigenvector1	1725794_PAV	1A	8458	0.716286	8.82839e-05	0.144914		Eigenvector2	1725794_PAV	1A	8458	0.885717	1.79249e-05	0.052705		Eigenvector3	1725794_PAV	1A	8458	0.765535	8.53173e-05	0.116035		Eigenvector4	1053877_PAV	1A	8458	0.456011	0.000740781	0.341025		Eigenvector5	1725794_PAV	1A	8458	0.716281	0.000321228	0.144916		Eigenvector6	1100999_SNP	1A	8458	0.615807	0.00250441	0.210556		Eigenvector7	1725794_PAV
Eigenvector1	3533591_PAV	1A	8495	0.324055	0.000568194	0.489381		Eigenvector2	3533591_PAV	1A	8495	0.364473	0.000571334	0.438334		Eigenvector3	3533591_PAV	1A	8495	0.653407	0.000193203	0.184816		Eigenvector4	3533591_PAV	1A	8495	0.156089	0.00247137	0.806627		Eigenvector5	3533591_PAV	1A	8495	0.951303	8.82513e-06	0.0216812		Eigenvector6	3533591_PAV	1A	8495	0.229031	0.00358961	0.640105		Eigenvector7	3533591_PAV
Eigenvector1	1265462_PAV	1A	8546	0.0785868	0.00216918	1.10465		Eigenvector2	1265462_PAV	1A	8546	0.222388	0.00137082	0.652888		Eigenvector3	1265462_PAV	1A	8546	0.14054	0.00174877	0.852201		Eigenvector4	1265462_PAV	1A	8546	0.922206	1.23313e-05	0.0351722		Eigenvector5	1265462_PAV	1A	8546	0.290205	0.00288334	0.537294		Eigenvector6	1265462_PAV	1A	8546	0.000305476	0.0341615	3.51502		Eigenvector7	1265462_PAV
Eigenvector1	1249801_PAV	1A	8571	0.874064	1.73997e-05	0.0584567		Eigenvector2	1249801_PAV	1A	8571	0.407846	0.000592242	0.389504		Eigenvector3	1249801_PAV	1A	8571	0.805966	5.88838e-05	0.0936835		Eigenvector4	1249801_PAV	1A	8571	0.869726	2.82255e-05	0.0606177		Eigenvector5	1249801_PAV	1A	8571	0.241395	0.00358832	0.617273		Eigenvector6	1249801_PAV	1A	8571	0.765229	0.000233525	0.116208		Eigenvector7	1249801_PAV
Eigenvector1	984424_SNP	1A	8584	0.899343	0.000109837	0.0460746		Eigenvector2	984424_SNP	1A	8584	0.0031907	0.0100847	2.49611		Eigenvector3	984424_SNP	1A	8584	0.612315	0.000910385	0.213025		Eigenvector4	984424_SNP	1A	8584	0.069963	0.00699304	1.15513		Eigenvector5	984424_SNP	1A	8584	0.894557	0.000485164	0.048392		Eigenvector6	984424_SNP	1A	8584	0.799696	0.000572901	0.097075		Eigenvector7	984424_SNP
Eigenvector1	3960871_PAV	1A	8602	0.922816	4.83199e-06	0.0348849		Eigenvector2	3960871_PAV	1A	8602	0.0409407	0.00388246	1.38784		Eigenvector3	4411048_PAV	1A	8602	0.0314451	0.00407628	1.50245		Eigenvector4	4411048_PAV	1A	8602	0.268487	0.00165498	0.571077		Eigenvector5	3960871_PAV	1A	8602	0.00102353	0.0250375	2.9899		Eigenvector6	3960871_PAV	1A	8602	0.525545	0.0009463	0.27939		Eigenvector7	4411048_PAV
Eigenvector1	4411048_PAV	1A	8602	0.945995	3.37136e-06	0.0241111		Eigenvector2	4411048_PAV	1A	8602	0.106344	0.00213874	0.973286		Eigenvector3	3960871_PAV	1A	8602	0.0700845	0.00273943	1.15438		Eigenvector4	3960871_PAV	1A	8602	0.646696	0.000238819	0.1893		Eigenvector5	4411048_PAV	1A	8602	0.00289525	0.0196222	2.53831		Eigenvector6	4411048_PAV	1A	8602	0.557015	0.000899974	0.254133		Eigenvector7	3960871_PAV
Eigenvector1	3022070_PAV	1A	8678	0.646253	0.000139559	0.189598		Eigenvector2	3022070_PAV	1A	8678	0.345674	0.000823913	0.461333		Eigenvector3	3022070_PAV	1A	8678	0.925311	8.57023e-06	0.0337124		Eigenvector4	3022070_PAV	1A	8678	0.162178	0.00245857	0.790008		Eigenvector5	3022070_PAV	1A	8678	0.829486	0.000117865	0.0811909		Eigenvector6	3022070_PAV	1A	8678	0.238103	0.00362029	0.623235		Eigenvector7	3022070_PAV
Eigenvector1	1104124_SNP	1A	8712	0.816451	0.000293944	0.0880696		Eigenvector2	1104124_SNP	1A	8712	0.0198814	0.00725026	1.70155		Eigenvector3	1104124_SNP	1A	8712	0.327308	0.00215862	0.485043		Eigenvector4	1104124_SNP	1A	8712	0.340577	0.00259419	0.467785		Eigenvector5	1104124_SNP	1A	8712	0.630849	0.00231296	0.200075		Eigenvector6	1104124_SNP	1A	8712	0.426719	0.00418479	0.369858		Eigenvector7	1104124_SNP
Eigenvector1	1047723_SNP	1A	8729	0.19167	0.00237981	0.717446		Eigenvector2	1047723_SNP	1A	8729	0.416472	0.00155725	0.380414		Eigenvector3	1047723_SNP	1A	8729	0.679578	0.000734986	0.167761		Eigenvector4	1047723_SNP	1A	8729	0.0870184	0.00650634	1.06039		Eigenvector5	1047723_SNP	1A	8729	0.857472	0.00078961	0.0667802		Eigenvector6	1047723_SNP	1A	8729	0.559365	0.00296345	0.252304		Eigenvector7	1047723_SNP
Eigenvector1	1406262_PAV	1A	8815	0.569557	0.000237585	0.244462		Eigenvector2	1406262_PAV	1A	8815	0.00122293	0.00861711	2.9126		Eigenvector3	2275372_PAV	1A	8815	0.298065	0.00106659	0.525689		Eigenvector4	1406262_PAV	1A	8815	0.375149	0.000854038	0.425796		Eigenvector5	3029825_PAV	1A	8815	0.0318713	0.0117467	1.4966		Eigenvector6	3029825_PAV	1A	8815	0.331468	0.00245484	0.479558		Eigenvector7	3029825_PAV
Eigenvector1	2275372_PAV	1A	8815	0.700642	7.05332e-05	0.154504		Eigenvector2	2275372_PAV	1A	8815	0.139225	0.00198365	0.856284		Eigenvector3	3029825_PAV	1A	8815	0.407046	0.000666652	0.390357		Eigenvector4	2275372_PAV	1A	8815	0.683811	0.000222144	0.165064		Eigenvector5	2275372_PAV	1A	8815	0.0533433	0.0096927	1.27292		Eigenvector6	1406262_PAV	1A	8815	0.593817	0.000739771	0.226347		Eigenvector7	2275372_PAV
Eigenvector1	3029825_PAV	1A	8815	0.732202	4.85039e-05	0.135369		Eigenvector2	3029825_PAV	1A	8815	0.290492	0.000965282	0.536866		Eigenvector3	1406262_PAV	1A	8815	0.531383	0.000377731	0.274593		Eigenvector4	3029825_PAV	1A	8815	0.783284	9.99635e-05	0.106081		Eigenvector5	1406262_PAV	1A	8815	0.243077	0.00353666	0.614257		Eigenvector6	2275372_PAV	1A	8815	0.97546	2.45925e-06	0.0107905		Eigenvector7	1406262_PAV
Eigenvector1	1269195_PAV	1A	8843	0.505823	0.000290572	0.296001		Eigenvector2	1269195_PAV	1A	8843	0.867974	2.46048e-05	0.0614932		Eigenvector3	1269195_PAV	1A	8843	0.210679	0.00131164	0.676379		Eigenvector4	1269195_PAV	1A	8843	0.0621126	0.00474733	1.20682		Eigenvector5	1269195_PAV	1A	8843	0.260031	0.00334108	0.584975		Eigenvector6	1269195_PAV	1A	8843	0.186257	0.00460232	0.729887		Eigenvector7	1269195_PAV
Eigenvector1	1099553_SNP	1A	8850	0.446203	0.00103285	0.350468		Eigenvector2	1099553_SNP	1A	8850	0.0370267	0.00590903	1.43149		Eigenvector3	1099553_SNP	1A	8850	0.717298	0.000641695	0.1443		Eigenvector4	1099553_SNP	1A	8850	0.518575	0.00139545	0.285188		Eigenvector5	1099553_SNP	1A	8850	0.0932258	0.011113	1.03046		Eigenvector6	1099553_SNP	1A	8850	0.705549	0.0018046	0.151473		Eigenvector7	1099553_SNP
Eigenvector1	2276501_PAV	1A	8873	0.0690694	0.00231909	1.16071		Eigenvector2	2276183_SNP	1A	8873	0.0198601	0.00700546	1.70202		Eigenvector3	2276183_SNP	1A	8873	0.205461	0.00305778	0.68727		Eigenvector4	3023252_PAV	1A	8873	0.166798	0.00227479	0.77781		Eigenvector5	2276183_SNP	1A	8873	0.170719	0.0089142	0.767719		Eigenvector6	2276183_SNP	1A	8873	0.000144002	0.0460786	3.84163		Eigenvector7	3023252_PAV
Eigenvector1	2276183_SNP	1A	8873	0.107529	0.00298179	0.968473		Eigenvector2	3023252_PAV	1A	8873	0.0263781	0.00463986	1.57876		Eigenvector3	2276501_PAV	1A	8873	0.638063	0.000214368	0.195137		Eigenvector4	2276501_PAV	1A	8873	0.335097	0.00121455	0.474829		Eigenvector5	3023252_PAV	1A	8873	0.360252	0.00210368	0.443394		Eigenvector6	3023252_PAV	1A	8873	0.0305393	0.0117149	1.51514		Eigenvector7	2276183_SNP
Eigenvector1	3023252_PAV	1A	8873	0.15326	0.00128908	0.81457		Eigenvector2	2276501_PAV	1A	8873	0.654765	0.00018016	0.183914		Eigenvector3	3023252_PAV	1A	8873	0.781856	6.6545e-05	0.106873		Eigenvector4	2276183_SNP	1A	8873	0.605863	0.00129896	0.217625		Eigenvector5	2276501_PAV	1A	8873	0.387266	0.00189896	0.411991		Eigenvector6	2276501_PAV	1A	8873	0.903319	3.83444e-05	0.0441588		Eigenvector7	2276501_PAV
Eigenvector1	3937289_PAV	1A	8897	0.235913	0.000628242	0.627248		Eigenvector2	4409393_PAV	1A	8897	0.142243	0.00191602	0.846969		Eigenvector3	4409393_PAV	1A	8897	0.0337882	0.00431304	1.47124		Eigenvector4	4409393_PAV	1A	8897	0.124736	0.00316465	0.904007		Eigenvector5	4406637_PAV	1A	8897	0.486686	0.00128424	0.312751		Eigenvector6	3937289_PAV	1A	8897	0.0444239	0.00964492	1.35238		Eigenvector7	4406637_PAV
Eigenvector1	4409393_PAV	1A	8897	0.42259	0.000388791	0.37408		Eigenvector2	4406637_PAV	1A	8897	0.228727	0.00136866	0.640683		Eigenvector3	3937289_PAV	1A	8897	0.399792	0.000672544	0.398165		Eigenvector4	4406637_PAV	1A	8897	0.46805	0.000686839	0.329707		Eigenvector5	3937289_PAV	1A	8897	0.534372	0.000849167	0.272157		Eigenvector6	4406637_PAV	1A	8897	0.131707	0.00604589	0.880392		Eigenvector7	4409393_PAV
Eigenvector1	4406637_PAV	1A	8897	0.682742	6.94325e-05	0.165743		Eigenvector2	3937289_PAV	1A	8897	0.33278	0.000883958	0.477843		Eigenvector3	4406637_PAV	1A	8897	0.475069	0.000426327	0.323243		Eigenvector4	3937289_PAV	1A	8897	0.973729	1.18111e-06	0.0115617		Eigenvector5	4409393_PAV	1A	8897	0.9339	1.76491e-05	0.0296998		Eigenvector6	4409393_PAV	1A	8897	0.281424	0.00302897	0.55064		Eigenvector7	3937289_PAV
Eigenvector1	4405263_PAV	1A	8907	0.0388146	0.00306501	1.41101		Eigenvector2	4405263_PAV	1A	8907	0.411705	0.00061486	0.385414		Eigenvector3	4405263_PAV	1A	8907	0.0680144	0.0031155	1.1674		Eigenvector4	4405263_PAV	1A	8907	0.608782	0.000351246	0.215538		Eigenvector5	4405263_PAV	1A	8907	0.434043	0.00151233	0.362468		Eigenvector6	4405263_PAV	1A	8907	0.393869	0.00190346	0.404649		Eigenvector7	4405263_PAV
Eigenvector1	981496_SNP	1A	8933	0.182825	0.00245159	0.737965		Eigenvector2	981496_SNP	1A	8933	0.776799	0.000462333	0.109691		Eigenvector3	981496_SNP	1A	8933	0.663833	0.000787503	0.177941		Eigenvector4	981496_SNP	1A	8933	0.466491	0.00201994	0.331157		Eigenvector5	981496_SNP	1A	8933	0.184152	0.00870707	0.734822		Eigenvector6	981496_SNP	1A	8933	0.774047	0.00132224	0.111233		Eigenvector7	981496_SNP
Eigenvector1	4398111_PAV	1A	8975	0.0197785	0.00350267	1.70381		Eigenvector2	4398111_PAV	1A	8975	0.518278	0.000379663	0.285437		Eigenvector3	4398111_PAV	1A	8975	0.653609	0.000169624	0.184682		Eigenvector4	4398111_PAV	1A	8975	0.0795713	0.00386976	1.09924		Eigenvector5	4398111_PAV	1A	8975	0.198452	0.00398047	0.702344		Eigenvector6	4398111_PAV	1A	8975	0.687318	0.000414698	0.162842		Eigenvector7	4398111_PAV
Eigenvector1	1861969_PAV	1A	8996	0.586387	0.000195435	0.231816		Eigenvector2	1861969_PAV	1A	8996	0.362435	0.000765185	0.44077		Eigenvector3	1861969_PAV	1A	8996	0.514755	0.000406466	0.288399		Eigenvector4	1861969_PAV	1A	8996	0.544192	0.000455602	0.264248		Eigenvector5	1861969_PAV	1A	8996	0.0765842	0.00718024	1.11586		Eigenvector6	1861969_PAV	1A	8996	0.316613	0.00252394	0.499471		Eigenvector7	1861969_PAV
Eigenvector1	984013_SNP	1A	9052	0.12717	0.00297818	0.895614		Eigenvector2	984013_SNP	1A	9052	0.213787	0.00283366	0.670018		Eigenvector3	984013_SNP	1A	9052	0.84664	0.000319775	0.0723014		Eigenvector4	984013_SNP	1A	9052	0.458811	0.002064	0.338366		Eigenvector5	984013_SNP	1A	9052	0.153795	0.00963869	0.813058		Eigenvector6	984013_SNP	1A	9052	0.118001	0.0110875	0.928114		Eigenvector7	984013_SNP
Eigenvector1	2257844_SNP	1A	9070	0.460485	0.0011208	0.336784		Eigenvector2	2257844_SNP	1A	9070	0.258138	0.00240748	0.588148		Eigenvector3	2257844_SNP	1A	9070	0.806451	0.000415244	0.0934222		Eigenvector4	2257844_SNP	1A	9070	0.269806	0.00350329	0.568948		Eigenvector5	2257844_SNP	1A	9070	0.15631	0.009548	0.806013		Eigenvector6	2257844_SNP	1A	9070	0.453216	0.00416523	0.343695		Eigenvector7	2257844_SNP
Eigenvector1	1211651_SNP	1A	9090	0.338484	0.00156038	0.470462		Eigenvector2	1211651_SNP	1A	9090	0.16719	0.00328736	0.776791		Eigenvector3	1211651_SNP	1A	9090	0.805365	0.00041583	0.0940071		Eigenvector4	1211651_SNP	1A	9090	0.629679	0.00122433	0.200881		Eigenvector5	1211651_SNP	1A	9090	0.0771121	0.0132171	1.11288		Eigenvector6	1211651_SNP	1A	9090	0.606331	0.00258462	0.21729		Eigenvector7	1211651_SNP
Eigenvector1	3021113_PAV	1A	9092	0.702987	8.95369e-05	0.153053		Eigenvector2	3021113_PAV	1A	9092	0.473149	0.000479006	0.325002		Eigenvector3	3021113_PAV	1A	9092	0.800573	5.81699e-05	0.0965988		Eigenvector4	3021113_PAV	1A	9092	0.635787	0.000272097	0.196688		Eigenvector5	3021113_PAV	1A	9092	0.0505097	0.00989667	1.29662		Eigenvector6	3021113_PAV	1A	9092	0.219241	0.00393131	0.659079		Eigenvector7	3021113_PAV
Eigenvector1	1724079_PAV	1A	9111	0.0465964	0.00283199	1.33165		Eigenvector2	3222545_SNP	1A	9111	0.533846	0.00115004	0.272584		Eigenvector3	1724079_PAV	1A	9111	0.110137	0.00246586	0.958066		Eigenvector4	1724079_PAV	1A	9111	0.0257951	0.00648058	1.58846		Eigenvector5	3222545_SNP	1A	9111	0.00339061	0.0295754	2.46972		Eigenvector6	3222545_SNP	1A	9111	0.462705	0.00398397	0.334696		Eigenvector7	3222545_SNP
Eigenvector1	2260591_SNP	1A	9111	0.289624	0.000898303	0.538166		Eigenvector2	1724079_PAV	1A	9111	0.916306	9.94248e-06	0.0379592		Eigenvector3	2260591_SNP	1A	9111	0.460984	0.00130973	0.336314		Eigenvector4	3222545_SNP	1A	9111	0.339821	0.0028616	0.46875		Eigenvector5	1724079_PAV	1A	9111	0.964997	4.8285e-06	0.0154741		Eigenvector6	2260591_SNP	1A	9111	0.587646	0.00287929	0.230884		Eigenvector7	2260591_SNP
Eigenvector1	3222545_SNP	1A	9111	0.75847	0.000397361	0.120062		Eigenvector2	2260591_SNP	1A	9111	0.927371	0.000113245	0.0327464		Eigenvector3	3222545_SNP	1A	9111	0.618193	0.000924586	0.208876		Eigenvector4	2260591_SNP	1A	9111	0.74981	0.000741258	0.125049		Eigenvector5	2260591_SNP	1A	9111	0.965922	0.00018449	0.0150581		Eigenvector6	1724079_PAV	1A	9111	0.679682	0.000434134	0.167694		Eigenvector7	1724079_PAV
Eigenvector1	1126484_SNP	1A	9112	0.556805	0.000653558	0.254297		Eigenvector2	1126484_SNP	1A	9112	0.497207	0.00132221	0.303463		Eigenvector3	1126484_SNP	1A	9112	0.382443	0.00173927	0.417433		Eigenvector4	1126484_SNP	1A	9112	0.436303	0.00217909	0.360212		Eigenvector5	1126484_SNP	1A	9112	0.199197	0.00838808	0.700717		Eigenvector6	1126484_SNP	1A	9112	0.664821	0.00214992	0.177295		Eigenvector7	1126484_SNP
Eigenvector1	1021970_PAV	1A	9155	0.687879	6.44541e-05	0.162488		Eigenvector2	1021970_PAV	1A	9155	0.264255	0.00115821	0.577977		Eigenvector3	1021970_PAV	1A	9155	0.406163	0.000671392	0.3913		Eigenvector4	1021970_PAV	1A	9155	0.233221	0.00189959	0.632232		Eigenvector5	1021970_PAV	1A	9155	0.715372	0.000351323	0.145468		Eigenvector6	1021970_PAV	1A	9155	0.612398	0.000680535	0.212966		Eigenvector7	1021970_PAV
Eigenvector1	1136702_PAV	1A	9184	0.728738	4.96022e-05	0.137429		Eigenvector2	1136702_PAV	1A	9184	0.144041	0.00193527	0.841514		Eigenvector3	1136702_PAV	1A	9184	0.716411	0.000126243	0.144838		Eigenvector4	1136702_PAV	1A	9184	0.331531	0.00127926	0.479475		Eigenvector5	1136702_PAV	1A	9184	0.17583	0.00475964	0.754907		Eigenvector6	1136702_PAV	1A	9184	0.0782548	0.00768403	1.10649		Eigenvector7	1136702_PAV
Eigenvector1	3948456_PAV	1A	9287	0.658557	0.000142461	0.181407		Eigenvector2	3948456_PAV	1A	9287	0.00894636	0.00631744	2.04835		Eigenvector3	3948456_PAV	1A	9287	0.85366	3.29192e-05	0.0687151		Eigenvector4	3948456_PAV	1A	9287	0.487129	0.00065269	0.312356		Eigenvector5	3948456_PAV	1A	9287	0.203374	0.00420567	0.691704		Eigenvector6	3948456_PAV	1A	9287	0.792392	0.000181921	0.10106		Eigenvector7	3948456_PAV
Eigenvector1	4405667_PAV	1A	9315	0.650156	0.000130975	0.186982		Eigenvector2	4405667_PAV	1A	9315	0.00225802	0.00891237	2.64627		Eigenvector3	4405667_PAV	1A	9315	0.953801	3.27474e-06	0.0205424		Eigenvector4	4405667_PAV	1A	9315	0.36625	0.00109704	0.436222		Eigenvector5	4405667_PAV	1A	9315	0.777019	0.00020906	0.109568		Eigenvector6	4405667_PAV	1A	9315	0.487285	0.00114861	0.312217		Eigenvector7	4405667_PAV
Eigenvector1	4405748_PAV	1A	9315	0.650156	0.000130975	0.186982		Eigenvector2	4405748_PAV	1A	9315	0.00225802	0.00891237	2.64627		Eigenvector3	4405748_PAV	1A	9315	0.953801	3.27474e-06	0.0205424		Eigenvector4	4405748_PAV	1A	9315	0.36625	0.00109704	0.436222		Eigenvector5	4405748_PAV	1A	9315	0.777019	0.00020906	0.109568		Eigenvector6	4405748_PAV	1A	9315	0.487285	0.00114861	0.312217		Eigenvector7	4405748_PAV
Eigenvector1	3939206_PAV	1A	9341	0.219319	0.000942112	0.658925		Eigenvector2	3939206_PAV	1A	9341	0.0012369	0.00856169	2.90766		Eigenvector3	3939206_PAV	1A	9341	0.122996	0.00234234	0.910108		Eigenvector4	3939206_PAV	1A	9341	0.36181	0.00112687	0.44152		Eigenvector5	2331510_PAV	1A	9341	0.066554	0.00876243	1.17683		Eigenvector6	2331510_PAV	1A	9341	0.0650262	0.00890131	1.18691		Eigenvector7	3939206_PAV
Eigenvector1	2331510_PAV	1A	9341	0.476071	0.000190608	0.322328		Eigenvector2	2331510_PAV	1A	9341	0.516548	0.000395169	0.286889		Eigenvector3	2331510_PAV	1A	9341	0.413718	0.000649767	0.383295		Eigenvector4	2331510_PAV	1A	9341	0.990649	1.83584e-07	0.00408005		Eigenvector5	3939206_PAV	1A	9341	0.231066	0.00375887	0.636264		Eigenvector6	3939206_PAV	1A	9341	0.768539	0.000228754	0.114334		Eigenvector7	2331510_PAV
Eigenvector1	2258338_SNP	1A	9503	0.278316	0.00184325	0.555462		Eigenvector2	1065049_PAV	1A	9503	0.195209	0.00160131	0.709501		Eigenvector3	1065049_PAV	1A	9503	0.3009	0.000858482	0.521577		Eigenvector4	3951842_PAV	1A	9503	0.4078	0.000893315	0.389552		Eigenvector5	3951842_PAV	1A	9503	0.015694	0.0151516	1.80427		Eigenvector6	1065049_PAV	1A	9503	0.00743287	0.0190952	2.12884		Eigenvector7	1065049_PAV
Eigenvector1	1070164_PAV	1A	9503	0.608119	0.000156299	0.216012		Eigenvector2	3951842_PAV	1A	9503	0.689643	0.000142127	0.161376		Eigenvector3	2258338_SNP	1A	9503	0.914165	0.000172346	0.0389755		Eigenvector4	1070164_PAV	1A	9503	0.629436	0.000319124	0.201048		Eigenvector5	1070164_PAV	1A	9503	0.0222388	0.011582	1.65289		Eigenvector6	1070164_PAV	1A	9503	0.170772	0.00447316	0.767582		Eigenvector7	1070164_PAV
Eigenvector1	3951842_PAV	1A	9503	0.755771	4.82482e-05	0.12161		Eigenvector2	2258338_SNP	1A	9503	0.808486	0.000389106	0.0923276		Eigenvector3	3951842_PAV	1A	9503	0.944442	4.35825e-06	0.0248247		Eigenvector4	1065049_PAV	1A	9503	0.930165	1.02519e-05	0.0314398		Eigenvector5	2258338_SNP	1A	9503	0.063154	0.0142546	1.1996		Eigenvector6	3951842_PAV	1A	9503	0.715675	0.000345504	0.145284		Eigenvector7	2258338_SNP
Eigenvector1	1065049_PAV	1A	9503	0.956307	1.07144e-06	0.0194029		Eigenvector2	1070164_PAV	1A	9503	0.975291	8.75308e-07	0.0108657		Eigenvector3	1070164_PAV	1A	9503	0.981165	5.36831e-07	0.00825793		Eigenvector4	2258338_SNP	1A	9503	0.949692	0.000136481	0.0224172		Eigenvector5	1065049_PAV	1A	9503	0.350297	0.00196045	0.455563		Eigenvector6	2258338_SNP	1A	9503	0.837415	0.00091582	0.0770591		Eigenvector7	3951842_PAV
Eigenvector1	1179035_SNP	1A	9799	0.587297	0.000681501	0.231143		Eigenvector2	1179035_SNP	1A	9799	0.0045327	0.00934074	2.34364		Eigenvector3	1179035_SNP	1A	9799	0.342917	0.00207019	0.464811		Eigenvector4	1179035_SNP	1A	9799	0.907491	0.000245175	0.0421577		Eigenvector5	1179035_SNP	1A	9799	0.35341	0.00533745	0.451721		Eigenvector6	1179035_SNP	1A	9799	0.00519789	0.0272147	2.28417		Eigenvector7	1179035_SNP
Eigenvector1	1270344_PAV	1A	9908	0.0397637	0.00266025	1.40051		Eigenvector2	1087705_SNP	1A	9908	3.06829e-06	0.0207465	5.5131		Eigenvector3	1185386_PAV	1A	9908	0.0427355	0.00390769	1.36921		Eigenvector4	1087705_SNP	1A	9908	0.227361	0.0044109	0.643284		Eigenvector5	1087705_SNP	1A	9908	0.0194636	0.0218067	1.71078		Eigenvector6	1138037_PAV	1A	9908	0.0887301	0.007419	1.05193		Eigenvector7	1270344_PAV
Eigenvector1	1185386_PAV	1A	9908	0.0407656	0.00230542	1.38971		Eigenvector2	1138037_PAV	1A	9908	0.00647899	0.00698505	2.18849		Eigenvector3	1270344_PAV	1A	9908	0.417008	0.000631029	0.379856		Eigenvector4	1270344_PAV	1A	9908	0.370082	0.00107057	0.431702		Eigenvector5	1138037_PAV	1A	9908	0.0943969	0.00739225	1.02504		Eigenvector6	1087705_SNP	1A	9908	0.128217	0.0107434	0.892055		Eigenvector7	1138037_PAV
Eigenvector1	1087705_SNP	1A	9908	0.0703667	0.0016683	1.15263		Eigenvector2	1185386_PAV	1A	9908	0.0868466	0.00268314	1.06125		Eigenvector3	1087705_SNP	1A	9908	0.432504	0.00208598	0.36401		Eigenvector4	1138037_PAV	1A	9908	0.775656	0.000107629	0.110331		Eigenvector5	1270344_PAV	1A	9908	0.16122	0.00505488	0.792581		Eigenvector6	1270344_PAV	1A	9908	0.137779	0.00564146	0.860817		Eigenvector7	1185386_PAV
Eigenvector1	1138037_PAV	1A	9908	0.285945	0.000784009	0.543718		Eigenvector2	1270344_PAV	1A	9908	0.249598	0.00122307	0.602759		Eigenvector3	1138037_PAV	1A	9908	0.733426	0.00011265	0.134644		Eigenvector4	1185386_PAV	1A	9908	0.87778	3.06803e-05	0.0566142		Eigenvector5	1185386_PAV	1A	9908	0.365478	0.00209519	0.437139		Eigenvector6	1185386_PAV	1A	9908	0.280234	0.00307509	0.552479		Eigenvector7	1087705_SNP
Eigenvector1	2262966_SNP	1A	9962	7.97138e-05	0.00713268	4.09847		Eigenvector2	2262966_SNP	1A	9962	0.194335	0.00302573	0.711448		Eigenvector3	2262966_SNP	1A	9962	0.519981	0.00126407	0.284013		Eigenvector4	2262966_SNP	1A	9962	0.673879	0.00104882	0.171418		Eigenvector5	2262966_SNP	1A	9962	0.271741	0.00656078	0.565844		Eigenvector6	2262966_SNP	1A	9962	0.836449	0.000947269	0.0775607		Eigenvector7	2262966_SNP
Eigenvector1	1276808_PAV	1A	10016	9.98578e-05	0.0112223	4.00062		Eigenvector2	2282741_SNP	1A	10016	7.32165e-06	0.018715	5.13539		Eigenvector3	1276808_PAV	1A	10016	0.132353	0.00220529	0.878267		Eigenvector4	1276808_PAV	1A	10016	0.264115	0.0016805	0.578206		Eigenvector5	2282741_SNP	1A	10016	0.0132222	0.0247208	1.8787		Eigenvector6	2282741_SNP	1A	10016	0.324356	0.00598006	0.488978		Eigenvector7	1276808_PAV
Eigenvector1	2282741_SNP	1A	10016	0.229105	0.000892885	0.639964		Eigenvector2	1276808_PAV	1A	10016	0.0585577	0.00303896	1.23242		Eigenvector3	2282741_SNP	1A	10016	0.20554	0.00397664	0.687103		Eigenvector4	2282741_SNP	1A	10016	0.561049	0.00171031	0.250999		Eigenvector5	1276808_PAV	1A	10016	0.106557	0.00657296	0.972418		Eigenvector6	1276808_PAV	1A	10016	0.997431	2.6073e-08	0.00111724		Eigenvector7	2282741_SNP
Eigenvector1	4409798_PAV	1A	10023	0.0853863	0.0014184	1.06861		Eigenvector2	4409798_PAV	1A	10023	0.000549273	0.00990506	3.26021		Eigenvector3	4409798_PAV	1A	10023	0.923044	9.16753e-06	0.0347774		Eigenvector4	4409798_PAV	1A	10023	0.59912	0.000368879	0.222486		Eigenvector5	4409798_PAV	1A	10023	0.00959831	0.0180199	2.01781		Eigenvector6	4409798_PAV	1A	10023	0.85035	9.07077e-05	0.0704022		Eigenvector7	4409798_PAV
Eigenvector1	4408543_PAV	1A	10055	0.463708	0.000387249	0.333755		Eigenvector2	4408543_PAV	1A	10055	0.477593	0.00044	0.320942		Eigenvector3	4408543_PAV	1A	10055	0.0861987	0.0023063	1.0645		Eigenvector4	4408543_PAV	1A	10055	0.64754	0.000248107	0.188733		Eigenvector5	4408543_PAV	1A	10055	0.239363	0.00343967	0.620943		Eigenvector6	4408543_PAV	1A	10055	0.0999268	0.00607762	1.00032		Eigenvector7	4408543_PAV
Eigenvector1	1099404_PAV	1A	10074	0.0726885	0.00197667	1.13853		Eigenvector2	1266898_PAV	1A	10074	7.94894e-05	0.0140899	4.09969		Eigenvector3	1266898_PAV	1A	10074	0.0251145	0.00492885	1.60007		Eigenvector4	1099404_PAV	1A	10074	0.366416	0.00103767	0.436026		Eigenvector5	1099404_PAV	1A	10074	0.0395637	0.0111183	1.4027		Eigenvector6	1266898_PAV	1A	10074	0.174481	0.00467504	0.758251		Eigenvector7	1099404_PAV
Eigenvector1	1266898_PAV	1A	10074	0.149777	0.000905452	0.824554		Eigenvector2	1099404_PAV	1A	10074	0.0819112	0.00284741	1.08666		Eigenvector3	1099404_PAV	1A	10074	0.867723	2.64837e-05	0.0616188		Eigenvector4	1266898_PAV	1A	10074	0.500777	0.000617321	0.300356		Eigenvector5	1266898_PAV	1A	10074	0.0452556	0.0105187	1.34433		Eigenvector6	1099404_PAV	1A	10074	0.640292	0.000568642	0.193622		Eigenvector7	1266898_PAV
Eigenvector1	1094261_SNP	1A	10101	0.0428759	0.00456138	1.36779		Eigenvector2	1241595_SNP	1A	10101	0.00398461	0.0101927	2.39961		Eigenvector3	1241595_SNP	1A	10101	0.871324	0.000276964	0.0598203		Eigenvector4	1094261_SNP	1A	10101	0.0203251	0.0104063	1.69197		Eigenvector5	1241595_SNP	1A	10101	0.00928433	0.0253412	2.03225		Eigenvector6	1094261_SNP	1A	10101	0.33948	0.00558941	0.469186		Eigenvector7	1094261_SNP
Eigenvector1	1241595_SNP	1A	10101	0.0989292	0.00100661	1.00468		Eigenvector2	1094261_SNP	1A	10101	0.0132668	0.00799785	1.87723		Eigenvector3	1094261_SNP	1A	10101	0.879484	0.000246644	0.0557721		Eigenvector4	1241595_SNP	1A	10101	0.0779408	0.00707425	1.10824		Eigenvector5	1094261_SNP	1A	10101	0.713367	0.00173192	0.146687		Eigenvector6	1241595_SNP	1A	10101	0.426897	0.0043837	0.369677		Eigenvector7	1241595_SNP
Eigenvector1	1133263_PAV	1A	10129	0.772285	5.00334e-05	0.112222		Eigenvector2	1133263_PAV	1A	10129	0.88966	1.74591e-05	0.0507761		Eigenvector3	1133263_PAV	1A	10129	0.433774	0.000604908	0.362736		Eigenvector4	1133263_PAV	1A	10129	0.141989	0.00271597	0.847747		Eigenvector5	1133263_PAV	1A	10129	0.784195	0.000192482	0.105576		Eigenvector6	1133263_PAV	1A	10129	0.21316	0.00415725	0.671295		Eigenvector7	1133263_PAV
Eigenvector1	1166905_PAV	1A	10130	0.0808667	0.00224992	1.09223		Eigenvector2	1166905_PAV	1A	10130	0.0125576	0.00584349	1.90109		Eigenvector3	1166905_PAV	1A	10130	0.361338	0.00080215	0.442087		Eigenvector4	1166905_PAV	1A	10130	0.571162	0.000432626	0.24324		Eigenvector5	1166905_PAV	1A	10130	0.0245543	0.0133205	1.60987		Eigenvector6	1166905_PAV	1A	10130	0.551313	0.000933233	0.258602		Eigenvector7	1166905_PAV
Eigenvector1	1123459_SNP	1A	10177	0.0341576	0.00166718	1.46651		Eigenvector2	1266018_PAV	1A	10177	0.234513	0.0012982	0.629833		Eigenvector3	1123459_SNP	1A	10177	0.186839	0.00302147	0.728533		Eigenvector4	1266018_PAV	1A	10177	0.17017	0.00250601	0.769117		Eigenvector5	1266018_PAV	1A	10177	0.555621	0.000861969	0.255221		Eigenvector6	1266018_PAV	1A	10177	0.136497	0.00545263	0.864877		Eigenvector7	1266018_PAV
Eigenvector1	1266018_PAV	1A	10177	0.0756687	0.00204803	1.12108		Eigenvector2	1123459_SNP	1A	10177	0.762691	0.000402259	0.117652		Eigenvector3	1266018_PAV	1A	10177	0.809142	5.29395e-05	0.0919755		Eigenvector4	1123459_SNP	1A	10177	0.552261	0.00163267	0.257856		Eigenvector5	1123459_SNP	1A	10177	0.996361	1.73938e-05	0.00158341		Eigenvector6	1123459_SNP	1A	10177	0.707565	0.00194434	0.150233		Eigenvector7	1123459_SNP
Eigenvector1	1079399_SNP	1A	10184	0.0870579	0.00352898	1.06019		Eigenvector2	4409931_PAV	1A	10184	0.00265465	0.00863464	2.57599		Eigenvector3	4409931_PAV	1A	10184	0.233393	0.00137214	0.631912		Eigenvector4	1079399_SNP	1A	10184	0.104648	0.00600295	0.980268		Eigenvector5	1079399_SNP	1A	10184	0.0336018	0.0175402	1.47364		Eigenvector6	4398182_PAV	1A	10184	0.156848	0.00525693	0.80452		Eigenvector7	1023572_PAV
Eigenvector1	4409931_PAV	1A	10184	0.151927	0.00145475	0.818365		Eigenvector2	4411883_PAV	1A	10184	0.00265465	0.00863464	2.57599		Eigenvector3	4411883_PAV	1A	10184	0.233393	0.00137214	0.631912		Eigenvector4	4409931_PAV	1A	10184	0.566729	0.000430706	0.246624		Eigenvector5	1023572_PAV	1A	10184	0.0721105	0.00849439	1.142		Eigenvector6	1023572_PAV	1A	10184	0.159535	0.00521443	0.797144		Eigenvector7	4398182_PAV
Eigenvector1	4411883_PAV	1A	10184	0.151927	0.00145475	0.818365		Eigenvector2	1079399_SNP	1A	10184	0.173888	0.00321483	0.759729		Eigenvector3	1023572_PAV	1A	10184	0.448931	0.000561467	0.34782		Eigenvector4	4411883_PAV	1A	10184	0.566729	0.000430706	0.246624		Eigenvector5	4398182_PAV	1A	10184	0.0873623	0.00737969	1.05868		Eigenvector6	982827_SNP	1A	10184	0.320056	0.00589517	0.494775		Eigenvector7	982827_SNP
Eigenvector1	1023572_PAV	1A	10184	0.643309	0.000135049	0.191581		Eigenvector2	1023572_PAV	1A	10184	0.242078	0.00125224	0.616044		Eigenvector3	4398182_PAV	1A	10184	0.49726	0.000457573	0.303417		Eigenvector4	1023572_PAV	1A	10184	0.707028	0.000164199	0.150563		Eigenvector5	982827_SNP	1A	10184	0.144655	0.00995574	0.839666		Eigenvector6	1079399_SNP	1A	10184	0.804944	0.00112006	0.0942343		Eigenvector7	4409931_PAV
Eigenvector1	4398182_PAV	1A	10184	0.647865	0.000153357	0.188516		Eigenvector2	4398182_PAV	1A	10184	0.255881	0.00121887	0.591962		Eigenvector3	982827_SNP	1A	10184	0.605054	0.000965939	0.218206		Eigenvector4	982827_SNP	1A	10184	0.735129	0.000814158	0.133636		Eigenvector5	4409931_PAV	1A	10184	0.175557	0.00475754	0.755581		Eigenvector6	4409931_PAV	1A	10184	0.88895	5.01392e-05	0.0511227		Eigenvector7	4411883_PAV
Eigenvector1	982827_SNP	1A	10184	0.714093	0.000484096	0.146245		Eigenvector2	982827_SNP	1A	10184	0.951171	9.15883e-05	0.0217415		Eigenvector3	1079399_SNP	1A	10184	0.666374	0.000780153	0.176282		Eigenvector4	4398182_PAV	1A	10184	0.809227	7.61772e-05	0.0919299		Eigenvector5	4411883_PAV	1A	10184	0.175557	0.00475754	0.755581		Eigenvector6	4411883_PAV	1A	10184	0.88895	5.01392e-05	0.0511227		Eigenvector7	1079399_SNP
Eigenvector1	4405999_PAV	1A	10186	0.0853863	0.0014184	1.06861		Eigenvector2	4405999_PAV	1A	10186	0.000549273	0.00990506	3.26021		Eigenvector3	1236950_PAV	1A	10186	0.399355	0.000688172	0.398641		Eigenvector4	1236950_PAV	1A	10186	0.561741	0.000441712	0.250464		Eigenvector5	4405999_PAV	1A	10186	0.00959831	0.0180199	2.01781		Eigenvector6	1118486_SNP	1A	10186	0.026536	0.0194384	1.57616		Eigenvector7	1118486_SNP
Eigenvector1	1236950_PAV	1A	10186	0.253633	0.000718461	0.595794		Eigenvector2	1236950_PAV	1A	10186	0.000934956	0.0102705	3.02921		Eigenvector3	1118486_SNP	1A	10186	0.67919	0.000626926	0.168009		Eigenvector4	4405999_PAV	1A	10186	0.59912	0.000368879	0.222486		Eigenvector5	1236950_PAV	1A	10186	0.016919	0.014107	1.77163		Eigenvector6	1236950_PAV	1A	10186	0.835977	0.000100895	0.0778054		Eigenvector7	4405999_PAV
Eigenvector1	1118486_SNP	1A	10186	0.325497	0.000509388	0.487453		Eigenvector2	1118486_SNP	1A	10186	0.449497	0.00112394	0.347273		Eigenvector3	4405999_PAV	1A	10186	0.923044	9.16753e-06	0.0347774		Eigenvector4	1118486_SNP	1A	10186	0.894758	0.000305951	0.0482944		Eigenvector5	1118486_SNP	1A	10186	0.539557	0.00287787	0.267962		Eigenvector6	4405999_PAV	1A	10186	0.85035	9.07077e-05	0.0704022		Eigenvector7	1236950_PAV
Eigenvector1	1103287_SNP	1A	10201	0.0193385	0.00265172	1.71358		Eigenvector2	1099971_SNP	1A	10201	1.34302e-09	0.0394575	8.87192		Eigenvector3	1103287_SNP	1A	10201	0.0287541	0.00710902	1.5413		Eigenvector4	2278661_SNP	1A	10201	0.157695	0.00510598	0.802182		Eigenvector5	1099971_SNP	1A	10201	0.0403147	0.0165907	1.39454		Eigenvector6	1238779_PAV	1A	10201	0.058476	0.00904927	1.23302		Eigenvector7	2278661_SNP
Eigenvector1	1077339_SNP	1A	10201	0.199064	0.00232829	0.701007		Eigenvector2	1077339_SNP	1A	10201	7.44943e-09	0.0359825	8.12788		Eigenvector3	1077339_SNP	1A	10201	0.140985	0.0037809	0.850826		Eigenvector4	1099971_SNP	1A	10201	0.165693	0.00477502	0.780697		Eigenvector5	1238779_PAV	1A	10201	0.042677	0.0104899	1.36981		Eigenvector6	1099971_SNP	1A	10201	0.0955822	0.0121875	1.01962		Eigenvector7	1036118_SNP
Eigenvector1	1238779_PAV	1A	10201	0.27414	0.000675551	0.562028		Eigenvector2	1103287_SNP	1A	10201	0.00223534	0.00648146	2.65066		Eigenvector3	1099971_SNP	1A	10201	0.276758	0.00247478	0.5579		Eigenvector4	1077339_SNP	1A	10201	0.348493	0.00279461	0.457806		Eigenvector5	1077339_SNP	1A	10201	0.0551135	0.0149628	1.25874		Eigenvector6	1019230_SNP	1A	10201	0.122568	0.0108894	0.911624		Eigenvector7	1103287_SNP
Eigenvector1	1099971_SNP	1A	10201	0.336908	0.00156712	0.472488		Eigenvector2	1019230_SNP	1A	10201	0.0148228	0.00779036	1.82907		Eigenvector3	1036118_SNP	1A	10201	0.377963	0.00187284	0.42255		Eigenvector4	1238779_PAV	1A	10201	0.469324	0.000697716	0.328528		Eigenvector5	1019230_SNP	1A	10201	0.112221	0.0112706	0.949925		Eigenvector6	1077339_SNP	1A	10201	0.150793	0.00980894	0.821618		Eigenvector7	1238779_PAV
Eigenvector1	1036118_SNP	1A	10201	0.47411	0.00107406	0.324121		Eigenvector2	1238779_PAV	1A	10201	0.0488427	0.00357154	1.3112		Eigenvector3	2278661_SNP	1A	10201	0.470542	0.000970838	0.327401		Eigenvector4	1036118_SNP	1A	10201	0.760854	0.000723085	0.118698		Eigenvector5	1036118_SNP	1A	10201	0.709709	0.00175831	0.14892		Eigenvector6	1036118_SNP	1A	10201	0.356366	0.00533758	0.448104		Eigenvector7	1077339_SNP
Eigenvector1	1019230_SNP	1A	10201	0.539304	0.000888333	0.268166		Eigenvector2	1036118_SNP	1A	10201	0.122363	0.00386423	0.912349		Eigenvector3	1238779_PAV	1A	10201	0.684626	0.000159046	0.164546		Eigenvector4	1103287_SNP	1A	10201	0.787011	0.000631647	0.104019		Eigenvector5	1103287_SNP	1A	10201	0.745763	0.00156764	0.127399		Eigenvector6	2278661_SNP	1A	10201	0.507001	0.003161	0.294991		Eigenvector7	1099971_SNP
Eigenvector1	2278661_SNP	1A	10201	0.719162	0.000117309	0.143173		Eigenvector2	2278661_SNP	1A	10201	0.332428	0.00221324	0.478303		Eigenvector3	1019230_SNP	1A	10201	0.900363	0.000201569	0.0455823		Eigenvector4	1019230_SNP	1A	10201	0.965532	9.27385e-05	0.0152331		Eigenvector5	2278661_SNP	1A	10201	0.811747	0.00112608	0.0905792		Eigenvector6	1103287_SNP	1A	10201	0.860906	0.000820737	0.0650444		Eigenvector7	1019230_SNP
Eigenvector1	3946628_PAV	1A	10206	0.503187	0.000329924	0.298271		Eigenvector2	2260769_SNP	1A	10206	0.148318	0.00351127	0.828806		Eigenvector3	3946628_PAV	1A	10206	0.35258	0.000836736	0.452743		Eigenvector4	3946628_PAV	1A	10206	0.915278	1.53724e-05	0.0384472		Eigenvector5	3946628_PAV	1A	10206	0.0668146	0.00889259	1.17513		Eigenvector6	3946628_PAV	1A	10206	0.142559	0.00566632	0.846005		Eigenvector7	3946628_PAV
Eigenvector1	2260769_SNP	1A	10206	0.885773	0.000153088	0.0526776		Eigenvector2	3946628_PAV	1A	10206	0.384607	0.000703755	0.414982		Eigenvector3	2260769_SNP	1A	10206	0.834896	0.000346362	0.0783676		Eigenvector4	2260769_SNP	1A	10206	0.971564	7.66314e-05	0.0125285		Eigenvector5	2260769_SNP	1A	10206	0.113394	0.0107054	0.945409		Eigenvector6	2260769_SNP	1A	10206	0.220281	0.0079382	0.657023		Eigenvector7	2260769_SNP
Eigenvector1	3064880_SNP	1A	10219	0.0210456	0.00560257	1.67684		Eigenvector2	1099207_SNP	1A	10219	0.000101659	0.0183626	3.99285		Eigenvector3	3064880_SNP	1A	10219	0.381965	0.00185252	0.417977		Eigenvector4	1099207_SNP	1A	10219	0.404718	0.00214197	0.392848		Eigenvector5	3064880_SNP	1A	10219	0.0166217	0.0212182	1.77932		Eigenvector6	1099207_SNP	1A	10219	0.464256	0.00361043	0.333242		Eigenvector7	1063183_PAV
Eigenvector1	1063183_PAV	1A	10219	0.0537208	0.00193863	1.26986		Eigenvector2	1063183_PAV	1A	10219	0.000585798	0.0111929	3.23225		Eigenvector3	1099207_SNP	1A	10219	0.400869	0.0014901	0.396998		Eigenvector4	1063183_PAV	1A	10219	0.51288	0.000489308	0.289985		Eigenvector5	1063183_PAV	1A	10219	0.0181812	0.0145065	1.74038		Eigenvector6	3064880_SNP	1A	10219	0.572995	0.00287717	0.241849		Eigenvector7	3064880_SNP
Eigenvector1	1099207_SNP	1A	10219	0.122233	0.00122681	0.912812		Eigenvector2	3064880_SNP	1A	10219	0.00709183	0.00917193	2.14924		Eigenvector3	1063183_PAV	1A	10219	0.759083	6.1124e-05	0.119711		Eigenvector4	3064880_SNP	1A	10219	0.782003	0.000650504	0.106792		Eigenvector5	1099207_SNP	1A	10219	0.200381	0.00797894	0.698143		Eigenvector6	1063183_PAV	1A	10219	0.928744	2.03931e-05	0.0321039		Eigenvector7	1099207_SNP
Eigenvector1	1080728_SNP	1A	10237	0.623933	0.000274023	0.204862		Eigenvector2	1080728_SNP	1A	10237	0.00461047	0.00871558	2.33625		Eigenvector3	1080728_SNP	1A	10237	0.874929	0.000239906	0.0580273		Eigenvector4	1080728_SNP	1A	10237	0.404533	0.00245498	0.393046		Eigenvector5	1080728_SNP	1A	10237	0.0411635	0.0162193	1.38549		Eigenvector6	1080728_SNP	1A	10237	0.385139	0.00498975	0.414383		Eigenvector7	1080728_SNP
Eigenvector1	1045096_SNP	1A	10374	0.662475	0.000341761	0.17883		Eigenvector2	1045096_SNP	1A	10374	0.576256	0.000773033	0.239385		Eigenvector3	1045096_SNP	1A	10374	0.0481315	0.00530639	1.31757		Eigenvector4	1045096_SNP	1A	10374	0.865141	0.000385297	0.0629129		Eigenvector5	1045096_SNP	1A	10374	0.941628	0.000267489	0.0261205		Eigenvector6	1045096_SNP	1A	10374	0.930065	0.000353858	0.0314867		Eigenvector7	1045096_SNP
Eigenvector1	1090153_SNP	1A	10383	0.0677655	0.00389371	1.16899		Eigenvector2	1229247_PAV	1A	10383	2.35374e-05	0.0170231	4.62824		Eigenvector3	4409170_PAV	1A	10383	0.431891	0.000551846	0.364625		Eigenvector4	1229247_PAV	1A	10383	0.29588	0.001325	0.528884		Eigenvector5	1229247_PAV	1A	10383	0.005685	0.0198876	2.24527		Eigenvector6	3064923_SNP	1A	10383	0.0450487	0.0161245	1.34632		Eigenvector7	4409170_PAV
Eigenvector1	1229247_PAV	1A	10383	0.218055	0.000857459	0.661433		Eigenvector2	1090153_SNP	1A	10383	0.00428925	0.0101173	2.36762		Eigenvector3	4411616_PAV	1A	10383	0.431891	0.000551846	0.364625		Eigenvector4	1090153_SNP	1A	10383	0.554664	0.00156062	0.25597		Eigenvector5	1090153_SNP	1A	10383	0.0673257	0.0139221	1.17182		Eigenvector6	1229247_PAV	1A	10383	0.19629	0.00430822	0.707101		Eigenvector7	4411616_PAV
Eigenvector1	4409170_PAV	1A	10383	0.266006	0.000800951	0.575109		Eigenvector2	4409170_PAV	1A	10383	0.0396029	0.00395999	1.40227		Eigenvector3	1229247_PAV	1A	10383	0.438083	0.000485834	0.358444		Eigenvector4	4409170_PAV	1A	10383	0.895944	2.29666e-05	0.047719		Eigenvector5	4409170_PAV	1A	10383	0.067664	0.00872197	1.16964		Eigenvector6	4409170_PAV	1A	10383	0.878501	6.06729e-05	0.0562577		Eigenvector7	3064923_SNP
Eigenvector1	4411616_PAV	1A	10383	0.266006	0.000800951	0.575109		Eigenvector2	4411616_PAV	1A	10383	0.0396029	0.00395999	1.40227		Eigenvector3	3957775_PAV	1A	10383	0.519889	0.000364987	0.28409		Eigenvector4	4411616_PAV	1A	10383	0.895944	2.29666e-05	0.047719		Eigenvector5	4411616_PAV	1A	10383	0.067664	0.00872197	1.16964		Eigenvector6	4411616_PAV	1A	10383	0.878501	6.06729e-05	0.0562577		Eigenvector7	1090153_SNP
Eigenvector1	3957775_PAV	1A	10383	0.513286	0.000287272	0.289641		Eigenvector2	3064923_SNP	1A	10383	0.144146	0.00356133	0.841199		Eigenvector3	1090153_SNP	1A	10383	0.576113	0.0010603	0.239492		Eigenvector4	3064923_SNP	1A	10383	0.913272	0.000239899	0.0393998		Eigenvector5	3957775_PAV	1A	10383	0.226929	0.00381849	0.644109		Eigenvector6	3957775_PAV	1A	10383	0.92447	2.29815e-05	0.0341074		Eigenvector7	3957775_PAV
Eigenvector1	3064923_SNP	1A	10383	0.92823	0.000106991	0.0323443		Eigenvector2	3957775_PAV	1A	10383	0.178111	0.0015935	0.74931		Eigenvector3	3064923_SNP	1A	10383	0.610921	0.000947361	0.214015		Eigenvector4	3957775_PAV	1A	10383	0.981241	7.44532e-07	0.00822453		Eigenvector5	3064923_SNP	1A	10383	0.692564	0.00188382	0.15954		Eigenvector6	1090153_SNP	1A	10383	0.968878	0.000163126	0.0137311		Eigenvector7	1229247_PAV
Eigenvector1	4405088_PAV	1A	10388	0.336599	0.00067169	0.472887		Eigenvector2	4405088_PAV	1A	10388	0.865858	2.33584e-05	0.0625531		Eigenvector3	4405088_PAV	1A	10388	0.991722	1.00878e-07	0.00361026		Eigenvector4	4405088_PAV	1A	10388	0.558571	0.000456632	0.252922		Eigenvector5	4405088_PAV	1A	10388	0.281187	0.0030214	0.551004		Eigenvector6	4405088_PAV	1A	10388	0.903247	3.91698e-05	0.0441936		Eigenvector7	4405088_PAV
Eigenvector1	4407135_PAV	1A	10388	0.336599	0.00067169	0.472887		Eigenvector2	4407135_PAV	1A	10388	0.865858	2.33584e-05	0.0625531		Eigenvector3	4407135_PAV	1A	10388	0.991722	1.00878e-07	0.00361026		Eigenvector4	4407135_PAV	1A	10388	0.558571	0.000456632	0.252922		Eigenvector5	4407135_PAV	1A	10388	0.281187	0.0030214	0.551004		Eigenvector6	4407135_PAV	1A	10388	0.903247	3.91698e-05	0.0441936		Eigenvector7	4407135_PAV
Eigenvector1	1404564_PAV	1A	10412	0.0270386	0.00289859	1.56802		Eigenvector2	1404564_PAV	1A	10412	0.00438841	0.0055047	2.35769		Eigenvector3	1404564_PAV	1A	10412	0.31969	0.000961711	0.49527		Eigenvector4	3941884_SNP	1A	10412	0.500462	0.00183339	0.300629		Eigenvector5	1404564_PAV	1A	10412	0.0673732	0.0083623	1.17151		Eigenvector6	1404564_PAV	1A	10412	0.243298	0.00353397	0.613861		Eigenvector7	1404564_PAV
Eigenvector1	3941884_SNP	1A	10412	0.25416	0.00197458	0.594893		Eigenvector2	3941884_SNP	1A	10412	0.589364	0.000968503	0.229616		Eigenvector3	3941884_SNP	1A	10412	0.36038	0.00196479	0.443239		Eigenvector4	1404564_PAV	1A	10412	0.714825	0.000167025	0.1458		Eigenvector5	3941884_SNP	1A	10412	0.784571	0.00124375	0.105368		Eigenvector6	3941884_SNP	1A	10412	0.917276	0.000445569	0.0375002		Eigenvector7	3941884_SNP
Eigenvector1	1127884_SNP	1A	10436	0.617769	0.000692666	0.209174		Eigenvector2	1127884_SNP	1A	10436	0.0132047	0.00800663	1.87927		Eigenvector3	1127884_SNP	1A	10436	0.989356	2.05468e-05	0.00464755		Eigenvector4	1127884_SNP	1A	10436	0.857973	0.000405136	0.0665265		Eigenvector5	1127884_SNP	1A	10436	0.745328	0.00150701	0.127653		Eigenvector6	1127884_SNP	1A	10436	0.426768	0.00440287	0.369809		Eigenvector7	1127884_SNP
Eigenvector1	4406755_PAV	1A	10511	0.037781	0.00252652	1.42273		Eigenvector2	4410317_PAV	1A	10511	0.0162089	0.00540968	1.79025		Eigenvector3	4406755_PAV	1A	10511	0.194385	0.0014326	0.711337		Eigenvector4	4410317_PAV	1A	10511	0.146518	0.00287745	0.834108		Eigenvector5	4410317_PAV	1A	10511	0.146185	0.00559032	0.835098		Eigenvector6	4395713_PAV	1A	10511	0.0114215	0.0153134	1.94228		Eigenvector7	4410317_PAV
Eigenvector1	4410317_PAV	1A	10511	0.0640082	0.00256612	1.19376		Eigenvector2	4405127_PAV	1A	10511	0.0923708	0.00237359	1.03447		Eigenvector3	4410317_PAV	1A	10511	0.338619	0.00080642	0.470288		Eigenvector4	4395713_PAV	1A	10511	0.217653	0.00205907	0.662234		Eigenvector5	4396779_PAV	1A	10511	0.335159	0.00241503	0.474749		Eigenvector6	4411774_PAV	1A	10511	0.123633	0.00501154	0.907866		Eigenvector7	4405127_PAV
Eigenvector1	4405127_PAV	1A	10511	0.637469	0.000142995	0.195541		Eigenvector2	4404608_PAV	1A	10511	0.0978448	0.00246944	1.00946		Eigenvector3	4404608_PAV	1A	10511	0.339707	0.000900313	0.468896		Eigenvector4	4396779_PAV	1A	10511	0.238902	0.00178717	0.62178		Eigenvector5	4406755_PAV	1A	10511	0.560822	0.000804551	0.251175		Eigenvector6	4404608_PAV	1A	10511	0.252254	0.00346508	0.598163		Eigenvector7	4396779_PAV
Eigenvector1	4396779_PAV	1A	10511	0.747365	7.05151e-05	0.126467		Eigenvector2	4406755_PAV	1A	10511	0.4951	0.000428158	0.305307		Eigenvector3	4396779_PAV	1A	10511	0.654782	0.000172938	0.183904		Eigenvector4	4404608_PAV	1A	10511	0.254983	0.00171202	0.593489		Eigenvector5	4395713_PAV	1A	10511	0.786812	0.000187303	0.104129		Eigenvector6	4410317_PAV	1A	10511	0.309002	0.00215044	0.510038		Eigenvector7	4395713_PAV
Eigenvector1	4404608_PAV	1A	10511	0.825053	3.57237e-05	0.083518		Eigenvector2	4395713_PAV	1A	10511	0.527932	0.000372071	0.277422		Eigenvector3	4411774_PAV	1A	10511	0.707126	0.000134678	0.150503		Eigenvector4	4405127_PAV	1A	10511	0.437211	0.000752501	0.359309		Eigenvector5	4404608_PAV	1A	10511	0.788101	0.000181868	0.103418		Eigenvector6	4396779_PAV	1A	10511	0.402794	0.00181688	0.394917		Eigenvector7	4404608_PAV
Eigenvector1	4411774_PAV	1A	10511	0.958884	1.88779e-06	0.0182339		Eigenvector2	4411774_PAV	1A	10511	0.802806	5.74451e-05	0.0953896		Eigenvector3	4395713_PAV	1A	10511	0.768674	7.95766e-05	0.114258		Eigenvector4	4406755_PAV	1A	10511	0.811398	7.27401e-05	0.0907663		Eigenvector5	4411774_PAV	1A	10511	0.847942	9.466e-05	0.0716336		Eigenvector6	4405127_PAV	1A	10511	0.915018	2.96612e-05	0.0385704		Eigenvector7	4411774_PAV
Eigenvector1	4395713_PAV	1A	10511	0.967547	1.14257e-06	0.014328		Eigenvector2	4396779_PAV	1A	10511	0.963278	1.97328e-06	0.0162482		Eigenvector3	4405127_PAV	1A	10511	0.819988	5.07185e-05	0.0861927		Eigenvector4	4411774_PAV	1A	10511	0.955277	4.13114e-06	0.0198706		Eigenvector5	4405127_PAV	1A	10511	0.981739	1.35556e-06	0.00800391		Eigenvector6	4406755_PAV	1A	10511	0.946822	1.04743e-05	0.0237317		Eigenvector7	4406755_PAV
Eigenvector1	3937719_PAV	1A	10512	0.131896	0.00132672	0.879769		Eigenvector2	3533509_PAV	1A	10512	0.002051	0.00894715	2.68803		Eigenvector3	3533509_PAV	1A	10512	0.303449	0.00103234	0.517914		Eigenvector4	4018862_PAV	1A	10512	0.0135894	0.00777842	1.8668		Eigenvector5	4018862_PAV	1A	10512	0.0478004	0.00977816	1.32057		Eigenvector6	4018862_PAV	1A	10512	0.209699	0.00381385	0.678403		Eigenvector7	3533509_PAV
Eigenvector1	3533509_PAV	1A	10512	0.156987	0.00114238	0.804135		Eigenvector2	3937719_PAV	1A	10512	0.00270556	0.00831066	2.56774		Eigenvector3	3937719_PAV	1A	10512	0.568521	0.000287287	0.245254		Eigenvector4	1241338_PAV	1A	10512	0.0195262	0.00656206	1.70938		Eigenvector5	3937719_PAV	1A	10512	0.0640263	0.00889892	1.19364		Eigenvector6	1241338_PAV	1A	10512	0.235677	0.0033234	0.627682		Eigenvector7	3937719_PAV
Eigenvector1	4018862_PAV	1A	10512	0.735843	7.52008e-05	0.133215		Eigenvector2	1241338_PAV	1A	10512	0.358922	0.000768501	0.445		Eigenvector3	1241338_PAV	1A	10512	0.766536	6.79456e-05	0.115467		Eigenvector4	3937719_PAV	1A	10512	0.572601	0.000422771	0.242148		Eigenvector5	1241338_PAV	1A	10512	0.0695214	0.00752854	1.15788		Eigenvector6	3533509_PAV	1A	10512	0.249655	0.00324569	0.602659		Eigenvector7	1241338_PAV
Eigenvector1	1241338_PAV	1A	10512	0.912667	7.98435e-06	0.0396876		Eigenvector2	4018862_PAV	1A	10512	0.371533	0.000728808	0.430003		Eigenvector3	4018862_PAV	1A	10512	0.867401	2.29739e-05	0.0617803		Eigenvector4	3533509_PAV	1A	10512	0.944158	5.89998e-06	0.0249553		Eigenvector5	3533509_PAV	1A	10512	0.0781119	0.00806158	1.10728		Eigenvector6	3937719_PAV	1A	10512	0.478566	0.00116558	0.320058		Eigenvector7	4018862_PAV
Eigenvector1	1201664_PAV	1A	10525	0.916635	7.97731e-06	0.0378037		Eigenvector2	1201664_PAV	1A	10525	0.345719	0.000831059	0.461277		Eigenvector3	1201664_PAV	1A	10525	0.789611	6.88848e-05	0.102587		Eigenvector4	1201664_PAV	1A	10525	0.448245	0.000765021	0.348484		Eigenvector5	1201664_PAV	1A	10525	0.661461	0.000498086	0.179496		Eigenvector6	1201664_PAV	1A	10525	0.0254045	0.0131732	1.59509		Eigenvector7	1201664_PAV
Eigenvector1	4410445_PAV	1A	10548	0.125382	0.00131026	0.901763		Eigenvector2	4410445_PAV	1A	10548	0.0337941	0.00407835	1.47116		Eigenvector3	4405714_PAV	1A	10548	0.00154484	0.00950238	2.81112		Eigenvector4	4405714_PAV	1A	10548	0.00507335	0.00784001	2.2947		Eigenvector5	4410445_PAV	1A	10548	0.048308	0.0102708	1.31598		Eigenvector6	4405714_PAV	1A	10548	0.406491	0.00160058	0.390949		Eigenvector7	4410445_PAV
Eigenvector1	4405714_PAV	1A	10548	0.986198	1.59479e-07	0.00603596		Eigenvector2	4405714_PAV	1A	10548	0.0851365	0.00274066	1.06988		Eigenvector3	4410445_PAV	1A	10548	0.21925	0.00138003	0.65906		Eigenvector4	4410445_PAV	1A	10548	0.295167	0.00149845	0.529932		Eigenvector5	4405714_PAV	1A	10548	0.8041	0.000134201	0.0946901		Eigenvector6	4410445_PAV	1A	10548	0.765324	0.000234917	0.116155		Eigenvector7	4405714_PAV
Eigenvector1	4396770_PAV	1A	10577	0.017148	0.00403342	1.76579		Eigenvector2	3945397_PAV	1A	10577	0.00221459	0.00797216	2.65471		Eigenvector3	4396770_PAV	1A	10577	0.418181	0.000597969	0.378636		Eigenvector4	4396770_PAV	1A	10577	0.651092	0.000274591	0.186357		Eigenvector5	4396770_PAV	1A	10577	0.0172977	0.012992	1.76201		Eigenvector6	3945397_PAV	1A	10577	0.349766	0.0021432	0.456223		Eigenvector7	4396770_PAV
Eigenvector1	3945397_PAV	1A	10577	0.156165	0.000923016	0.806416		Eigenvector2	4396770_PAV	1A	10577	0.00984498	0.00492889	2.00679		Eigenvector3	3945397_PAV	1A	10577	0.466512	0.000519886	0.331137		Eigenvector4	3945397_PAV	1A	10577	0.775193	0.000103083	0.11059		Eigenvector5	3945397_PAV	1A	10577	0.0340463	0.011298	1.46793		Eigenvector6	4396770_PAV	1A	10577	0.376689	0.00197282	0.424017		Eigenvector7	3945397_PAV
Eigenvector1	2261453_SNP	1A	10582	0.0499418	0.00392666	1.30154		Eigenvector2	2261453_SNP	1A	10582	0.0700504	0.00491025	1.15459		Eigenvector3	2261453_SNP	1A	10582	0.516446	0.00114415	0.286975		Eigenvector4	2261453_SNP	1A	10582	0.847801	0.000439729	0.0717058		Eigenvector5	2261453_SNP	1A	10582	0.178494	0.00817102	0.748377		Eigenvector6	2261453_SNP	1A	10582	0.80388	0.00113138	0.094809		Eigenvector7	2261453_SNP
Eigenvector1	1020607_SNP	1A	10604	0.000522678	0.0113312	3.28177		Eigenvector2	1020607_SNP	1A	10604	0.100744	0.00425301	0.99678		Eigenvector3	1020607_SNP	1A	10604	0.388234	0.00171457	0.410906		Eigenvector4	1020607_SNP	1A	10604	0.37963	0.00239536	0.42064		Eigenvector5	1020607_SNP	1A	10604	0.285355	0.00597009	0.544615		Eigenvector6	1020607_SNP	1A	10604	0.81182	0.00100586	0.0905404		Eigenvector7	1020607_SNP
Eigenvector1	1202703_SNP	1A	10633	0.68618	0.000537342	0.163562		Eigenvector2	1208625_SNP	1A	10633	0.00068107	0.0135941	3.16681		Eigenvector3	1202703_SNP	1A	10633	0.186002	0.00320075	0.730483		Eigenvector4	1202703_SNP	1A	10633	0.256193	0.00361777	0.591433		Eigenvector5	1208625_SNP	1A	10633	0.0384735	0.0166523	1.41484		Eigenvector6	1208625_SNP	1A	10633	0.114662	0.0110098	0.940581		Eigenvector7	1208625_SNP
Eigenvector1	1208625_SNP	1A	10633	0.970319	4.2231e-05	0.0130855		Eigenvector2	1202703_SNP	1A	10633	0.500772	0.00126736	0.30036		Eigenvector3	1208625_SNP	1A	10633	0.803872	0.000413776	0.0948133		Eigenvector4	1208625_SNP	1A	10633	0.633748	0.00116895	0.198084		Eigenvector5	1202703_SNP	1A	10633	0.936729	0.00033122	0.0283862		Eigenvector6	1202703_SNP	1A	10633	0.896268	0.000567495	0.047562		Eigenvector7	1202703_SNP
Eigenvector1	1863647_SNP	1A	10634	0.000425719	0.010757	3.37088		Eigenvector2	2279546_PAV	1A	10634	0.000820435	0.00793545	3.08596		Eigenvector3	2279546_PAV	1A	10634	0.301961	0.0010506	0.52005		Eigenvector4	1863647_SNP	1A	10634	0.17624	0.00462279	0.753897		Eigenvector5	2279546_PAV	1A	10634	0.0610838	0.00916174	1.21407		Eigenvector6	1863647_SNP	1A	10634	0.910317	0.000486952	0.0408076		Eigenvector7	1031374_SNP
Eigenvector1	2279546_PAV	1A	10634	0.212657	0.000887808	0.67232		Eigenvector2	1863647_SNP	1A	10634	0.528669	0.0011173	0.276816		Eigenvector3	1863647_SNP	1A	10634	0.47087	0.00145347	0.327099		Eigenvector4	2279546_PAV	1A	10634	0.265983	0.00168464	0.575147		Eigenvector5	1863647_SNP	1A	10634	0.0726053	0.0125841	1.13903		Eigenvector6	1031374_SNP	1A	10634	0.971646	0.000148402	0.0124918		Eigenvector7	2279546_PAV
Eigenvector1	1031374_SNP	1A	10634	0.841962	0.000247187	0.0747077		Eigenvector2	1031374_SNP	1A	10634	0.843419	0.000311648	0.0739566		Eigenvector3	1031374_SNP	1A	10634	0.649518	0.000829452	0.187409		Eigenvector4	1031374_SNP	1A	10634	0.816316	0.00053684	0.0881417		Eigenvector5	1031374_SNP	1A	10634	0.921206	0.000420553	0.0356433		Eigenvector6	2279546_PAV	1A	10634	0.992986	1.9592e-07	0.00305678		Eigenvector7	1863647_SNP
Eigenvector1	2277157_SNP	1A	10638	0.88385	8.26254e-05	0.0536212		Eigenvector2	2277157_SNP	1A	10638	0.0577576	0.00543759	1.23839		Eigenvector3	2277157_SNP	1A	10638	0.916962	0.000143817	0.0376485		Eigenvector4	2277157_SNP	1A	10638	0.479788	0.00192146	0.31895		Eigenvector5	2277157_SNP	1A	10638	0.114504	0.011924	0.94118		Eigenvector6	2277157_SNP	1A	10638	0.360653	0.0050979	0.44291		Eigenvector7	2277157_SNP
Eigenvector1	1125624_SNP	1A	10670	0.0518717	0.00263512	1.28507		Eigenvector2	1125624_SNP	1A	10670	0.129451	0.00367322	0.887895		Eigenvector3	991446_SNP	1A	10670	0.430472	0.00144973	0.366055		Eigenvector4	991446_SNP	1A	10670	0.610107	0.00128589	0.214594		Eigenvector5	991446_SNP	1A	10670	0.0166366	0.0212008	1.77894		Eigenvector6	1125624_SNP	1A	10670	0.465375	0.00356197	0.332197		Eigenvector7	991446_SNP
Eigenvector1	991446_SNP	1A	10670	0.0660259	0.00372909	1.18029		Eigenvector2	991446_SNP	1A	10670	0.313473	0.00214184	0.5038		Eigenvector3	1125624_SNP	1A	10670	0.963055	6.21802e-05	0.0163489		Eigenvector4	1125624_SNP	1A	10670	0.741435	0.000729365	0.129927		Eigenvector5	1125624_SNP	1A	10670	0.202616	0.00785976	0.693326		Eigenvector6	991446_SNP	1A	10670	0.788535	0.00117067	0.103179		Eigenvector7	1125624_SNP
Eigenvector1	2258395_PAV	1A	10673	0.647681	0.000106533	0.188639		Eigenvector2	2258395_PAV	1A	10673	0.140341	0.00183922	0.852816		Eigenvector3	2258395_PAV	1A	10673	0.991997	7.57601e-08	0.0034895		Eigenvector4	2258395_PAV	1A	10673	0.375693	0.000977795	0.425167		Eigenvector5	2258395_PAV	1A	10673	0.0744685	0.00826857	1.12803		Eigenvector6	2258395_PAV	1A	10673	0.449294	0.00143304	0.347469		Eigenvector7	2258395_PAV
Eigenvector1	3384726_PAV	1A	10694	0.00869995	0.00314715	2.06048		Eigenvector2	3533823_PAV	1A	10694	0.000194802	0.0130384	3.71041		Eigenvector3	3533823_PAV	1A	10694	0.117965	0.00240224	0.928248		Eigenvector4	3384726_PAV	1A	10694	0.499051	0.000606678	0.301855		Eigenvector5	3533823_PAV	1A	10694	0.0688426	0.00860061	1.16214		Eigenvector6	3533823_PAV	1A	10694	0.631615	0.000581831	0.199548		Eigenvector7	3533823_PAV
Eigenvector1	3533823_PAV	1A	10694	0.020548	0.00288548	1.68723		Eigenvector2	3384726_PAV	1A	10694	0.316072	0.000971683	0.500214		Eigenvector3	3384726_PAV	1A	10694	0.69731	0.000144129	0.156574		Eigenvector4	3533823_PAV	1A	10694	0.553287	0.000364161	0.257049		Eigenvector5	3384726_PAV	1A	10694	0.223514	0.00380174	0.650696		Eigenvector6	3384726_PAV	1A	10694	0.69568	0.000400235	0.15759		Eigenvector7	3384726_PAV
Eigenvector1	1159421_PAV	1A	10696	0.0518948	0.00212492	1.28488		Eigenvector2	1159421_PAV	1A	10696	0.670804	0.00016888	0.173405		Eigenvector3	1159421_PAV	1A	10696	0.426344	0.000530267	0.37024		Eigenvector4	1159421_PAV	1A	10696	0.939764	7.55263e-06	0.0269814		Eigenvector5	1159421_PAV	1A	10696	0.667106	0.000477809	0.175805		Eigenvector6	1159421_PAV	1A	10696	0.430712	0.00161118	0.365813		Eigenvector7	1159421_PAV
Eigenvector1	1112507_PAV	1A	10753	0.0369602	0.00297001	1.43227		Eigenvector2	1112507_PAV	1A	10753	0.00145262	0.00731687	2.83785		Eigenvector3	1082125_SNP	1A	10753	0.241196	0.0026747	0.617629		Eigenvector4	993750_SNP	1A	10753	0.0270824	0.00962499	1.56731		Eigenvector5	1112507_PAV	1A	10753	0.0637565	0.00897271	1.19548		Eigenvector6	1112507_PAV	1A	10753	0.238009	0.00358124	0.623406		Eigenvector7	1112507_PAV
Eigenvector1	993750_SNP	1A	10753	0.298495	0.00142557	0.525063		Eigenvector2	993750_SNP	1A	10753	0.345908	0.00184271	0.46104		Eigenvector3	1112507_PAV	1A	10753	0.34711	0.000855032	0.459533		Eigenvector4	1112507_PAV	1A	10753	0.678356	0.000189243	0.168542		Eigenvector5	993750_SNP	1A	10753	0.636848	0.00229279	0.195964		Eigenvector6	993750_SNP	1A	10753	0.47837	0.00377319	0.320236		Eigenvector7	993750_SNP
Eigenvector1	1082125_SNP	1A	10753	0.728398	0.000430834	0.137631		Eigenvector2	1082125_SNP	1A	10753	0.610279	0.000903766	0.214471		Eigenvector3	993750_SNP	1A	10753	0.445016	0.00155766	0.351625		Eigenvector4	1082125_SNP	1A	10753	0.726158	0.000836633	0.138969		Eigenvector5	1082125_SNP	1A	10753	0.936433	0.000323053	0.0285232		Eigenvector6	1082125_SNP	1A	10753	0.621064	0.0024197	0.206863		Eigenvector7	1082125_SNP
Eigenvector1	1087876_PAV	1A	10805	0.0174732	0.00342771	1.75763		Eigenvector2	1087876_PAV	1A	10805	0.0887188	0.00266369	1.05198		Eigenvector3	1087876_PAV	1A	10805	0.784147	7.20079e-05	0.105603		Eigenvector4	1087876_PAV	1A	10805	0.475141	0.000676368	0.323177		Eigenvector5	1087876_PAV	1A	10805	0.6408	0.000559224	0.193277		Eigenvector6	1087876_PAV	1A	10805	0.124601	0.00595512	0.904478		Eigenvector7	1087876_PAV
Eigenvector1	1089628_SNP	1A	10806	0.124173	0.00301281	0.905972		Eigenvector2	1089628_SNP	1A	10806	0.46386	0.00140804	0.333613		Eigenvector3	1089628_SNP	1A	10806	0.535472	0.0012012	0.271263		Eigenvector4	1089628_SNP	1A	10806	0.439313	0.0021793	0.357226		Eigenvector5	1089628_SNP	1A	10806	0.452994	0.00406536	0.343907		Eigenvector6	1089628_SNP	1A	10806	0.73504	0.00158939	0.133689		Eigenvector7	1089628_SNP
Eigenvector1	978301_SNP	1A	10814	0.615865	0.000422833	0.210514		Eigenvector2	978301_SNP	1A	10814	0.920161	0.000158091	0.0361363		Eigenvector3	978301_SNP	1A	10814	0.240374	0.0020562	0.619113		Eigenvector4	978301_SNP	1A	10814	0.893964	0.000215747	0.0486801		Eigenvector5	978301_SNP	1A	10814	0.763973	0.00104043	0.116922		Eigenvector6	978301_SNP	1A	10814	0.527738	0.00295364	0.277581		Eigenvector7	978301_SNP
Eigenvector1	1126229_SNP	1A	10825	0.00158219	0.00922574	2.80074		Eigenvector2	1126229_SNP	1A	10825	0.00089766	0.0133548	3.04689		Eigenvector3	1126229_SNP	1A	10825	0.498325	0.00114787	0.302487		Eigenvector4	1126229_SNP	1A	10825	0.422501	0.00231675	0.374172		Eigenvector5	1126229_SNP	1A	10825	0.0316219	0.0181959	1.50001		Eigenvector6	1126229_SNP	1A	10825	0.955363	0.000237104	0.0198316		Eigenvector7	1126229_SNP
Eigenvector1	1137101_PAV	1A	10861	0.545465	0.000218022	0.263233		Eigenvector2	1137101_PAV	1A	10861	0.00577324	0.00716577	2.23858		Eigenvector3	1137101_PAV	1A	10861	0.0480974	0.00358631	1.31788		Eigenvector4	1137101_PAV	1A	10861	0.724132	0.000163503	0.140182		Eigenvector5	1137101_PAV	1A	10861	0.181106	0.00465567	0.742068		Eigenvector6	1137101_PAV	1A	10861	0.616805	0.000625982	0.209852		Eigenvector7	1137101_PAV
Eigenvector1	1125412_SNP	1A	11073	0.862873	0.000166103	0.0640532		Eigenvector2	1125412_SNP	1A	11073	0.938921	0.000118473	0.0273708		Eigenvector3	1125412_SNP	1A	11073	0.60887	0.000785445	0.215475		Eigenvector4	1125412_SNP	1A	11073	0.705309	0.000910001	0.151621		Eigenvector5	1125412_SNP	1A	11073	0.86592	0.000700709	0.0625222		Eigenvector6	1125412_SNP	1A	11073	0.96747	0.000172577	0.0143625		Eigenvector7	1125412_SNP
Eigenvector1	1121019_PAV	1A	11088	0.174203	0.00122446	0.758944		Eigenvector2	1121019_PAV	1A	11088	0.749683	9.33451e-05	0.125123		Eigenvector3	1121019_PAV	1A	11088	0.349577	0.000819074	0.456457		Eigenvector4	1121019_PAV	1A	11088	0.903283	1.83396e-05	0.0441761		Eigenvector5	1121019_PAV	1A	11088	0.973135	2.62044e-06	0.0118271		Eigenvector6	1121019_PAV	1A	11088	0.941482	1.20163e-05	0.026188		Eigenvector7	1121019_PAV
Eigenvector1	3385055_PAV	1A	11213	0.0179886	0.00354638	1.745		Eigenvector2	3385055_PAV	1A	11213	0.507917	0.000393889	0.294207		Eigenvector3	3385055_PAV	1A	11213	0.458463	0.000502874	0.338695		Eigenvector4	3385055_PAV	1A	11213	0.0398804	0.00542654	1.39924		Eigenvector5	3385055_PAV	1A	11213	0.475662	0.0013095	0.322702		Eigenvector6	3385055_PAV	1A	11213	0.0197071	0.0124429	1.70538		Eigenvector7	3385055_PAV
Eigenvector1	1102766_PAV	1A	11262	0.989135	1.14919e-07	0.00474463		Eigenvector2	1102766_PAV	1A	11262	0.226265	0.00136623	0.645382		Eigenvector3	1102766_PAV	1A	11262	0.443864	0.000563665	0.35275		Eigenvector4	1102766_PAV	1A	11262	0.868359	3.54982e-05	0.0613006		Eigenvector5	1102766_PAV	1A	11262	0.214001	0.00389922	0.669585		Eigenvector6	1102766_PAV	1A	11262	0.594531	0.000718387	0.225825		Eigenvector7	1102766_PAV
Eigenvector1	4396079_PAV	1A	11291	0.804029	4.10892e-05	0.0947283		Eigenvector2	4396079_PAV	1A	11291	0.485276	0.000444285	0.314012		Eigenvector3	4396079_PAV	1A	11291	0.951619	3.52741e-06	0.0215367		Eigenvector4	4396079_PAV	1A	11291	0.601785	0.000342861	0.220559		Eigenvector5	4396079_PAV	1A	11291	0.127842	0.00567884	0.893327		Eigenvector6	4396079_PAV	1A	11291	0.412908	0.00142413	0.384147		Eigenvector7	4396079_PAV
Eigenvector1	1075484_SNP	1A	11428	0.421976	0.00106093	0.374712		Eigenvector2	1075484_SNP	1A	11428	0.650874	0.000795932	0.186503		Eigenvector3	1075484_SNP	1A	11428	0.284666	0.00240721	0.545664		Eigenvector4	1075484_SNP	1A	11428	0.542822	0.00160746	0.265343		Eigenvector5	1075484_SNP	1A	11428	0.836845	0.000885362	0.0773551		Eigenvector6	1075484_SNP	1A	11428	0.0674083	0.0123261	1.17129		Eigenvector7	1075484_SNP
Eigenvector1	2275809_PAV	1A	11575	0.541303	0.000206343	0.26656		Eigenvector2	2275809_PAV	1A	11575	0.22306	0.00139249	0.651578		Eigenvector3	2275809_PAV	1A	11575	0.0461226	0.00352808	1.33609		Eigenvector4	2275809_PAV	1A	11575	0.421724	0.000841254	0.374972		Eigenvector5	2275809_PAV	1A	11575	0.796033	0.000166772	0.0990688		Eigenvector6	2275809_PAV	1A	11575	0.0794754	0.00780762	1.09977		Eigenvector7	2275809_PAV
Eigenvector1	1113234_PAV	1A	11621	0.0469929	0.00253837	1.32797		Eigenvector2	1113234_PAV	1A	11621	0.367877	0.00076	0.434297		Eigenvector3	1113234_PAV	1A	11621	0.549665	0.00035145	0.259902		Eigenvector4	1113234_PAV	1A	11621	0.0546008	0.00493414	1.2628		Eigenvector5	1113234_PAV	1A	11621	0.375815	0.00198021	0.425026		Eigenvector6	1113234_PAV	1A	11621	0.0143759	0.0144376	1.84236		Eigenvector7	1113234_PAV
Eigenvector1	3961251_PAV	1A	11643	0.696958	9.09132e-05	0.156793		Eigenvector2	3934946_PAV	1A	11643	0.573438	0.000294543	0.241514		Eigenvector3	3961251_PAV	1A	11643	0.0579001	0.00348769	1.23732		Eigenvector4	3934946_PAV	1A	11643	0.305977	0.00133388	0.514311		Eigenvector5	3934946_PAV	1A	11643	0.201136	0.00402969	0.69651		Eigenvector6	3961251_PAV	1A	11643	0.0572536	0.00873332	1.2422		Eigenvector7	3961251_PAV
Eigenvector1	3934946_PAV	1A	11643	0.890479	1.28999e-05	0.0503761		Eigenvector2	3961251_PAV	1A	11643	0.657555	0.000184167	0.182068		Eigenvector3	3934946_PAV	1A	11643	0.545959	0.000326805	0.26284		Eigenvector4	3961251_PAV	1A	11643	0.577728	0.000408114	0.238276		Eigenvector5	3961251_PAV	1A	11643	0.893356	4.72114e-05	0.0489753		Eigenvector6	3934946_PAV	1A	11643	0.279975	0.00300187	0.55288		Eigenvector7	3934946_PAV
Eigenvector1	4405295_PAV	1A	11663	0.372286	0.000427545	0.429123		Eigenvector2	4405295_PAV	1A	11663	0.575464	0.000277793	0.239982		Eigenvector3	4405295_PAV	1A	11663	0.167583	0.0017516	0.775771		Eigenvector4	4405295_PAV	1A	11663	0.0633323	0.00468834	1.19837		Eigenvector5	4405295_PAV	1A	11663	0.91758	2.79137e-05	0.0373561		Eigenvector6	4405295_PAV	1A	11663	0.954376	8.41116e-06	0.0202807		Eigenvector7	4405295_PAV
Eigenvector1	4411725_PAV	1A	11663	0.372286	0.000427545	0.429123		Eigenvector2	4411725_PAV	1A	11663	0.575464	0.000277793	0.239982		Eigenvector3	4411725_PAV	1A	11663	0.167583	0.0017516	0.775771		Eigenvector4	4411725_PAV	1A	11663	0.0633323	0.00468834	1.19837		Eigenvector5	4411725_PAV	1A	11663	0.91758	2.79137e-05	0.0373561		Eigenvector6	4411725_PAV	1A	11663	0.954376	8.41116e-06	0.0202807		Eigenvector7	4411725_PAV
Eigenvector1	3533783_PAV	1A	11687	0.134959	0.00164136	0.869799		Eigenvector2	3533783_PAV	1A	11687	0.928645	7.47124e-06	0.0321501		Eigenvector3	3533783_PAV	1A	11687	0.401849	0.000696613	0.395937		Eigenvector4	3533783_PAV	1A	11687	0.183929	0.00240704	0.73535		Eigenvector5	3533783_PAV	1A	11687	0.564198	0.000798416	0.248568		Eigenvector6	3533783_PAV	1A	11687	0.0624206	0.00914407	1.20467		Eigenvector7	3533783_PAV
Eigenvector1	3023013_PAV	1A	11710	0.0187732	0.00394844	1.72646		Eigenvector2	1695425_PAV	1A	11710	0.613163	0.000203714	0.212424		Eigenvector3	1695425_PAV	1A	11710	0.548631	0.000361678	0.26072		Eigenvector4	3023013_PAV	1A	11710	0.644356	0.000261634	0.190874		Eigenvector5	1695425_PAV	1A	11710	0.342986	0.00225166	0.464723		Eigenvector6	3023013_PAV	1A	11710	0.0368597	0.0113898	1.43345		Eigenvector7	3023013_PAV
Eigenvector1	1695425_PAV	1A	11710	0.479648	0.000233757	0.319077		Eigenvector2	3023013_PAV	1A	11710	0.865445	2.62723e-05	0.0627607		Eigenvector3	3023013_PAV	1A	11710	0.739027	0.000105555	0.13134		Eigenvector4	1695425_PAV	1A	11710	0.840561	5.60383e-05	0.075431		Eigenvector5	3023013_PAV	1A	11710	0.463915	0.00121752	0.333561		Eigenvector6	1695425_PAV	1A	11710	0.0991984	0.0061239	1.0035		Eigenvector7	1695425_PAV
Eigenvector1	2303774_PAV	1A	11713	0.293963	0.000661368	0.531707		Eigenvector2	2303774_PAV	1A	11713	0.724266	9.78213e-05	0.140102		Eigenvector3	2303774_PAV	1A	11713	0.427364	0.000615089	0.369202		Eigenvector4	2303774_PAV	1A	11713	0.103073	0.00351686	0.986857		Eigenvector5	2303774_PAV	1A	11713	0.562528	0.000860562	0.249856		Eigenvector6	2303774_PAV	1A	11713	0.13248	0.00562419	0.877851		Eigenvector7	2303774_PAV
Eigenvector1	4397580_PAV	1A	11717	0.371788	0.000475039	0.429705		Eigenvector2	4404802_PAV	1A	11717	0.0813329	0.00224575	1.08973		Eigenvector3	4404802_PAV	1A	11717	0.0559656	0.00269958	1.25208		Eigenvector4	4397580_PAV	1A	11717	0.0426389	0.005285	1.37019		Eigenvector5	4397580_PAV	1A	11717	0.645533	0.00053731	0.190082		Eigenvector6	4404802_PAV	1A	11717	0.504541	0.00117125	0.297103		Eigenvector7	4397580_PAV
Eigenvector1	4404802_PAV	1A	11717	0.690367	7.28461e-05	0.16092		Eigenvector2	4397580_PAV	1A	11717	0.38762	0.000674679	0.411594		Eigenvector3	4397580_PAV	1A	11717	0.19449	0.00128276	0.711103		Eigenvector4	4404802_PAV	1A	11717	0.430131	0.000772392	0.366399		Eigenvector5	4404802_PAV	1A	11717	0.871949	6.88027e-05	0.0595089		Eigenvector6	4397580_PAV	1A	11717	0.891757	4.73315e-05	0.0497534		Eigenvector7	4404802_PAV
Eigenvector1	1126931_PAV	1A	11726	0.204487	0.00118313	0.689335		Eigenvector2	1126931_PAV	1A	11726	0.603684	0.000246241	0.21919		Eigenvector3	1126931_PAV	1A	11726	0.519249	0.000314124	0.284624		Eigenvector4	1126931_PAV	1A	11726	0.695398	0.00020443	0.157766		Eigenvector5	1126931_PAV	1A	11726	0.631484	0.000575164	0.199637		Eigenvector6	1126931_PAV	1A	11726	0.903566	3.82009e-05	0.0440402		Eigenvector7	1126931_PAV
Eigenvector1	1090143_PAV	1A	11730	0.796253	4.97323e-05	0.0989491		Eigenvector2	1090143_PAV	1A	11730	0.229588	0.00114527	0.639051		Eigenvector3	1090143_PAV	1A	11730	0.806732	5.63895e-05	0.0932705		Eigenvector4	1090143_PAV	1A	11730	0.445557	0.000791258	0.351097		Eigenvector5	1090143_PAV	1A	11730	0.578324	0.000831392	0.237829		Eigenvector6	1090143_PAV	1A	11730	0.493996	0.0012117	0.306277		Eigenvector7	1090143_PAV
Eigenvector1	4409627_PAV	1A	11752	0.199911	0.00118798	0.699162		Eigenvector2	4409627_PAV	1A	11752	0.232805	0.00132009	0.633007		Eigenvector3	4409627_PAV	1A	11752	0.451096	0.000407179	0.345731		Eigenvector4	4409627_PAV	1A	11752	0.391956	0.000992255	0.406762		Eigenvector5	4409627_PAV	1A	11752	0.970476	3.38824e-06	0.0130152		Eigenvector6	4409627_PAV	1A	11752	0.286606	0.00292595	0.542715		Eigenvector7	4409627_PAV
Eigenvector1	1002571_SNP	1A	11754	0.26395	0.00195013	0.578479		Eigenvector2	1002571_SNP	1A	11754	0.680406	0.000661786	0.167232		Eigenvector3	1002571_SNP	1A	11754	0.195019	0.00315662	0.709922		Eigenvector4	1002571_SNP	1A	11754	0.633858	0.00115885	0.198008		Eigenvector5	1002571_SNP	1A	11754	0.945311	0.000277403	0.0244255		Eigenvector6	1002571_SNP	1A	11754	0.939725	0.000293203	0.0269994		Eigenvector7	1002571_SNP
Eigenvector1	3958605_PAV	1A	11764	0.264182	0.00070349	0.578096		Eigenvector2	3958605_PAV	1A	11764	0.424903	0.000585318	0.371711		Eigenvector3	3958605_PAV	1A	11764	0.840179	3.58674e-05	0.0756281		Eigenvector4	3958605_PAV	1A	11764	0.587445	0.000339011	0.231032		Eigenvector5	3958605_PAV	1A	11764	0.298539	0.002683	0.524998		Eigenvector6	3958605_PAV	1A	11764	0.0982731	0.00709648	1.00757		Eigenvector7	3958605_PAV
Eigenvector1	1089822_SNP	1A	11765	0.82204	0.000281614	0.085107		Eigenvector2	1089822_SNP	1A	11765	0.11532	0.00397391	0.938097		Eigenvector3	1089822_SNP	1A	11765	0.302657	0.0023019	0.519049		Eigenvector4	1089822_SNP	1A	11765	0.591916	0.00138826	0.22774		Eigenvector5	1089822_SNP	1A	11765	0.858205	0.0007837	0.0664087		Eigenvector6	1089822_SNP	1A	11765	0.547918	0.00310875	0.261285		Eigenvector7	1089822_SNP
Eigenvector1	4004173_PAV	1A	11770	0.423877	0.00033466	0.37276		Eigenvector2	4004173_PAV	1A	11770	0.614829	0.00023483	0.211245		Eigenvector3	4004173_PAV	1A	11770	0.452129	0.000542898	0.344738		Eigenvector4	4004173_PAV	1A	11770	0.0372869	0.00569674	1.42844		Eigenvector5	4004173_PAV	1A	11770	0.265362	0.00323685	0.576161		Eigenvector6	4004173_PAV	1A	11770	0.021453	0.0138075	1.66851		Eigenvector7	4004173_PAV
Eigenvector1	1233752_SNP	1A	11774	0.511259	0.000926647	0.291359		Eigenvector2	1063378_SNP	1A	11774	0.282296	0.00245185	0.549296		Eigenvector3	1063378_SNP	1A	11774	0.373637	0.00195474	0.42755		Eigenvector4	1063378_SNP	1A	11774	0.523182	0.00162734	0.281347		Eigenvector5	1063378_SNP	1A	11774	0.386981	0.00523614	0.412311		Eigenvector6	1063378_SNP	1A	11774	0.640176	0.00235473	0.193701		Eigenvector7	1063378_SNP
Eigenvector1	1063378_SNP	1A	11774	0.972446	3.59896e-05	0.0121344		Eigenvector2	1233752_SNP	1A	11774	0.377353	0.00178126	0.423253		Eigenvector3	1233752_SNP	1A	11774	0.606893	0.000936568	0.216888		Eigenvector4	1233752_SNP	1A	11774	0.647626	0.000985034	0.188675		Eigenvector5	1233752_SNP	1A	11774	0.867661	0.00060576	0.0616499		Eigenvector6	1233752_SNP	1A	11774	0.996817	1.07417e-05	0.00138447		Eigenvector7	1233752_SNP
Eigenvector1	1210578_SNP	1A	11777	0.67428	0.000573028	0.17116		Eigenvector2	1210578_SNP	1A	11777	0.0883694	0.00459667	1.0537		Eigenvector3	1210578_SNP	1A	11777	0.813827	0.00040382	0.089468		Eigenvector4	1210578_SNP	1A	11777	0.891032	0.000283497	0.0501068		Eigenvector5	1210578_SNP	1A	11777	0.870561	0.000670624	0.0602006		Eigenvector6	1210578_SNP	1A	11777	0.866411	0.00070317	0.0622759		Eigenvector7	1210578_SNP
Eigenvector1	3022792_PAV	1A	11781	0.245857	0.000374295	0.609317		Eigenvector2	3022792_PAV	1A	11781	0.983506	3.72307e-07	0.0072231		Eigenvector3	3022792_PAV	1A	11781	0.886429	1.47116e-05	0.0523561		Eigenvector4	3022792_PAV	1A	11781	0.381849	0.00100108	0.418108		Eigenvector5	3022792_PAV	1A	11781	0.0291191	0.0119337	1.53582		Eigenvector6	3022792_PAV	1A	11781	5.13693e-06	0.0557113	5.2893		Eigenvector7	3022792_PAV
Eigenvector1	1119832_SNP	1A	11785	0.689907	0.000425157	0.16121		Eigenvector2	1119832_SNP	1A	11785	0.294838	0.0020966	0.530416		Eigenvector3	1119832_SNP	1A	11785	0.482043	0.00105534	0.316914		Eigenvector4	1119832_SNP	1A	11785	0.0871692	0.00612133	1.05964		Eigenvector5	1119832_SNP	1A	11785	0.760385	0.00128857	0.118966		Eigenvector6	1119832_SNP	1A	11785	0.292457	0.0056872	0.533939		Eigenvector7	1119832_SNP
Eigenvector1	1026215_SNP	1A	11788	0.000965185	0.00835653	3.01539		Eigenvector2	1114536_SNP	1A	11788	0.116005	0.00400986	0.935525		Eigenvector3	1079519_PAV	1A	11788	0.642065	0.000183421	0.192421		Eigenvector4	1079519_PAV	1A	11788	0.127377	0.00308929	0.894909		Eigenvector5	1079519_PAV	1A	11788	0.798745	0.000167121	0.0975918		Eigenvector6	1114536_SNP	1A	11788	0.400129	0.00449069	0.3978		Eigenvector7	1026215_SNP
Eigenvector1	990916_SNP	1A	11788	0.0508393	0.0036618	1.2938		Eigenvector2	1079519_PAV	1A	11788	0.325263	0.000858191	0.487765		Eigenvector3	990916_SNP	1A	11788	0.947826	9.33331e-05	0.0232713		Eigenvector4	990916_SNP	1A	11788	0.274491	0.00302135	0.561472		Eigenvector5	990916_SNP	1A	11788	0.831112	0.000891093	0.0803403		Eigenvector6	990916_SNP	1A	11788	0.67139	0.00204006	0.173025		Eigenvector7	990916_SNP
Eigenvector1	1114536_SNP	1A	11788	0.683644	0.000437509	0.16517		Eigenvector2	1026215_SNP	1A	11788	0.49232	0.0012053	0.307752		Eigenvector3	1114536_SNP	1A	11788	0.968552	5.24618e-05	0.0138773		Eigenvector4	1026215_SNP	1A	11788	0.579091	0.00144406	0.237253		Eigenvector5	1114536_SNP	1A	11788	0.974505	0.000111184	0.0112158		Eigenvector6	1079519_PAV	1A	11788	0.694521	0.000398924	0.158315		Eigenvector7	1079519_PAV
Eigenvector1	1079519_PAV	1A	11788	0.971091	7.77934e-07	0.0127399		Eigenvector2	990916_SNP	1A	11788	0.571358	0.00103482	0.243092		Eigenvector3	1026215_SNP	1A	11788	0.979974	3.74938e-05	0.00878533		Eigenvector4	1114536_SNP	1A	11788	0.627019	0.00108579	0.20272		Eigenvector5	1026215_SNP	1A	11788	0.980479	8.41894e-05	0.00856192		Eigenvector6	1026215_SNP	1A	11788	0.912825	0.000435877	0.0396126		Eigenvector7	1114536_SNP
Eigenvector1	4407682_PAV	1A	11790	0.0739398	0.00187403	1.13112		Eigenvector2	1217013_PAV	1A	11790	0.28229	0.00107158	0.549305		Eigenvector3	4407682_PAV	1A	11790	0.0224312	0.00432308	1.64915		Eigenvector4	4407682_PAV	1A	11790	0.135042	0.0027529	0.869531		Eigenvector5	996849_SNP	1A	11790	0.264545	0.00680864	0.577501		Eigenvector6	4405277_PAV	1A	11790	0.0201531	0.0141378	1.69566		Eigenvector7	1252697_PAV
Eigenvector1	1217013_PAV	1A	11790	0.0861292	0.00218767	1.06485		Eigenvector2	996849_SNP	1A	11790	0.316266	0.00184715	0.499947		Eigenvector3	1252697_PAV	1A	11790	0.0719101	0.00313593	1.14321		Eigenvector4	996849_SNP	1A	11790	0.287426	0.00316522	0.541474		Eigenvector5	1217013_PAV	1A	11790	0.303113	0.00279236	0.518395		Eigenvector6	1252697_PAV	1A	11790	0.0476442	0.0103621	1.32199		Eigenvector7	4405277_PAV
Eigenvector1	4405277_PAV	1A	11790	0.168515	0.00137747	0.773363		Eigenvector2	2254313_PAV	1A	11790	0.508492	0.00040947	0.293716		Eigenvector3	2254313_PAV	1A	11790	0.147787	0.00200641	0.830363		Eigenvector4	2254313_PAV	1A	11790	0.36374	0.00103507	0.439208		Eigenvector5	4405277_PAV	1A	11790	0.351301	0.00227507	0.454321		Eigenvector6	4406915_PAV	1A	11790	0.0858565	0.00726932	1.06623		Eigenvector7	4406915_PAV
Eigenvector1	4406915_PAV	1A	11790	0.221655	0.000864147	0.654323		Eigenvector2	1252697_PAV	1A	11790	0.601351	0.00026187	0.220872		Eigenvector3	4405277_PAV	1A	11790	0.189542	0.00153815	0.722293		Eigenvector4	1252697_PAV	1A	11790	0.680778	0.00022414	0.166994		Eigenvector5	4406915_PAV	1A	11790	0.357415	0.00196311	0.446827		Eigenvector6	4408118_PAV	1A	11790	0.0858565	0.00726932	1.06623		Eigenvector7	4408118_PAV
Eigenvector1	4408118_PAV	1A	11790	0.221655	0.000864147	0.654323		Eigenvector2	4406915_PAV	1A	11790	0.885626	1.72756e-05	0.0527494		Eigenvector3	1217013_PAV	1A	11790	0.224722	0.00149417	0.648354		Eigenvector4	1217013_PAV	1A	11790	0.68329	0.00022766	0.165395		Eigenvector5	4408118_PAV	1A	11790	0.357415	0.00196311	0.446827		Eigenvector6	4407682_PAV	1A	11790	0.0968397	0.00700366	1.01395		Eigenvector7	4407682_PAV
Eigenvector1	996849_SNP	1A	11790	0.346311	0.00136409	0.460533		Eigenvector2	4408118_PAV	1A	11790	0.885626	1.72756e-05	0.0527494		Eigenvector3	4406915_PAV	1A	11790	0.472294	0.00048016	0.325788		Eigenvector4	4406915_PAV	1A	11790	0.734535	0.000127928	0.133988		Eigenvector5	2254313_PAV	1A	11790	0.432811	0.00158396	0.363701		Eigenvector6	996849_SNP	1A	11790	0.579151	0.00271541	0.237208		Eigenvector7	1217013_PAV
Eigenvector1	1252697_PAV	1A	11790	0.919907	6.60205e-06	0.0362562		Eigenvector2	4405277_PAV	1A	11790	0.933684	6.48353e-06	0.0298001		Eigenvector3	4408118_PAV	1A	11790	0.472294	0.00048016	0.325788		Eigenvector4	4408118_PAV	1A	11790	0.734535	0.000127928	0.133988		Eigenvector5	4407682_PAV	1A	11790	0.502187	0.00118799	0.299134		Eigenvector6	2254313_PAV	1A	11790	0.79952	0.000169827	0.0971707		Eigenvector7	996849_SNP
Eigenvector1	2254313_PAV	1A	11790	0.999779	3.25517e-11	9.59129e-05		Eigenvector2	4407682_PAV	1A	11790	0.939967	5.40154e-06	0.0268873		Eigenvector3	996849_SNP	1A	11790	0.491172	0.000567515	0.308766		Eigenvector4	4405277_PAV	1A	11790	0.991619	1.48518e-07	0.00365497		Eigenvector5	1252697_PAV	1A	11790	0.918576	2.767e-05	0.036885		Eigenvector6	1217013_PAV	1A	11790	0.932152	1.91502e-05	0.0305132		Eigenvector7	2254313_PAV
Eigenvector1	4405216_PAV	1A	11807	0.919447	6.96572e-06	0.0364731		Eigenvector2	4405216_PAV	1A	11807	0.147359	0.00187679	0.831624		Eigenvector3	4405216_PAV	1A	11807	0.603522	0.000257816	0.219307		Eigenvector4	4405216_PAV	1A	11807	0.427747	0.000758271	0.368813		Eigenvector5	4405216_PAV	1A	11807	0.971878	3.14605e-06	0.0123882		Eigenvector6	4405216_PAV	1A	11807	0.505265	0.00111777	0.296481		Eigenvector7	4405216_PAV
Eigenvector1	4409489_PAV	1A	11819	0.0879861	0.00170814	1.05559		Eigenvector2	1121147_PAV	1A	11819	0.409791	0.000614513	0.387438		Eigenvector3	4409489_PAV	1A	11819	0.12564	0.0022734	0.900872		Eigenvector4	4409489_PAV	1A	11819	0.420224	0.000866332	0.376519		Eigenvector5	4409489_PAV	1A	11819	0.0729898	0.00772508	1.13674		Eigenvector6	4409489_PAV	1A	11819	0.0451228	0.0105061	1.3456		Eigenvector7	1121147_PAV
Eigenvector1	4411300_PAV	1A	11819	0.0879861	0.00170814	1.05559		Eigenvector2	4409489_PAV	1A	11819	0.753898	7.86305e-05	0.122687		Eigenvector3	4411300_PAV	1A	11819	0.12564	0.0022734	0.900872		Eigenvector4	4411300_PAV	1A	11819	0.420224	0.000866332	0.376519		Eigenvector5	4411300_PAV	1A	11819	0.0729898	0.00772508	1.13674		Eigenvector6	4411300_PAV	1A	11819	0.0451228	0.0105061	1.3456		Eigenvector7	4409489_PAV
Eigenvector1	1121147_PAV	1A	11819	0.206515	0.00111618	0.685048		Eigenvector2	4411300_PAV	1A	11819	0.753898	7.86305e-05	0.122687		Eigenvector3	1121147_PAV	1A	11819	0.423614	0.000636767	0.373029		Eigenvector4	1121147_PAV	1A	11819	0.559464	0.000439336	0.252228		Eigenvector5	1121147_PAV	1A	11819	0.738112	0.000256682	0.131878		Eigenvector6	1121147_PAV	1A	11819	0.483329	0.00123214	0.315757		Eigenvector7	4411300_PAV
Eigenvector1	4008241_PAV	1A	11822	0.856338	2.39608e-05	0.0673549		Eigenvector2	4008241_PAV	1A	11822	0.835271	4.06228e-05	0.0781726		Eigenvector3	4008241_PAV	1A	11822	0.582884	0.000283081	0.234418		Eigenvector4	4008241_PAV	1A	11822	0.403898	0.000900568	0.393728		Eigenvector5	4008241_PAV	1A	11822	0.614445	0.000641158	0.211517		Eigenvector6	4008241_PAV	1A	11822	0.960896	5.05232e-06	0.0173234		Eigenvector7	4008241_PAV
Eigenvector1	2254024_SNP	1A	11824	0.890101	8.5265e-05	0.0505606		Eigenvector2	2254024_SNP	1A	11824	0.00099926	0.0112976	3.00032		Eigenvector3	2254024_SNP	1A	11824	0.743509	0.000454225	0.128714		Eigenvector4	2254024_SNP	1A	11824	0.508074	0.00140016	0.294073		Eigenvector5	2254024_SNP	1A	11824	0.709119	0.00177419	0.149281		Eigenvector6	2254024_SNP	1A	11824	0.132032	0.00845723	0.87932		Eigenvector7	2254024_SNP
Eigenvector1	4005520_PAV	1A	11826	0.742458	6.4892e-05	0.129328		Eigenvector2	2362198_SNP	1A	11826	0.621584	0.000869924	0.2065		Eigenvector3	2263444_SNP	1A	11826	0.609066	0.000977385	0.215336		Eigenvector4	4005520_PAV	1A	11826	0.781973	9.93399e-05	0.106808		Eigenvector5	4005520_PAV	1A	11826	0.62486	0.00057943	0.204217		Eigenvector6	2263444_SNP	1A	11826	0.113818	0.0106615	0.94379		Eigenvector7	2362198_SNP
Eigenvector1	2263444_SNP	1A	11826	0.766798	0.000360309	0.115319		Eigenvector2	4005520_PAV	1A	11826	0.637229	0.000204991	0.195705		Eigenvector3	2362198_SNP	1A	11826	0.712434	0.000635057	0.147256		Eigenvector4	2362198_SNP	1A	11826	0.832105	0.000487658	0.079822		Eigenvector5	2362198_SNP	1A	11826	0.64354	0.00224794	0.191424		Eigenvector6	2362198_SNP	1A	11826	0.488472	0.00370099	0.311161		Eigenvector7	4005520_PAV
Eigenvector1	2362198_SNP	1A	11826	0.870803	0.000196121	0.0600801		Eigenvector2	2263444_SNP	1A	11826	0.996639	6.26881e-06	0.00146211		Eigenvector3	4005520_PAV	1A	11826	0.744591	0.000102233	0.128082		Eigenvector4	2263444_SNP	1A	11826	0.952368	0.000132793	0.0211953		Eigenvector5	2263444_SNP	1A	11826	0.811519	0.00109154	0.0907012		Eigenvector6	4005520_PAV	1A	11826	0.753363	0.000259032	0.122996		Eigenvector7	2263444_SNP
Eigenvector1	998133_SNP	1A	11828	0.0102806	0.00652147	1.98798		Eigenvector2	1078943_SNP	1A	11828	0.0271549	0.00665986	1.56615		Eigenvector3	4409824_PAV	1A	11828	0.260295	0.00120618	0.584534		Eigenvector4	998133_SNP	1A	11828	0.0818772	0.00532363	1.08684		Eigenvector5	4409824_PAV	1A	11828	0.281626	0.00309561	0.550327		Eigenvector6	4409824_PAV	1A	11828	0.0114369	0.0150133	1.94169		Eigenvector7	4409824_PAV
Eigenvector1	1078943_SNP	1A	11828	0.0171637	0.00590162	1.76539		Eigenvector2	998133_SNP	1A	11828	0.297676	0.00221404	0.526256		Eigenvector3	1078943_SNP	1A	11828	0.638425	0.000862605	0.19489		Eigenvector4	1078943_SNP	1A	11828	0.983041	4.52211e-05	0.00742832		Eigenvector5	1078943_SNP	1A	11828	0.579158	0.00280218	0.237203		Eigenvector6	1078943_SNP	1A	11828	0.126491	0.0107251	0.89794		Eigenvector7	998133_SNP
Eigenvector1	4409824_PAV	1A	11828	0.359412	0.000580917	0.444408		Eigenvector2	4409824_PAV	1A	11828	0.748636	9.28058e-05	0.125729		Eigenvector3	998133_SNP	1A	11828	0.714673	0.000530568	0.145893		Eigenvector4	4409824_PAV	1A	11828	0.98777	3.20852e-07	0.00534434		Eigenvector5	998133_SNP	1A	11828	0.974907	0.000110185	0.0110367		Eigenvector6	998133_SNP	1A	11828	0.354487	0.00509864	0.4504		Eigenvector7	1078943_SNP
Eigenvector1	1216960_SNP	1A	11830	0.192191	0.0023792	0.716267		Eigenvector2	1216960_SNP	1A	11830	0.6853	0.000691967	0.164119		Eigenvector3	1216960_SNP	1A	11830	0.595776	0.000995686	0.224917		Eigenvector4	1216960_SNP	1A	11830	0.941917	0.00015822	0.0259873		Eigenvector5	1216960_SNP	1A	11830	0.235661	0.00743304	0.627711		Eigenvector6	1216960_SNP	1A	11830	0.0370447	0.0171509	1.43127		Eigenvector7	1216960_SNP
Eigenvector1	3030641_PAV	1A	11835	0.179117	0.00100942	0.746863		Eigenvector2	3030641_PAV	1A	11835	0.700271	0.00012377	0.154734		Eigenvector3	3030641_PAV	1A	11835	0.143413	0.00206833	0.843413		Eigenvector4	3030641_PAV	1A	11835	0.41693	0.000863029	0.379937		Eigenvector5	3030641_PAV	1A	11835	0.766078	0.000230641	0.115727		Eigenvector6	3030641_PAV	1A	11835	0.657221	0.000511405	0.182289		Eigenvector7	3030641_PAV
Eigenvector1	1012142_PAV	1A	11852	0.524825	0.000259227	0.279985		Eigenvector2	1012142_PAV	1A	11852	0.311991	0.00094007	0.505858		Eigenvector3	1012142_PAV	1A	11852	0.152276	0.0017787	0.817369		Eigenvector4	1012142_PAV	1A	11852	0.260248	0.00152635	0.584613		Eigenvector5	1012142_PAV	1A	11852	0.363768	0.00205941	0.439176		Eigenvector6	1012142_PAV	1A	11852	0.349648	0.00226044	0.456369		Eigenvector7	1012142_PAV
Eigenvector1	3064691_SNP	1A	11867	0.569894	0.000431803	0.244206		Eigenvector2	3064691_SNP	1A	11867	0.59849	0.00088736	0.222943		Eigenvector3	3064691_SNP	1A	11867	0.0959057	0.00406894	1.01816		Eigenvector4	3064691_SNP	1A	11867	0.456861	0.00172945	0.340216		Eigenvector5	3064691_SNP	1A	11867	0.909291	0.000448519	0.0412971		Eigenvector6	3064691_SNP	1A	11867	0.708686	0.00176551	0.149546		Eigenvector7	3064691_SNP
Eigenvector1	1094315_SNP	1A	11870	0.0778003	0.0036926	1.10902		Eigenvector2	3064926_PAV	1A	11870	0.34479	0.000820168	0.462445		Eigenvector3	3064926_PAV	1A	11870	0.442335	0.000572052	0.354249		Eigenvector4	3064926_PAV	1A	11870	0.550436	0.00047496	0.259294		Eigenvector5	3064926_PAV	1A	11870	0.158268	0.00511175	0.800606		Eigenvector6	3064926_PAV	1A	11870	0.0961584	0.00721288	1.01701		Eigenvector7	3064926_PAV
Eigenvector1	3064926_PAV	1A	11870	0.963736	1.21927e-06	0.0160418		Eigenvector2	1094315_SNP	1A	11870	0.874467	0.000245465	0.0582564		Eigenvector3	1094315_SNP	1A	11870	0.78791	0.000457951	0.103524		Eigenvector4	1094315_SNP	1A	11870	0.795504	0.000605194	0.0993576		Eigenvector5	1094315_SNP	1A	11870	0.384025	0.00491546	0.41564		Eigenvector6	1094315_SNP	1A	11870	0.330118	0.00573452	0.481331		Eigenvector7	1094315_SNP
Eigenvector1	1009228_PAV	1A	11878	0.0482999	0.00158189	1.31605		Eigenvector2	1009228_PAV	1A	11878	0.0120556	0.00575094	1.91881		Eigenvector3	1009228_PAV	1A	11878	0.0284051	0.00454693	1.5466		Eigenvector4	1009228_PAV	1A	11878	0.340219	0.00117449	0.468241		Eigenvector5	1009228_PAV	1A	11878	0.725774	0.000319023	0.139199		Eigenvector6	1009228_PAV	1A	11878	0.855837	8.56524e-05	0.067609		Eigenvector7	1009228_PAV
Eigenvector1	4407090_PAV	1A	11927	0.946805	3.15853e-06	0.0237393		Eigenvector2	4407090_PAV	1A	11927	0.169044	0.00148394	0.772001		Eigenvector3	4407090_PAV	1A	11927	0.614488	0.00016435	0.211487		Eigenvector4	4407090_PAV	1A	11927	0.911687	1.6608e-05	0.0401544		Eigenvector5	4407090_PAV	1A	11927	0.880184	5.73409e-05	0.0554267		Eigenvector6	4407090_PAV	1A	11927	0.154972	0.00538715	0.809747		Eigenvector7	4407090_PAV
Eigenvector1	3947627_PAV	1A	11953	0.878605	1.13358e-05	0.0562064		Eigenvector2	3947627_PAV	1A	11953	0.851152	3.04845e-05	0.069993		Eigenvector3	3947627_PAV	1A	11953	0.860367	2.29327e-05	0.0653165		Eigenvector4	3947627_PAV	1A	11953	0.335909	0.00104176	0.473779		Eigenvector5	3947627_PAV	1A	11953	0.823367	0.000129501	0.0844065		Eigenvector6	3947627_PAV	1A	11953	0.883715	5.53214e-05	0.0536879		Eigenvector7	3947627_PAV
Eigenvector1	3022004_PAV	1A	12016	0.775639	3.2351e-05	0.11034		Eigenvector2	3022004_PAV	1A	12016	0.382238	0.000641051	0.417666		Eigenvector3	3022004_PAV	1A	12016	0.257296	0.000936286	0.589566		Eigenvector4	3022004_PAV	1A	12016	0.11315	0.00322503	0.946346		Eigenvector5	3022004_PAV	1A	12016	0.399225	0.00182777	0.398782		Eigenvector6	3022004_PAV	1A	12016	0.194424	0.00433885	0.71125		Eigenvector7	3022004_PAV
Eigenvector1	3028828_PAV	1A	12055	0.432607	0.000283916	0.363906		Eigenvector2	3028828_PAV	1A	12055	0.166487	0.00178312	0.778619		Eigenvector3	3028828_PAV	1A	12055	0.144465	0.00187488	0.840236		Eigenvector4	3028828_PAV	1A	12055	0.513477	0.000554913	0.289479		Eigenvector5	3028828_PAV	1A	12055	0.669298	0.000475046	0.174381		Eigenvector6	3028828_PAV	1A	12055	0.760088	0.000237804	0.119136		Eigenvector7	3028828_PAV
Eigenvector1	1020372_PAV	1A	12103	0.284224	0.000691406	0.54634		Eigenvector2	3951929_PAV	1A	12103	0.323677	0.000900389	0.489888		Eigenvector3	3951929_PAV	1A	12103	0.557258	0.000318085	0.253944		Eigenvector4	3951929_PAV	1A	12103	0.891736	2.39768e-05	0.0497636		Eigenvector5	1020372_PAV	1A	12103	0.454519	0.00143027	0.342448		Eigenvector6	1020372_PAV	1A	12103	0.256472	0.00331892	0.59096		Eigenvector7	3951929_PAV
Eigenvector1	3951929_PAV	1A	12103	0.454923	0.000333036	0.342062		Eigenvector2	1020372_PAV	1A	12103	0.489534	0.000439011	0.310217		Eigenvector3	1020372_PAV	1A	12103	0.862425	2.6252e-05	0.0642788		Eigenvector4	1020372_PAV	1A	12103	0.929749	1.02758e-05	0.0316342		Eigenvector5	3951929_PAV	1A	12103	0.759162	0.00024275	0.119666		Eigenvector6	3951929_PAV	1A	12103	0.415567	0.00157499	0.381359		Eigenvector7	1020372_PAV
Eigenvector1	1234602_PAV	1A	12154	0.622721	0.000128628	0.205707		Eigenvector2	1234602_PAV	1A	12154	0.154632	0.0019448	0.810701		Eigenvector3	1234602_PAV	1A	12154	0.320604	0.000962279	0.494031		Eigenvector4	1234602_PAV	1A	12154	0.418293	0.000815975	0.378519		Eigenvector5	1234602_PAV	1A	12154	0.810597	0.000148897	0.0911951		Eigenvector6	1234602_PAV	1A	12154	0.952337	9.31357e-06	0.0212092		Eigenvector7	1234602_PAV
Eigenvector1	2303311_PAV	1A	12169	0.21803	0.000931802	0.661483		Eigenvector2	2303311_PAV	1A	12169	0.20503	0.00148869	0.688182		Eigenvector3	1233509_PAV	1A	12169	0.8164	4.19478e-05	0.0880972		Eigenvector4	1233509_PAV	1A	12169	0.179728	0.00180517	0.745385		Eigenvector5	1233509_PAV	1A	12169	0.299937	0.00279975	0.522969		Eigenvector6	1233509_PAV	1A	12169	0.264962	0.00264156	0.576817		Eigenvector7	2303311_PAV
Eigenvector1	1233509_PAV	1A	12169	0.971832	4.57984e-07	0.0124088		Eigenvector2	1233509_PAV	1A	12169	0.589584	0.000236981	0.229454		Eigenvector3	2303311_PAV	1A	12169	0.871109	2.2438e-05	0.0599276		Eigenvector4	2303311_PAV	1A	12169	0.901089	2.05032e-05	0.0452323		Eigenvector5	2303311_PAV	1A	12169	0.832097	0.000111904	0.0798258		Eigenvector6	2303311_PAV	1A	12169	0.810996	0.000140781	0.0909814		Eigenvector7	1233509_PAV
Eigenvector1	1025046_SNP	1A	12212	0.0144323	0.00604174	1.84066		Eigenvector2	1025046_SNP	1A	12212	0.953827	8.3717e-05	0.0205304		Eigenvector3	1025046_SNP	1A	12212	0.652383	0.000843114	0.185498		Eigenvector4	1025046_SNP	1A	12212	0.527476	0.00169438	0.277797		Eigenvector5	1025046_SNP	1A	12212	0.477975	0.00381014	0.320594		Eigenvector6	1025046_SNP	1A	12212	0.317666	0.00590631	0.498029		Eigenvector7	1025046_SNP
Eigenvector1	1252111_SNP	1A	12236	0.550732	0.000864693	0.25906		Eigenvector2	1252111_SNP	1A	12236	0.945632	0.000103794	0.0242777		Eigenvector3	1252111_SNP	1A	12236	0.742143	0.00057025	0.129513		Eigenvector4	1252111_SNP	1A	12236	0.618624	0.00126675	0.208573		Eigenvector5	1252111_SNP	1A	12236	0.912781	0.000463216	0.0396334		Eigenvector6	1252111_SNP	1A	12236	0.543	0.00305523	0.2652		Eigenvector7	1252111_SNP
Eigenvector1	2288948_PAV	1A	12280	0.163195	0.00132901	0.787293		Eigenvector2	2288948_PAV	1A	12280	0.480792	0.000433392	0.318043		Eigenvector3	2288948_PAV	1A	12280	0.793128	6.44061e-05	0.100657		Eigenvector4	2288948_PAV	1A	12280	0.189769	0.00224048	0.721776		Eigenvector5	2288948_PAV	1A	12280	0.937317	1.58893e-05	0.0281137		Eigenvector6	2288948_PAV	1A	12280	0.34353	0.00229079	0.464036		Eigenvector7	2288948_PAV
Eigenvector1	4410187_PAV	1A	12299	0.0787638	0.00189804	1.10367		Eigenvector2	1023929_PAV	1A	12299	0.64974	0.000189857	0.18726		Eigenvector3	4410187_PAV	1A	12299	0.277047	0.00109221	0.557447		Eigenvector4	1265491_SNP	1A	12299	0.542221	0.00162079	0.265824		Eigenvector5	4410187_PAV	1A	12299	0.624257	0.00048955	0.204637		Eigenvector6	1265491_SNP	1A	12299	0.349465	0.00543902	0.456596		Eigenvector7	4410187_PAV
Eigenvector1	1265491_SNP	1A	12299	0.104959	0.00325705	0.978982		Eigenvector2	1265491_SNP	1A	12299	0.747476	0.000532822	0.126403		Eigenvector3	1023929_PAV	1A	12299	0.705713	0.000124559	0.151372		Eigenvector4	1023929_PAV	1A	12299	0.629624	0.000299178	0.200919		Eigenvector5	1265491_SNP	1A	12299	0.876398	0.000676155	0.0572988		Eigenvector6	1023929_PAV	1A	12299	0.51555	0.00109423	0.287729		Eigenvector7	1265491_SNP
Eigenvector1	1023929_PAV	1A	12299	0.443393	0.000239053	0.353211		Eigenvector2	4410187_PAV	1A	12299	0.979027	6.24502e-07	0.00920524		Eigenvector3	1265491_SNP	1A	12299	0.814123	0.000395043	0.0893102		Eigenvector4	4410187_PAV	1A	12299	0.631214	0.00027821	0.199823		Eigenvector5	1023929_PAV	1A	12299	0.901403	3.8378e-05	0.0450808		Eigenvector6	4410187_PAV	1A	12299	0.528967	0.00102738	0.276571		Eigenvector7	1023929_PAV
Eigenvector1	1091168_PAV	1A	12427	0.39982	0.000520189	0.398135		Eigenvector2	1091168_PAV	1A	12427	0.628552	0.000217828	0.201659		Eigenvector3	1091168_PAV	1A	12427	0.534071	0.000357577	0.272401		Eigenvector4	1091168_PAV	1A	12427	0.615439	0.000342719	0.210815		Eigenvector5	1091168_PAV	1A	12427	0.126577	0.0057102	0.897644		Eigenvector6	1091168_PAV	1A	12427	0.158734	0.00487541	0.79933		Eigenvector7	1091168_PAV
Eigenvector1	2265694_SNP	1A	12451	0.904381	3.80069e-05	0.0436484		Eigenvector2	2265694_SNP	1A	12451	0.550246	0.00118183	0.259443		Eigenvector3	2265694_SNP	1A	12451	0.770579	0.000509667	0.113183		Eigenvector4	2265694_SNP	1A	12451	0.313471	0.0032707	0.503803		Eigenvector5	2265694_SNP	1A	12451	0.993895	3.22713e-05	0.00265952		Eigenvector6	2265694_SNP	1A	12451	0.0414422	0.0166334	1.38256		Eigenvector7	2265694_SNP
Eigenvector1	1092409_SNP	1A	12619	0.0117535	0.00641869	1.92983		Eigenvector2	1092409_SNP	1A	12619	0.638552	0.000818336	0.194804		Eigenvector3	1092409_SNP	1A	12619	0.947122	9.88141e-05	0.0235939		Eigenvector4	1092409_SNP	1A	12619	0.278924	0.00311441	0.554515		Eigenvector5	1092409_SNP	1A	12619	0.415598	0.00290857	0.381326		Eigenvector6	1092409_SNP	1A	12619	0.32177	0.00163982	0.492455		Eigenvector7	1092409_SNP
Eigenvector1	1104499_SNP	1A	12633	0.636239	0.000652205	0.19638		Eigenvector2	1104499_SNP	1A	12633	0.0521413	0.00549027	1.28282		Eigenvector3	1104499_SNP	1A	12633	0.892951	0.000210462	0.0491725		Eigenvector4	1104499_SNP	1A	12633	0.122094	0.0053134	0.913307		Eigenvector5	1104499_SNP	1A	12633	0.501568	0.00357786	0.29967		Eigenvector6	1104499_SNP	1A	12633	0.506959	0.00352745	0.295027		Eigenvector7	1104499_SNP
Eigenvector1	4405990_PAV	1A	12707	0.0580822	0.0015227	1.23596		Eigenvector2	4405990_PAV	1A	12707	0.0387835	0.00408291	1.41135		Eigenvector3	4405990_PAV	1A	12707	0.0122861	0.00438825	1.91059		Eigenvector4	4405990_PAV	1A	12707	0.66452	0.000234936	0.177492		Eigenvector5	4405990_PAV	1A	12707	0.77972	0.000203623	0.108061		Eigenvector6	4405990_PAV	1A	12707	0.956389	7.37317e-06	0.0193653		Eigenvector7	4405990_PAV
Eigenvector1	990910_SNP	1A	12743	0.586487	0.000212838	0.231741		Eigenvector2	990910_SNP	1A	12743	0.862225	2.75833e-05	0.0643792		Eigenvector3	990910_SNP	1A	12743	0.611737	0.000247751	0.213435		Eigenvector4	990910_SNP	1A	12743	0.712012	0.000180407	0.147513		Eigenvector5	990910_SNP	1A	12743	0.648764	0.000532271	0.187913		Eigenvector6	990910_SNP	1A	12743	0.0742541	0.00826477	1.12928		Eigenvector7	990910_SNP
Eigenvector1	1166767_PAV	1A	12855	0.31785	0.000538802	0.497778		Eigenvector2	1166767_PAV	1A	12855	0.692242	0.000126467	0.159742		Eigenvector3	1166767_PAV	1A	12855	0.902106	1.42479e-05	0.0447426		Eigenvector4	1166767_PAV	1A	12855	0.222056	0.00178918	0.653538		Eigenvector5	1166767_PAV	1A	12855	0.560592	0.000850295	0.251353		Eigenvector6	1166767_PAV	1A	12855	0.0985223	0.00717633	1.00647		Eigenvector7	1166767_PAV
Eigenvector1	993221_PAV	1A	12872	0.319221	0.000123749	0.495909		Eigenvector2	993221_PAV	1A	12872	0.55635	0.000323904	0.254652		Eigenvector3	993221_PAV	1A	12872	0.00650447	0.00730675	2.18679		Eigenvector4	993221_PAV	1A	12872	0.284414	0.00128395	0.546048		Eigenvector5	993221_PAV	1A	12872	0.188654	0.00462188	0.724333		Eigenvector6	993221_PAV	1A	12872	0.382671	0.0020675	0.417175		Eigenvector7	993221_PAV
Eigenvector1	2278971_SNP	1A	12899	0.678866	0.000544929	0.168216		Eigenvector2	2278971_SNP	1A	12899	0.650707	0.000777311	0.186614		Eigenvector3	2278971_SNP	1A	12899	0.702276	0.000678027	0.153492		Eigenvector4	2278971_SNP	1A	12899	0.258998	0.00350112	0.586704		Eigenvector5	2278971_SNP	1A	12899	0.651804	0.00207499	0.185883		Eigenvector6	2278971_SNP	1A	12899	0.348896	0.00544692	0.457304		Eigenvector7	2278971_SNP
Eigenvector1	1119780_PAV	1A	13023	0.811321	2.70604e-05	0.0908075		Eigenvector2	1119780_PAV	1A	13023	0.121675	0.00129479	0.914797		Eigenvector3	1119780_PAV	1A	13023	0.134421	0.00219393	0.871534		Eigenvector4	1119780_PAV	1A	13023	0.218646	0.00182757	0.660258		Eigenvector5	1119780_PAV	1A	13023	0.536001	0.000941713	0.270835		Eigenvector6	1119780_PAV	1A	13023	0.807219	0.000152054	0.0930085		Eigenvector7	1119780_PAV
Eigenvector1	2303561_PAV	1A	13032	0.361426	0.000546489	0.441981		Eigenvector2	1053918_PAV	1A	13032	0.0217173	0.00507597	1.66319		Eigenvector3	2303561_PAV	1A	13032	0.518552	0.000320741	0.285208		Eigenvector4	1053918_PAV	1A	13032	0.357739	0.00115464	0.446433		Eigenvector5	2303561_PAV	1A	13032	0.263671	0.00317751	0.578938		Eigenvector6	1053918_PAV	1A	13032	0.408845	0.00173524	0.388441		Eigenvector7	1053918_PAV
Eigenvector1	1053918_PAV	1A	13032	0.732035	4.35738e-05	0.135468		Eigenvector2	2303561_PAV	1A	13032	0.338858	0.000840322	0.469982		Eigenvector3	1053918_PAV	1A	13032	0.948265	4.178e-06	0.0230704		Eigenvector4	2303561_PAV	1A	13032	0.982297	6.53629e-07	0.00775717		Eigenvector5	1053918_PAV	1A	13032	0.332802	0.0023564	0.477814		Eigenvector6	2303561_PAV	1A	13032	0.649711	0.00046846	0.18728		Eigenvector7	2303561_PAV
Eigenvector1	1088769_PAV	1A	13061	0.120713	0.00175754	0.918245		Eigenvector2	1088769_PAV	1A	13061	0.0596198	0.00339123	1.22461		Eigenvector3	1088769_PAV	1A	13061	0.480342	0.000490966	0.31845		Eigenvector4	1088769_PAV	1A	13061	0.868877	3.63959e-05	0.0610418		Eigenvector5	1088769_PAV	1A	13061	0.147402	0.00525318	0.831496		Eigenvector6	1088769_PAV	1A	13061	0.0886391	0.00766252	1.05237		Eigenvector7	1088769_PAV
Eigenvector1	3020666_PAV	1A	13125	0.726587	6.3736e-05	0.138712		Eigenvector2	3020666_PAV	1A	13125	0.015182	0.00527324	1.81867		Eigenvector3	3020666_PAV	1A	13125	0.316388	0.000922093	0.49978		Eigenvector4	3020666_PAV	1A	13125	0.237222	0.00189353	0.624845		Eigenvector5	3020666_PAV	1A	13125	0.288801	0.0029597	0.539401		Eigenvector6	3020666_PAV	1A	13125	0.135135	0.00585895	0.869232		Eigenvector7	3020666_PAV
Eigenvector1	1090978_PAV	1A	13188	0.988754	1.14597e-07	0.00491172		Eigenvector2	1090978_PAV	1A	13188	0.0167393	0.0051133	1.77626		Eigenvector3	1090978_PAV	1A	13188	0.560788	0.000334299	0.251201		Eigenvector4	1090978_PAV	1A	13188	0.0518565	0.00483962	1.2852		Eigenvector5	1090978_PAV	1A	13188	0.254969	0.00344957	0.593512		Eigenvector6	1090978_PAV	1A	13188	0.127858	0.00611749	0.893273		Eigenvector7	1090978_PAV
Eigenvector1	2310479_PAV	1A	13334	0.997586	3.49519e-09	0.00104944		Eigenvector2	2310479_PAV	1A	13334	0.846015	3.68468e-05	0.0726219		Eigenvector3	2310479_PAV	1A	13334	0.0339076	0.00443436	1.4697		Eigenvector4	2310479_PAV	1A	13334	0.872241	3.37754e-05	0.0593634		Eigenvector5	2310479_PAV	1A	13334	0.961311	5.99228e-06	0.0171362		Eigenvector6	2310479_PAV	1A	13334	0.399925	0.0018122	0.398021		Eigenvector7	2310479_PAV
Eigenvector1	1166302_SNP	1A	13359	0.534181	0.00055649	0.272312		Eigenvector2	1166302_SNP	1A	13359	0.0577073	0.00524633	1.23877		Eigenvector3	3953630_PAV	1A	13359	0.208424	0.00120342	0.681053		Eigenvector4	1166302_SNP	1A	13359	0.576121	0.00132171	0.239486		Eigenvector5	3953630_PAV	1A	13359	0.929351	1.92713e-05	0.03182		Eigenvector6	3953630_PAV	1A	13359	0.708676	0.000352883	0.149552		Eigenvector7	1166302_SNP
Eigenvector1	3953630_PAV	1A	13359	0.717812	5.67128e-05	0.14399		Eigenvector2	3953630_PAV	1A	13359	0.955718	2.35399e-06	0.0196701		Eigenvector3	1166302_SNP	1A	13359	0.415939	0.00171583	0.38097		Eigenvector4	3953630_PAV	1A	13359	0.921045	1.27997e-05	0.0357193		Eigenvector5	1166302_SNP	1A	13359	0.965478	0.000175683	0.0152578		Eigenvector6	1166302_SNP	1A	13359	0.916294	0.000445976	0.0379654		Eigenvector7	3953630_PAV
Eigenvector1	1028725_SNP	1A	13360	0.184135	0.000781869	0.734863		Eigenvector2	1028725_SNP	1A	13360	0.706721	0.000515299	0.150752		Eigenvector3	1028725_SNP	1A	13360	0.628576	0.000922111	0.201642		Eigenvector4	1028725_SNP	1A	13360	0.27542	0.00332215	0.560004		Eigenvector5	1028725_SNP	1A	13360	0.393116	0.00468213	0.405479		Eigenvector6	1863632_SNP	1A	13360	0.478516	0.00380994	0.320104		Eigenvector7	1028725_SNP
Eigenvector1	1863632_SNP	1A	13360	0.503561	0.000987168	0.297948		Eigenvector2	1863632_SNP	1A	13360	0.926791	0.000139101	0.0330181		Eigenvector3	1863632_SNP	1A	13360	0.932763	0.000133662	0.0302288		Eigenvector4	1863632_SNP	1A	13360	0.745174	0.000778222	0.127743		Eigenvector5	1863632_SNP	1A	13360	0.901341	0.000532292	0.0451109		Eigenvector6	1028725_SNP	1A	13360	0.996278	2.01062e-05	0.00161952		Eigenvector7	1863632_SNP
Eigenvector1	1126768_SNP	1A	13396	0.0409256	0.00101133	1.38801		Eigenvector2	1126768_SNP	1A	13396	0.19623	0.00279527	0.707235		Eigenvector3	1126768_SNP	1A	13396	0.953416	8.88444e-05	0.0207176		Eigenvector4	1126768_SNP	1A	13396	0.829326	0.000524761	0.0812746		Eigenvector5	1126768_SNP	1A	13396	0.536075	0.00259225	0.270774		Eigenvector6	1126768_SNP	1A	13396	0.145086	0.00973268	0.838373		Eigenvector7	1126768_SNP
Eigenvector1	1103189_PAV	1A	13429	0.922952	6.44584e-06	0.0348209		Eigenvector2	1103189_PAV	1A	13429	0.466609	0.000491765	0.331047		Eigenvector3	1103189_PAV	1A	13429	0.707404	0.000130061	0.150333		Eigenvector4	1103189_PAV	1A	13429	0.439544	0.000792297	0.356998		Eigenvector5	1103189_PAV	1A	13429	0.318924	0.00255519	0.496313		Eigenvector6	1103189_PAV	1A	13429	0.15521	0.00513294	0.80908		Eigenvector7	1103189_PAV
Eigenvector1	1128839_PAV	1A	13459	0.728038	8.59402e-05	0.137846		Eigenvector2	1128839_PAV	1A	13459	0.182736	0.00147891	0.738176		Eigenvector3	1128839_PAV	1A	13459	0.781214	7.64456e-05	0.10723		Eigenvector4	1128839_PAV	1A	13459	0.650162	0.000212919	0.186978		Eigenvector5	1128839_PAV	1A	13459	0.965601	4.22085e-06	0.0152022		Eigenvector6	1128839_PAV	1A	13459	0.689055	0.000415793	0.161746		Eigenvector7	1128839_PAV
Eigenvector1	1257161_PAV	1A	13471	0.781189	2.8597e-05	0.107244		Eigenvector2	1257161_PAV	1A	13471	0.275689	0.00109613	0.55958		Eigenvector3	1257161_PAV	1A	13471	0.601679	0.000251576	0.220635		Eigenvector4	1257161_PAV	1A	13471	0.798531	8.70873e-05	0.0977083		Eigenvector5	1257161_PAV	1A	13471	0.723465	0.00032212	0.140582		Eigenvector6	1257161_PAV	1A	13471	0.347361	0.00234287	0.459219		Eigenvector7	1257161_PAV
Eigenvector1	4410301_PAV	1A	13537	0.0640082	0.00256612	1.19376		Eigenvector2	4410301_PAV	1A	13537	0.0162089	0.00540968	1.79025		Eigenvector3	4410301_PAV	1A	13537	0.338619	0.00080642	0.470288		Eigenvector4	4410301_PAV	1A	13537	0.146518	0.00287745	0.834108		Eigenvector5	4410301_PAV	1A	13537	0.146185	0.00559032	0.835098		Eigenvector6	4404510_PAV	1A	13537	0.274246	0.00314134	0.56186		Eigenvector7	4410301_PAV
Eigenvector1	4404510_PAV	1A	13537	0.30468	0.000731866	0.516155		Eigenvector2	4409755_PAV	1A	13537	0.0219695	0.00493507	1.65818		Eigenvector3	4404510_PAV	1A	13537	0.358605	0.000700217	0.445383		Eigenvector4	4404510_PAV	1A	13537	0.172065	0.0025515	0.764307		Eigenvector5	4409755_PAV	1A	13537	0.212141	0.00404507	0.673375		Eigenvector6	4406079_PAV	1A	13537	0.274246	0.00314134	0.56186		Eigenvector7	4404510_PAV
Eigenvector1	4406079_PAV	1A	13537	0.30468	0.000731866	0.516155		Eigenvector2	4404510_PAV	1A	13537	0.24306	0.00127316	0.614287		Eigenvector3	4406079_PAV	1A	13537	0.358605	0.000700217	0.445383		Eigenvector4	4406079_PAV	1A	13537	0.172065	0.0025515	0.764307		Eigenvector5	4404510_PAV	1A	13537	0.834456	0.000108722	0.0785964		Eigenvector6	4410301_PAV	1A	13537	0.309002	0.00215044	0.510038		Eigenvector7	4406079_PAV
Eigenvector1	4409755_PAV	1A	13537	0.376295	0.000309082	0.424472		Eigenvector2	4406079_PAV	1A	13537	0.24306	0.00127316	0.614287		Eigenvector3	4409755_PAV	1A	13537	0.971176	1.25216e-06	0.0127023		Eigenvector4	4409755_PAV	1A	13537	0.814259	6.92567e-05	0.0892376		Eigenvector5	4406079_PAV	1A	13537	0.834456	0.000108722	0.0785964		Eigenvector6	4409755_PAV	1A	13537	0.79193	0.000184783	0.101313		Eigenvector7	4409755_PAV
Eigenvector1	4404599_PAV	1A	13538	0.511812	0.000218326	0.29089		Eigenvector2	4404599_PAV	1A	13538	0.898884	1.35159e-05	0.0462966		Eigenvector3	4404599_PAV	1A	13538	0.539843	0.000362653	0.267732		Eigenvector4	4404599_PAV	1A	13538	0.604422	0.00034851	0.21866		Eigenvector5	4404599_PAV	1A	13538	0.370431	0.00204432	0.431292		Eigenvector6	4404599_PAV	1A	13538	0.0159452	0.0147077	1.79737		Eigenvector7	4404599_PAV
Eigenvector1	1094520_PAV	1A	13598	0.93498	3.47866e-06	0.0291976		Eigenvector2	1094520_PAV	1A	13598	0.372023	0.000722758	0.42943		Eigenvector3	1094520_PAV	1A	13598	0.112528	0.00219982	0.94874		Eigenvector4	1094520_PAV	1A	13598	0.981142	7.29592e-07	0.00826804		Eigenvector5	1094520_PAV	1A	13598	0.425534	0.00156013	0.371066		Eigenvector6	1094520_PAV	1A	13598	0.195662	0.00436798	0.708494		Eigenvector7	1094520_PAV
Eigenvector1	3024574_SNP	1A	13613	0.111365	0.00317094	0.95325		Eigenvector2	3024574_SNP	1A	13613	0.00380684	0.010342	2.41944		Eigenvector3	3024574_SNP	1A	13613	0.223286	0.00289001	0.651138		Eigenvector4	3024574_SNP	1A	13613	0.558536	0.00154216	0.252949		Eigenvector5	3024574_SNP	1A	13613	0.339213	0.00555457	0.469528		Eigenvector6	3024574_SNP	1A	13613	0.935557	0.00034372	0.0289298		Eigenvector7	3024574_SNP
Eigenvector1	1279776_SNP	1A	13664	0.923467	0.000101649	0.0345785		Eigenvector2	1279776_SNP	1A	13664	0.187161	0.00306687	0.727785		Eigenvector3	1279776_SNP	1A	13664	0.389338	0.00157977	0.409673		Eigenvector4	1279776_SNP	1A	13664	0.575398	0.00131418	0.240031		Eigenvector5	1279776_SNP	1A	13664	0.888363	0.000527258	0.0514096		Eigenvector6	1279776_SNP	1A	13664	0.574477	0.00263811	0.240728		Eigenvector7	1279776_SNP
Eigenvector1	1166194_SNP	1A	13677	0.105635	0.00325596	0.97619		Eigenvector2	1166194_SNP	1A	13677	0.164171	0.00333566	0.784704		Eigenvector3	1166194_SNP	1A	13677	0.675041	0.00075703	0.17067		Eigenvector4	1166194_SNP	1A	13677	0.62385	0.00124589	0.20492		Eigenvector5	1166194_SNP	1A	13677	0.336307	0.00563398	0.473264		Eigenvector6	1166194_SNP	1A	13677	0.0708426	0.0137183	1.14971		Eigenvector7	1166194_SNP
Eigenvector1	2254920_SNP	1A	13703	0.1465	0.00152031	0.834162		Eigenvector2	2254920_SNP	1A	13703	0.652875	0.000185319	0.18517		Eigenvector3	2254920_SNP	1A	13703	0.359244	0.000808854	0.444611		Eigenvector4	2254920_SNP	1A	13703	0.719767	0.000170397	0.142808		Eigenvector5	2254920_SNP	1A	13703	0.826129	0.000123777	0.0829522		Eigenvector6	2254920_SNP	1A	13703	0.4069	0.00177823	0.390512		Eigenvector7	2254920_SNP
Eigenvector1	3953253_PAV	1A	13775	0.82029	3.3901e-05	0.0860325		Eigenvector2	3953253_PAV	1A	13775	0.610674	0.000233222	0.21419		Eigenvector3	3953253_PAV	1A	13775	0.194554	0.00156385	0.710959		Eigenvector4	3953253_PAV	1A	13775	0.856303	4.35769e-05	0.0673723		Eigenvector5	3953253_PAV	1A	13775	0.253698	0.00336384	0.595684		Eigenvector6	3953253_PAV	1A	13775	0.0765557	0.00815188	1.11602		Eigenvector7	3953253_PAV
Eigenvector1	1667980_SNP	1A	13803	0.959048	3.62544e-05	0.0181598		Eigenvector2	1667980_SNP	1A	13803	0.449635	0.00153807	0.34714		Eigenvector3	1667980_SNP	1A	13803	0.591566	0.00091434	0.227997		Eigenvector4	1667980_SNP	1A	13803	0.197436	0.00447306	0.704573		Eigenvector5	1667980_SNP	1A	13803	0.834415	0.000944884	0.0786179		Eigenvector6	1667980_SNP	1A	13803	0.197035	0.00832996	0.705457		Eigenvector7	1667980_SNP
Eigenvector1	1183644_PAV	1A	13877	0.240128	0.000866424	0.619557		Eigenvector2	1183644_PAV	1A	13877	0.458692	0.000495227	0.338478		Eigenvector3	1000008_PAV	1A	13877	0.0854248	0.00276644	1.06842		Eigenvector4	1183644_PAV	1A	13877	0.294895	0.00144297	0.530333		Eigenvector5	1000008_PAV	1A	13877	0.911891	3.19525e-05	0.0400571		Eigenvector6	1000008_PAV	1A	13877	0.770412	0.000218484	0.113277		Eigenvector7	1183644_PAV
Eigenvector1	1000008_PAV	1A	13877	0.836305	2.20182e-05	0.0776355		Eigenvector2	1000008_PAV	1A	13877	0.796466	6.4073e-05	0.0988329		Eigenvector3	1183644_PAV	1A	13877	0.551026	0.000325781	0.258828		Eigenvector4	1000008_PAV	1A	13877	0.86905	3.31851e-05	0.0609553		Eigenvector5	1183644_PAV	1A	13877	0.94999	1.00465e-05	0.022281		Eigenvector6	1183644_PAV	1A	13877	0.940951	1.41425e-05	0.0264329		Eigenvector7	1000008_PAV
Eigenvector1	986586_SNP	1A	13921	0.53514	0.000454431	0.271533		Eigenvector2	986586_SNP	1A	13921	0.821434	0.00036694	0.0854276		Eigenvector3	986586_SNP	1A	13921	0.076966	0.00437737	1.1137		Eigenvector4	986586_SNP	1A	13921	0.481054	0.00150105	0.317806		Eigenvector5	986586_SNP	1A	13921	0.291554	0.0057847	0.53528		Eigenvector6	986586_SNP	1A	13921	0.456721	0.00398095	0.340349		Eigenvector7	986586_SNP
Eigenvector1	3023858_PAV	1A	13995	0.323144	0.00060803	0.490603		Eigenvector2	3023858_PAV	1A	13995	0.778774	7.19107e-05	0.108588		Eigenvector3	3023858_PAV	1A	13995	0.646574	0.00017538	0.189382		Eigenvector4	3023858_PAV	1A	13995	0.14541	0.00285122	0.837407		Eigenvector5	3023858_PAV	1A	13995	0.316005	0.00254584	0.500306		Eigenvector6	3023858_PAV	1A	13995	0.186508	0.00448581	0.729302		Eigenvector7	3023858_PAV
Eigenvector1	1134073_PAV	1A	14069	0.375989	0.000515383	0.424824		Eigenvector2	1134073_PAV	1A	14069	0.0891478	0.00244004	1.04989		Eigenvector3	1134073_PAV	1A	14069	0.201963	0.00157456	0.694728		Eigenvector4	1134073_PAV	1A	14069	0.120713	0.00234323	0.918244		Eigenvector5	1134073_PAV	1A	14069	0.243981	0.00352756	0.612644		Eigenvector6	1134073_PAV	1A	14069	0.869676	7.07092e-05	0.0606426		Eigenvector7	1134073_PAV
Eigenvector1	3958361_PAV	1A	14083	0.845994	2.66378e-05	0.0726326		Eigenvector2	3958361_PAV	1A	14083	0.706303	0.000125741	0.151009		Eigenvector3	3958361_PAV	1A	14083	0.236005	0.00136438	0.627078		Eigenvector4	3958361_PAV	1A	14083	0.793375	8.8773e-05	0.100521		Eigenvector5	3958361_PAV	1A	14083	0.413107	0.00162614	0.383937		Eigenvector6	3958361_PAV	1A	14083	0.167377	0.00494472	0.776305		Eigenvector7	3958361_PAV
Eigenvector1	4394362_PAV	1A	14094	0.183247	0.000703	0.736962		Eigenvector2	4394362_PAV	1A	14094	0.102428	0.00216262	0.989582		Eigenvector3	4394362_PAV	1A	14094	0.706826	0.000138145	0.150687		Eigenvector4	4394362_PAV	1A	14094	0.621285	0.000331799	0.206709		Eigenvector5	3941001_PAV	1A	14094	0.473755	0.00133749	0.324446		Eigenvector6	4394362_PAV	1A	14094	0.271859	0.0031611	0.565656		Eigenvector7	4394362_PAV
Eigenvector1	4395993_PAV	1A	14094	0.183247	0.000703	0.736962		Eigenvector2	4395993_PAV	1A	14094	0.102428	0.00216262	0.989582		Eigenvector3	4395993_PAV	1A	14094	0.706826	0.000138145	0.150687		Eigenvector4	4395993_PAV	1A	14094	0.621285	0.000331799	0.206709		Eigenvector5	4394362_PAV	1A	14094	0.673118	0.000459138	0.171909		Eigenvector6	4395993_PAV	1A	14094	0.271859	0.0031611	0.565656		Eigenvector7	4395993_PAV
Eigenvector1	3941001_PAV	1A	14094	0.244039	0.000929041	0.612541		Eigenvector2	3941001_PAV	1A	14094	0.209742	0.00133372	0.678315		Eigenvector3	3941001_PAV	1A	14094	0.99518	3.49716e-08	0.00209833		Eigenvector4	3941001_PAV	1A	14094	0.678997	0.000164957	0.168132		Eigenvector5	4395993_PAV	1A	14094	0.673118	0.000459138	0.171909		Eigenvector6	3941001_PAV	1A	14094	0.416834	0.00170427	0.380037		Eigenvector7	3941001_PAV
Eigenvector1	1088270_PAV	1A	14275	0.766807	4.53665e-05	0.115314		Eigenvector2	1088270_PAV	1A	14275	0.0780507	0.0029235	1.10762		Eigenvector3	1088270_PAV	1A	14275	0.0624885	0.00322907	1.2042		Eigenvector4	1088270_PAV	1A	14275	0.965424	2.52012e-06	0.0152819		Eigenvector5	1088270_PAV	1A	14275	0.993115	1.89015e-07	0.00300034		Eigenvector6	1088270_PAV	1A	14275	0.988279	5.43101e-07	0.00512031		Eigenvector7	1088270_PAV
Eigenvector1	1081166_PAV	1A	14335	0.64924	0.000129217	0.187595		Eigenvector2	1081166_PAV	1A	14335	0.119619	0.00232488	0.9222		Eigenvector3	1081166_PAV	1A	14335	0.101302	0.00262212	0.994384		Eigenvector4	1081166_PAV	1A	14335	0.997072	1.64575e-08	0.00127341		Eigenvector5	1081166_PAV	1A	14335	0.779376	0.000197089	0.108253		Eigenvector6	1081166_PAV	1A	14335	0.765778	0.000229576	0.115897		Eigenvector7	1081166_PAV
Eigenvector1	1116797_SNP	1A	14363	0.383164	0.00138133	0.416615		Eigenvector2	1400145_PAV	1A	14363	0.105842	0.00233208	0.975342		Eigenvector3	1116797_SNP	1A	14363	0.0483593	0.00586246	1.31552		Eigenvector4	1023239_SNP	1A	14363	0.589959	0.00139704	0.229178		Eigenvector5	1076409_PAV	1A	14363	0.640158	0.000572805	0.193713		Eigenvector6	1125810_PAV	1A	14363	0.722593	0.000316592	0.141106		Eigenvector7	1076409_PAV
Eigenvector1	1670478_PAV	1A	14363	0.460187	0.000401697	0.337066		Eigenvector2	1116797_SNP	1A	14363	0.106435	0.00412228	0.972916		Eigenvector3	1023239_SNP	1A	14363	0.117736	0.00413065	0.929091		Eigenvector4	1670478_PAV	1A	14363	0.755445	0.000127518	0.121797		Eigenvector5	1400145_PAV	1A	14363	0.691088	0.000367969	0.160466		Eigenvector6	1400145_PAV	1A	14363	0.768628	0.000191437	0.114284		Eigenvector7	1023239_SNP
Eigenvector1	1400145_PAV	1A	14363	0.473618	0.000369606	0.324572		Eigenvector2	1670478_PAV	1A	14363	0.145339	0.00190004	0.837617		Eigenvector3	1400145_PAV	1A	14363	0.122113	0.00183469	0.913238		Eigenvector4	1116797_SNP	1A	14363	0.787758	0.000631096	0.103607		Eigenvector5	1125810_PAV	1A	14363	0.761884	0.000181651	0.118111		Eigenvector6	1670478_PAV	1A	14363	0.8081	0.000151339	0.0925347		Eigenvector7	1116797_SNP
Eigenvector1	1076409_PAV	1A	14363	0.57197	0.000231316	0.242627		Eigenvector2	1023239_SNP	1A	14363	0.372983	0.00180877	0.428311		Eigenvector3	1125810_PAV	1A	14363	0.13555	0.00194195	0.867901		Eigenvector4	1400145_PAV	1A	14363	0.811567	6.58018e-05	0.0906757		Eigenvector5	1116797_SNP	1A	14363	0.770314	0.00133783	0.113332		Eigenvector6	1023239_SNP	1A	14363	0.846828	0.000858104	0.0722049		Eigenvector7	1125810_PAV
Eigenvector1	1125810_PAV	1A	14363	0.64164	9.7515e-05	0.192709		Eigenvector2	1125810_PAV	1A	14363	0.456667	0.00050379	0.3404		Eigenvector3	1670478_PAV	1A	14363	0.148847	0.00158145	0.82726		Eigenvector4	1076409_PAV	1A	14363	0.829988	5.57292e-05	0.0809281		Eigenvector5	1023239_SNP	1A	14363	0.811225	0.0010724	0.0908589		Eigenvector6	1116797_SNP	1A	14363	0.876835	0.000678321	0.0570824		Eigenvector7	1400145_PAV
Eigenvector1	1023239_SNP	1A	14363	0.985467	2.10279e-05	0.00635791		Eigenvector2	1076409_PAV	1A	14363	0.718803	0.000112453	0.14339		Eigenvector3	1076409_PAV	1A	14363	0.165061	0.0017468	0.782355		Eigenvector4	1125810_PAV	1A	14363	0.9307	9.4356e-06	0.0311901		Eigenvector5	1670478_PAV	1A	14363	0.988776	5.16649e-07	0.00490206		Eigenvector6	1076409_PAV	1A	14363	0.958006	7.16252e-06	0.0186316		Eigenvector7	1670478_PAV
Eigenvector1	4406560_PAV	1A	14387	0.095177	0.00162239	1.02147		Eigenvector2	4406560_PAV	1A	14387	0.306273	0.000992194	0.513892		Eigenvector3	4406560_PAV	1A	14387	0.480271	0.000491705	0.318513		Eigenvector4	4406560_PAV	1A	14387	0.0623446	0.00442157	1.2052		Eigenvector5	4406560_PAV	1A	14387	0.0132304	0.0164319	1.87843		Eigenvector6	4406560_PAV	1A	14387	0.0200696	0.0144056	1.69746		Eigenvector7	4406560_PAV
Eigenvector1	1100351_PAV	1A	14452	0.536836	0.000211313	0.270159		Eigenvector2	1100351_PAV	1A	14452	0.634564	0.000204767	0.197525		Eigenvector3	1100351_PAV	1A	14452	0.116559	0.00232279	0.933453		Eigenvector4	1100351_PAV	1A	14452	0.906883	1.83688e-05	0.0424488		Eigenvector5	1100351_PAV	1A	14452	0.874072	6.53424e-05	0.0584528		Eigenvector6	1100351_PAV	1A	14452	0.928174	2.10004e-05	0.0323707		Eigenvector7	1100351_PAV
Eigenvector1	4404403_PAV	1A	14483	0.506045	0.000212491	0.295811		Eigenvector2	4404403_PAV	1A	14483	0.428101	0.00056556	0.368454		Eigenvector3	4404403_PAV	1A	14483	0.361866	0.000770065	0.441453		Eigenvector4	4404403_PAV	1A	14483	0.654025	0.000268207	0.184405		Eigenvector5	4404403_PAV	1A	14483	0.163175	0.00514533	0.787347		Eigenvector6	4404403_PAV	1A	14483	0.445877	0.00149246	0.350785		Eigenvector7	4404403_PAV
Eigenvector1	1095318_PAV	1A	14506	0.295595	0.000665233	0.529302		Eigenvector2	4004081_PAV	1A	14506	0.126299	0.00214434	0.8986		Eigenvector3	4004081_PAV	1A	14506	0.0327294	0.00446514	1.48506		Eigenvector4	1095318_PAV	1A	14506	0.646	0.000279119	0.189768		Eigenvector5	1095318_PAV	1A	14506	0.368678	0.00204934	0.433353		Eigenvector6	1095318_PAV	1A	14506	0.162428	0.00480486	0.789339		Eigenvector7	4004081_PAV
Eigenvector1	4004081_PAV	1A	14506	0.523568	0.000261315	0.281027		Eigenvector2	1095318_PAV	1A	14506	0.59818	0.000256094	0.223168		Eigenvector3	1095318_PAV	1A	14506	0.300294	0.000967071	0.522453		Eigenvector4	4004081_PAV	1A	14506	0.932895	9.07951e-06	0.0301673		Eigenvector5	4004081_PAV	1A	14506	0.704791	0.000372575	0.15194		Eigenvector6	4004081_PAV	1A	14506	0.586	0.000782161	0.232102		Eigenvector7	1095318_PAV
Eigenvector1	3946768_PAV	1A	14507	0.273721	0.000599367	0.562692		Eigenvector2	3946768_PAV	1A	14507	0.0551288	0.00348522	1.25862		Eigenvector3	3946768_PAV	1A	14507	0.0839556	0.00291544	1.07595		Eigenvector4	3946768_PAV	1A	14507	0.349906	0.00110444	0.456048		Eigenvector5	3946768_PAV	1A	14507	0.0908689	0.00741446	1.04158		Eigenvector6	3946768_PAV	1A	14507	0.995126	9.65269e-08	0.00212185		Eigenvector7	3946768_PAV
Eigenvector1	1209199_SNP	1A	14528	0.763982	0.000386946	0.116917		Eigenvector2	1209199_SNP	1A	14528	0.0879196	0.00447621	1.05591		Eigenvector3	4005026_PAV	1A	14528	0.000310811	0.0125048	3.5075		Eigenvector4	4005026_PAV	1A	14528	0.196746	0.00221682	0.706093		Eigenvector5	1209199_SNP	1A	14528	0.628668	0.00238082	0.201579		Eigenvector6	4005026_PAV	1A	14528	0.31777	0.00255453	0.497887		Eigenvector7	1209199_SNP
Eigenvector1	4005026_PAV	1A	14528	0.785489	5.48692e-05	0.10486		Eigenvector2	4005026_PAV	1A	14528	0.556635	0.000287792	0.25443		Eigenvector3	1209199_SNP	1A	14528	0.22904	0.00284077	0.640088		Eigenvector4	1209199_SNP	1A	14528	0.399078	0.00243441	0.398942		Eigenvector5	4005026_PAV	1A	14528	0.782077	0.000201547	0.106751		Eigenvector6	1209199_SNP	1A	14528	0.749254	0.00149043	0.125371		Eigenvector7	4005026_PAV
Eigenvector1	1069702_PAV	1A	14598	0.097273	0.00155577	1.01201		Eigenvector2	1069702_PAV	1A	14598	0.0730446	0.00295028	1.13641		Eigenvector3	1069702_PAV	1A	14598	0.12586	0.00232034	0.900113		Eigenvector4	1069702_PAV	1A	14598	0.171676	0.00212259	0.765292		Eigenvector5	1069702_PAV	1A	14598	0.138215	0.00577734	0.859444		Eigenvector6	1201134_PAV	1A	14598	0.329494	0.00241387	0.482152		Eigenvector7	1069702_PAV
Eigenvector1	1201134_PAV	1A	14598	0.362582	0.000507251	0.440594		Eigenvector2	1201134_PAV	1A	14598	0.204271	0.00154154	0.689794		Eigenvector3	1201134_PAV	1A	14598	0.55835	0.000335485	0.253093		Eigenvector4	1201134_PAV	1A	14598	0.345262	0.00115086	0.461851		Eigenvector5	1201134_PAV	1A	14598	0.223193	0.00367181	0.65132		Eigenvector6	1069702_PAV	1A	14598	0.885663	5.40099e-05	0.0527314		Eigenvector7	1201134_PAV
Eigenvector1	1126558_PAV	1A	14682	0.0551521	0.00161975	1.25844		Eigenvector2	1126558_PAV	1A	14682	0.0344963	0.00423211	1.46223		Eigenvector3	1126558_PAV	1A	14682	0.180913	0.00167726	0.74253		Eigenvector4	1126558_PAV	1A	14682	0.249216	0.00161034	0.603425		Eigenvector5	1126558_PAV	1A	14682	0.135626	0.00585865	0.867657		Eigenvector6	1126558_PAV	1A	14682	0.782955	0.00020014	0.106263		Eigenvector7	1126558_PAV
Eigenvector1	1012290_SNP	1A	14769	0.0210853	0.00497217	1.67602		Eigenvector2	1279356_SNP	1A	14769	0.0659357	0.00509548	1.18088		Eigenvector3	1012290_SNP	1A	14769	0.351343	0.00199258	0.454269		Eigenvector4	1279356_SNP	1A	14769	0.140997	0.00457723	0.850791		Eigenvector5	1279356_SNP	1A	14769	0.112728	0.0103625	0.947969		Eigenvector6	1279356_SNP	1A	14769	0.863297	0.000746085	0.0638397		Eigenvector7	1012290_SNP
Eigenvector1	1279356_SNP	1A	14769	0.0835984	0.00213057	1.0778		Eigenvector2	1012290_SNP	1A	14769	0.248448	0.00255128	0.604765		Eigenvector3	1279356_SNP	1A	14769	0.409511	0.00145191	0.387734		Eigenvector4	1012290_SNP	1A	14769	0.471678	0.00187731	0.326355		Eigenvector5	1012290_SNP	1A	14769	0.344044	0.00539159	0.463386		Eigenvector6	1012290_SNP	1A	14769	0.89702	0.000561015	0.0471977		Eigenvector7	1279356_SNP
Eigenvector1	1084505_PAV	1A	14803	0.54919	0.000205508	0.260277		Eigenvector2	1084505_PAV	1A	14803	0.313416	0.000943679	0.503879		Eigenvector3	1084505_PAV	1A	14803	0.0259712	0.00342301	1.58551		Eigenvector4	1084505_PAV	1A	14803	0.675602	0.000224816	0.170309		Eigenvector5	1084505_PAV	1A	14803	0.340138	0.00229828	0.468345		Eigenvector6	1084505_PAV	1A	14803	0.130067	0.00562167	0.885832		Eigenvector7	1084505_PAV
Eigenvector1	3222485_SNP	1A	14928	0.333625	0.00117427	0.476741		Eigenvector2	3222485_SNP	1A	14928	0.18743	0.00291522	0.727161		Eigenvector3	3222485_SNP	1A	14928	0.311961	0.00229508	0.5059		Eigenvector4	3222485_SNP	1A	14928	0.437672	0.00163219	0.358851		Eigenvector5	3222485_SNP	1A	14928	0.625372	0.00256277	0.203861		Eigenvector6	3222485_SNP	1A	14928	0.505789	0.00337828	0.296031		Eigenvector7	3222485_SNP
Eigenvector1	1695042_PAV	1A	14992	0.781181	5.48663e-05	0.107248		Eigenvector2	1695042_PAV	1A	14992	0.170999	0.00176113	0.767006		Eigenvector3	1695042_PAV	1A	14992	0.058793	0.00353806	1.23067		Eigenvector4	1695042_PAV	1A	14992	0.376353	0.000794688	0.424405		Eigenvector5	1695042_PAV	1A	14992	0.858512	8.25009e-05	0.0662537		Eigenvector6	1695042_PAV	1A	14992	0.652703	0.00053698	0.185284		Eigenvector7	1695042_PAV
Eigenvector1	1104662_SNP	1A	15035	0.850288	5.27441e-05	0.0704339		Eigenvector2	1104662_SNP	1A	15035	0.974077	2.68004e-05	0.0114068		Eigenvector3	1104662_SNP	1A	15035	0.0735516	0.00530234	1.13341		Eigenvector4	1104662_SNP	1A	15035	0.375235	0.00280256	0.425697		Eigenvector5	1104662_SNP	1A	15035	0.843476	0.00093193	0.0739275		Eigenvector6	1104662_SNP	1A	15035	0.527533	0.00334962	0.277751		Eigenvector7	1104662_SNP
Eigenvector1	1211189_SNP	1A	15189	0.312769	0.00165075	0.504777		Eigenvector2	1211189_SNP	1A	15189	0.521279	0.00119114	0.28293		Eigenvector3	1211189_SNP	1A	15189	0.37432	0.00189571	0.426757		Eigenvector4	1211189_SNP	1A	15189	0.767276	0.000701385	0.115048		Eigenvector5	1211189_SNP	1A	15189	0.879978	0.000647951	0.0555282		Eigenvector6	1211189_SNP	1A	15189	0.356454	0.00501428	0.447996		Eigenvector7	1211189_SNP
Eigenvector1	4405638_PAV	1A	15220	0.00769558	0.00457152	2.11376		Eigenvector2	1125738_SNP	1A	15220	0.188676	0.00251744	0.724283		Eigenvector3	1085538_PAV	1A	15220	0.0113032	0.00629874	1.9468		Eigenvector4	3022918_SNP	1A	15220	0.0517645	0.0050327	1.28597		Eigenvector5	1125738_SNP	1A	15220	0.192926	0.0086401	0.714609		Eigenvector6	1125738_SNP	1A	15220	0.0150435	0.0244119	1.82265		Eigenvector7	1085538_PAV
Eigenvector1	3022918_SNP	1A	15220	0.0127537	0.0044972	1.89436		Eigenvector2	1085538_PAV	1A	15220	0.204258	0.00146829	0.689822		Eigenvector3	4405638_PAV	1A	15220	0.233258	0.00122989	0.632163		Eigenvector4	1088571_PAV	1A	15220	0.0807401	0.00423075	1.09291		Eigenvector5	1085538_PAV	1A	15220	0.196904	0.00435859	0.705747		Eigenvector6	1085538_PAV	1A	15220	0.129861	0.00599722	0.886522		Eigenvector7	4405356_PAV
Eigenvector1	1088571_PAV	1A	15220	0.206196	0.0011676	0.68572		Eigenvector2	1088571_PAV	1A	15220	0.23104	0.00121849	0.636313		Eigenvector3	4405356_PAV	1A	15220	0.496953	0.000419112	0.303685		Eigenvector4	1007442_PAV	1A	15220	0.596477	0.000374084	0.224406		Eigenvector5	4405638_PAV	1A	15220	0.353076	0.00212725	0.452131		Eigenvector6	3022918_SNP	1A	15220	0.213784	0.00400032	0.670025		Eigenvector7	4409046_PAV
Eigenvector1	1007442_PAV	1A	15220	0.518752	0.000310144	0.285041		Eigenvector2	4405638_PAV	1A	15220	0.412634	0.000616678	0.384435		Eigenvector3	4409046_PAV	1A	15220	0.496953	0.000419112	0.303685		Eigenvector4	1125738_SNP	1A	15220	0.598054	0.00137473	0.22326		Eigenvector5	1143661_PAV	1A	15220	0.429992	0.00162711	0.36654		Eigenvector6	1007442_PAV	1A	15220	0.365542	0.00210203	0.437063		Eigenvector7	1125738_SNP
Eigenvector1	1143661_PAV	1A	15220	0.702576	5.26541e-05	0.153307		Eigenvector2	1143661_PAV	1A	15220	0.427431	0.000576036	0.369134		Eigenvector3	3022918_SNP	1A	15220	0.499835	0.000437904	0.301174		Eigenvector4	1143661_PAV	1A	15220	0.742716	0.000144883	0.129177		Eigenvector5	1161088_PAV	1A	15220	0.429992	0.00162711	0.36654		Eigenvector6	4405638_PAV	1A	15220	0.510372	0.00109171	0.292113		Eigenvector7	1088571_PAV
Eigenvector1	1161088_PAV	1A	15220	0.702576	5.26541e-05	0.153307		Eigenvector2	1161088_PAV	1A	15220	0.427431	0.000576036	0.369134		Eigenvector3	1088571_PAV	1A	15220	0.509262	0.000242215	0.293059		Eigenvector4	1161088_PAV	1A	15220	0.742716	0.000144883	0.129177		Eigenvector5	3022918_SNP	1A	15220	0.45389	0.00143978	0.343049		Eigenvector6	1143661_PAV	1A	15220	0.574984	0.000824707	0.240344		Eigenvector7	3022918_SNP
Eigenvector1	4405356_PAV	1A	15220	0.769849	6.37646e-05	0.113594		Eigenvector2	1007442_PAV	1A	15220	0.464179	0.000509195	0.333314		Eigenvector3	1143661_PAV	1A	15220	0.559075	0.000292306	0.25253		Eigenvector4	1085538_PAV	1A	15220	0.781375	9.89706e-05	0.10714		Eigenvector5	1088571_PAV	1A	15220	0.496085	0.00124291	0.304444		Eigenvector6	1161088_PAV	1A	15220	0.574984	0.000824707	0.240344		Eigenvector7	1007442_PAV
Eigenvector1	4409046_PAV	1A	15220	0.769849	6.37646e-05	0.113594		Eigenvector2	3022918_SNP	1A	15220	0.644003	0.000195628	0.191112		Eigenvector3	1161088_PAV	1A	15220	0.559075	0.000292306	0.25253		Eigenvector4	4405356_PAV	1A	15220	0.832879	5.02762e-05	0.0794183		Eigenvector5	4405356_PAV	1A	15220	0.49731	0.00121422	0.303373		Eigenvector6	4405356_PAV	1A	15220	0.616778	0.000667222	0.209871		Eigenvector7	1143661_PAV
Eigenvector1	1125738_SNP	1A	15220	0.92479	3.31294e-05	0.0339569		Eigenvector2	4405356_PAV	1A	15220	0.9953	3.2331e-08	0.00204603		Eigenvector3	1007442_PAV	1A	15220	0.712456	9.72182e-05	0.147242		Eigenvector4	4409046_PAV	1A	15220	0.832879	5.02762e-05	0.0794183		Eigenvector5	4409046_PAV	1A	15220	0.49731	0.00121422	0.303373		Eigenvector6	4409046_PAV	1A	15220	0.616778	0.000667222	0.209871		Eigenvector7	1161088_PAV
Eigenvector1	1085538_PAV	1A	15220	0.92659	6.18436e-06	0.0331126		Eigenvector2	4409046_PAV	1A	15220	0.9953	3.2331e-08	0.00204603		Eigenvector3	1125738_SNP	1A	15220	0.722629	0.000478344	0.141085		Eigenvector4	4405638_PAV	1A	15220	0.851689	4.62814e-05	0.069719		Eigenvector5	1007442_PAV	1A	15220	0.610201	0.000666575	0.214527		Eigenvector6	1088571_PAV	1A	15220	0.904726	3.63694e-05	0.0434828		Eigenvector7	4405638_PAV
Eigenvector1	1240070_PAV	1A	15222	0.0809995	0.0016723	1.09152		Eigenvector2	1240070_PAV	1A	15222	0.207476	0.00134669	0.683031		Eigenvector3	1240070_PAV	1A	15222	0.000168876	0.0135311	3.77243		Eigenvector4	1240070_PAV	1A	15222	0.444415	0.000719065	0.352211		Eigenvector5	1240070_PAV	1A	15222	0.905917	3.41323e-05	0.0429116		Eigenvector6	1240070_PAV	1A	15222	0.832114	0.000115883	0.0798173		Eigenvector7	1240070_PAV
Eigenvector1	4406749_PAV	1A	15254	0.66613	9.27564e-05	0.176441		Eigenvector2	4406749_PAV	1A	15254	0.138303	0.00205054	0.859169		Eigenvector3	4406749_PAV	1A	15254	0.0554504	0.00310303	1.25609		Eigenvector4	4406749_PAV	1A	15254	0.840801	4.73271e-05	0.0753067		Eigenvector5	4406749_PAV	1A	15254	0.75277	0.000258403	0.123338		Eigenvector6	4406749_PAV	1A	15254	0.648883	0.000534591	0.187833		Eigenvector7	4406749_PAV
Eigenvector1	4408894_PAV	1A	15254	0.66613	9.27564e-05	0.176441		Eigenvector2	4408894_PAV	1A	15254	0.138303	0.00205054	0.859169		Eigenvector3	4408894_PAV	1A	15254	0.0554504	0.00310303	1.25609		Eigenvector4	4408894_PAV	1A	15254	0.840801	4.73271e-05	0.0753067		Eigenvector5	4408894_PAV	1A	15254	0.75277	0.000258403	0.123338		Eigenvector6	4408894_PAV	1A	15254	0.648883	0.000534591	0.187833		Eigenvector7	4408894_PAV
Eigenvector1	1110954_PAV	1A	15349	0.760056	6.64826e-05	0.119155		Eigenvector2	1110954_PAV	1A	15349	0.0221573	0.00439718	1.65448		Eigenvector3	1110954_PAV	1A	15349	0.926669	7.44009e-06	0.0330756		Eigenvector4	1110954_PAV	1A	15349	0.402675	0.000860483	0.395045		Eigenvector5	1110954_PAV	1A	15349	0.659286	0.000512875	0.180926		Eigenvector6	1110954_PAV	1A	15349	0.0642635	0.00861432	1.19204		Eigenvector7	1110954_PAV
Eigenvector1	1038264_PAV	1A	15383	0.152783	0.00139714	0.815925		Eigenvector2	1038264_PAV	1A	15383	0.959636	2.3486e-06	0.0178936		Eigenvector3	1038264_PAV	1A	15383	0.0314955	0.00416247	1.50175		Eigenvector4	1038264_PAV	1A	15383	0.159769	0.00238083	0.796508		Eigenvector5	1038264_PAV	1A	15383	0.401515	0.0017096	0.396298		Eigenvector6	1038264_PAV	1A	15383	0.0866247	0.00763109	1.06236		Eigenvector7	1038264_PAV
Eigenvector1	1708014_PAV	1A	15531	0.418159	0.000442903	0.378659		Eigenvector2	1708014_PAV	1A	15531	0.257834	0.001172	0.58866		Eigenvector3	1708014_PAV	1A	15531	0.639627	0.000207537	0.194073		Eigenvector4	1708014_PAV	1A	15531	0.502384	0.000592708	0.298964		Eigenvector5	1708014_PAV	1A	15531	0.78823	0.000181927	0.103347		Eigenvector6	1708014_PAV	1A	15531	0.317531	0.00253331	0.498214		Eigenvector7	1708014_PAV
Eigenvector1	1147305_SNP	1A	15562	0.140368	0.00259205	0.852733		Eigenvector2	1147305_SNP	1A	15562	0.68427	0.000699737	0.164772		Eigenvector3	1147305_SNP	1A	15562	0.813438	0.000395625	0.0896754		Eigenvector4	1147305_SNP	1A	15562	0.878225	0.00029359	0.0563942		Eigenvector5	1147305_SNP	1A	15562	0.809757	0.000855706	0.0916454		Eigenvector6	1147305_SNP	1A	15562	0.276763	0.00513875	0.557892		Eigenvector7	1147305_SNP
Eigenvector1	3064946_SNP	1A	15749	0.607986	0.000715749	0.216106		Eigenvector2	3064946_SNP	1A	15749	0.0585383	0.00509795	1.23256		Eigenvector3	3064946_SNP	1A	15749	0.982137	3.4207e-05	0.00782779		Eigenvector4	3064946_SNP	1A	15749	0.226798	0.00382914	0.644361		Eigenvector5	3064946_SNP	1A	15749	0.811626	0.00105499	0.0906442		Eigenvector6	3064946_SNP	1A	15749	0.375169	0.00494893	0.425773		Eigenvector7	3064946_SNP
Eigenvector1	1205982_PAV	1A	15806	0.160791	0.00133602	0.793737		Eigenvector2	1205982_PAV	1A	15806	0.176767	0.00170524	0.752598		Eigenvector3	1205982_PAV	1A	15806	0.102391	0.0025286	0.989739		Eigenvector4	1205982_PAV	1A	15806	0.374483	0.000869602	0.426568		Eigenvector5	1205982_PAV	1A	15806	0.602229	0.000665981	0.220239		Eigenvector6	1205982_PAV	1A	15806	0.516184	0.0010502	0.287196		Eigenvector7	1205982_PAV
Eigenvector1	4407843_PAV	1A	15820	0.0473052	0.00195946	1.32509		Eigenvector2	2279137_SNP	1A	15820	0.345537	0.00203706	0.461505		Eigenvector3	4407843_PAV	1A	15820	0.22098	0.00146047	0.655647		Eigenvector4	2279137_SNP	1A	15820	0.374059	0.00236916	0.42706		Eigenvector5	2279137_SNP	1A	15820	0.126001	0.0104426	0.899626		Eigenvector6	4407843_PAV	1A	15820	0.458476	0.00117544	0.338684		Eigenvector7	2279137_SNP
Eigenvector1	2279137_SNP	1A	15820	0.520958	0.000601446	0.283198		Eigenvector2	4407843_PAV	1A	15820	0.410459	0.000637251	0.38673		Eigenvector3	2279137_SNP	1A	15820	0.259406	0.00228778	0.586021		Eigenvector4	4407843_PAV	1A	15820	0.976222	1.19701e-06	0.0104512		Eigenvector5	4407843_PAV	1A	15820	0.713115	0.000216955	0.14684		Eigenvector6	2279137_SNP	1A	15820	0.868949	0.000733351	0.0610059		Eigenvector7	4407843_PAV
Eigenvector1	2294598_PAV	1A	15914	0.0481217	0.00244731	1.31766		Eigenvector2	2294598_PAV	1A	15914	0.847056	3.44657e-05	0.0720881		Eigenvector3	2294598_PAV	1A	15914	0.169848	0.00134866	0.769939		Eigenvector4	2294598_PAV	1A	15914	0.799039	8.4863e-05	0.0974319		Eigenvector5	2294598_PAV	1A	15914	0.441313	0.00154045	0.355253		Eigenvector6	2294598_PAV	1A	15914	0.730214	0.000295541	0.13655		Eigenvector7	2294598_PAV
Eigenvector1	3034193_SNP	1A	15958	0.00582533	0.00749185	2.23468		Eigenvector2	3034193_SNP	1A	15958	0.150542	0.0034811	0.822342		Eigenvector3	3034193_SNP	1A	15958	0.990514	1.83005e-05	0.00413948		Eigenvector4	3034193_SNP	1A	15958	0.640383	0.00117966	0.19356		Eigenvector5	3034193_SNP	1A	15958	0.805476	0.00110887	0.0939472		Eigenvector6	3034193_SNP	1A	15958	0.119355	0.011028	0.923161		Eigenvector7	3034193_SNP
Eigenvector1	1249274_PAV	1A	15974	0.582901	0.000197413	0.234405		Eigenvector2	1249274_PAV	1A	15974	0.84136	3.12435e-05	0.075018		Eigenvector3	1249274_PAV	1A	15974	0.496055	0.000419762	0.30447		Eigenvector4	1249274_PAV	1A	15974	0.29245	0.00147753	0.533948		Eigenvector5	1249274_PAV	1A	15974	0.332267	0.00230226	0.478512		Eigenvector6	1249274_PAV	1A	15974	0.444111	0.00156026	0.352509		Eigenvector7	1249274_PAV
Eigenvector1	3025433_PAV	1A	15990	0.298498	0.000633488	0.525059		Eigenvector2	3025433_PAV	1A	15990	0.236851	0.00129563	0.625525		Eigenvector3	3025433_PAV	1A	15990	0.708277	0.000135794	0.149797		Eigenvector4	3025433_PAV	1A	15990	0.676666	0.000207185	0.169626		Eigenvector5	3025433_PAV	1A	15990	0.893865	3.86171e-05	0.048728		Eigenvector6	3025433_PAV	1A	15990	0.456733	0.00134916	0.340338		Eigenvector7	3025433_PAV
Eigenvector1	4409218_PAV	1A	16043	0.846682	2.33617e-05	0.0722798		Eigenvector2	4409218_PAV	1A	16043	0.361094	0.000776786	0.44238		Eigenvector3	4409218_PAV	1A	16043	0.829096	4.57539e-05	0.081395		Eigenvector4	4409218_PAV	1A	16043	0.610359	0.00035082	0.214415		Eigenvector5	4409218_PAV	1A	16043	0.843834	0.000102146	0.0737431		Eigenvector6	4409218_PAV	1A	16043	0.739151	0.000290315	0.131267		Eigenvector7	4409218_PAV
Eigenvector1	4395956_PAV	1A	16056	0.0876917	0.000679033	1.05704		Eigenvector2	4395956_PAV	1A	16056	0.0367303	0.00291808	1.43498		Eigenvector3	4405791_PAV	1A	16056	0.215554	0.00145856	0.666444		Eigenvector4	4395956_PAV	1A	16056	0.310257	0.0014168	0.508278		Eigenvector5	2306419_PAV	1A	16056	0.129275	0.00591603	0.888484		Eigenvector6	2306419_PAV	1A	16056	0.115048	0.00624683	0.939122		Eigenvector7	2306419_PAV
Eigenvector1	2306419_PAV	1A	16056	0.122289	0.00163542	0.912611		Eigenvector2	4405791_PAV	1A	16056	0.646388	0.000182956	0.189507		Eigenvector3	4406808_PAV	1A	16056	0.215554	0.00145856	0.666444		Eigenvector4	4405791_PAV	1A	16056	0.552747	0.000431262	0.257474		Eigenvector5	4405791_PAV	1A	16056	0.170817	0.00418	0.767469		Eigenvector6	4395956_PAV	1A	16056	0.50154	0.00118754	0.299694		Eigenvector7	4405791_PAV
Eigenvector1	4405791_PAV	1A	16056	0.255885	0.000767095	0.591955		Eigenvector2	4406808_PAV	1A	16056	0.646388	0.000182956	0.189507		Eigenvector3	4408836_PAV	1A	16056	0.215554	0.00145856	0.666444		Eigenvector4	4406808_PAV	1A	16056	0.552747	0.000431262	0.257474		Eigenvector5	4406808_PAV	1A	16056	0.170817	0.00418	0.767469		Eigenvector6	4405791_PAV	1A	16056	0.81486	0.00014223	0.0889169		Eigenvector7	4406808_PAV
Eigenvector1	4406808_PAV	1A	16056	0.255885	0.000767095	0.591955		Eigenvector2	4408836_PAV	1A	16056	0.646388	0.000182956	0.189507		Eigenvector3	4395956_PAV	1A	16056	0.218868	0.00148016	0.659818		Eigenvector4	4408836_PAV	1A	16056	0.552747	0.000431262	0.257474		Eigenvector5	4408836_PAV	1A	16056	0.170817	0.00418	0.767469		Eigenvector6	4406808_PAV	1A	16056	0.81486	0.00014223	0.0889169		Eigenvector7	4408836_PAV
Eigenvector1	4408836_PAV	1A	16056	0.255885	0.000767095	0.591955		Eigenvector2	2306419_PAV	1A	16056	0.975048	9.05539e-07	0.010974		Eigenvector3	2306419_PAV	1A	16056	0.541674	0.000359483	0.266262		Eigenvector4	2306419_PAV	1A	16056	0.988195	2.86065e-07	0.00515721		Eigenvector5	4395956_PAV	1A	16056	0.832156	0.000118272	0.0797952		Eigenvector6	4408836_PAV	1A	16056	0.81486	0.00014223	0.0889169		Eigenvector7	4395956_PAV
Eigenvector1	990457_SNP	1A	16062	0.630252	0.00042019	0.200486		Eigenvector2	990457_SNP	1A	16062	0.679454	0.000670648	0.16784		Eigenvector3	990457_SNP	1A	16062	0.173416	0.0026538	0.760911		Eigenvector4	990457_SNP	1A	16062	0.685611	0.000759163	0.163922		Eigenvector5	990457_SNP	1A	16062	0.71231	0.00177173	0.147331		Eigenvector6	990457_SNP	1A	16062	0.481526	0.00298021	0.31738		Eigenvector7	990457_SNP
Eigenvector1	1109174_PAV	1A	16075	0.276318	0.000646283	0.558591		Eigenvector2	1109174_PAV	1A	16075	0.930803	6.91363e-06	0.0311422		Eigenvector3	1109174_PAV	1A	16075	0.297943	0.00104336	0.525867		Eigenvector4	1109174_PAV	1A	16075	0.455407	0.000503847	0.3416		Eigenvector5	1109174_PAV	1A	16075	0.360035	0.00193201	0.443655		Eigenvector6	1109174_PAV	1A	16075	0.0861312	0.00677147	1.06484		Eigenvector7	1109174_PAV
Eigenvector1	992431_SNP	1A	16089	0.804442	0.00031207	0.0945053		Eigenvector2	992431_SNP	1A	16089	0.662503	0.000752815	0.178812		Eigenvector3	992431_SNP	1A	16089	0.869848	0.000266069	0.0605566		Eigenvector4	992431_SNP	1A	16089	0.881192	0.000259387	0.0549295		Eigenvector5	992431_SNP	1A	16089	0.204651	0.00786777	0.688985		Eigenvector6	992431_SNP	1A	16089	0.355062	0.00529769	0.449696		Eigenvector7	992431_SNP
Eigenvector1	1178799_PAV	1A	16238	0.117432	0.00171317	0.930213		Eigenvector2	1178799_PAV	1A	16238	0.928455	7.36282e-06	0.0322393		Eigenvector3	1178799_PAV	1A	16238	0.0801745	0.0029604	1.09596		Eigenvector4	1178799_PAV	1A	16238	0.278168	0.00156311	0.555692		Eigenvector5	1178799_PAV	1A	16238	0.474729	0.00130784	0.323554		Eigenvector6	1178799_PAV	1A	16238	0.0986253	0.00698803	1.00601		Eigenvector7	1178799_PAV
Eigenvector1	4405377_PAV	1A	16261	0.227409	0.000938311	0.643192		Eigenvector2	4405377_PAV	1A	16261	0.697607	0.000105115	0.156389		Eigenvector3	4405377_PAV	1A	16261	0.606291	0.000241821	0.217319		Eigenvector4	4405377_PAV	1A	16261	0.304946	0.00129086	0.515778		Eigenvector5	4405377_PAV	1A	16261	0.00102213	0.0284184	2.99049		Eigenvector6	4405377_PAV	1A	16261	0.0908959	0.00760869	1.04146		Eigenvector7	4405377_PAV
Eigenvector1	1109244_SNP	1A	16311	0.0462173	0.00322024	1.3352		Eigenvector2	1109244_SNP	1A	16311	0.954784	7.54496e-05	0.020095		Eigenvector3	1109244_SNP	1A	16311	0.0963932	0.00446435	1.01595		Eigenvector4	1109244_SNP	1A	16311	0.729838	0.000822874	0.136774		Eigenvector5	1109244_SNP	1A	16311	0.878843	0.00067382	0.0560889		Eigenvector6	1109244_SNP	1A	16311	0.3101	0.0061167	0.508498		Eigenvector7	1109244_SNP
Eigenvector1	1094181_PAV	1A	16317	0.803044	3.75628e-05	0.0952607		Eigenvector2	1094181_PAV	1A	16317	0.0720594	0.00253693	1.14231		Eigenvector3	1094181_PAV	1A	16317	0.334111	0.000894795	0.476109		Eigenvector4	1094181_PAV	1A	16317	0.553041	0.000456754	0.257243		Eigenvector5	1094181_PAV	1A	16317	0.617471	0.00063861	0.209383		Eigenvector6	1094181_PAV	1A	16317	0.0563745	0.00473726	1.24892		Eigenvector7	1094181_PAV
Eigenvector1	3021566_PAV	1A	16325	0.9289	5.72942e-06	0.0320312		Eigenvector2	3021566_PAV	1A	16325	0.320686	0.000839775	0.49392		Eigenvector3	3021566_PAV	1A	16325	0.0180808	0.00547411	1.74278		Eigenvector4	3021566_PAV	1A	16325	0.716569	0.000175828	0.144742		Eigenvector5	3021566_PAV	1A	16325	0.318504	0.0024205	0.496885		Eigenvector6	3021566_PAV	1A	16325	0.243545	0.00348561	0.61342		Eigenvector7	3021566_PAV
Eigenvector1	4003695_PAV	1A	16401	0.0640728	0.0025187	1.19333		Eigenvector2	4003695_PAV	1A	16401	0.800588	5.96442e-05	0.096591		Eigenvector3	4003695_PAV	1A	16401	0.0513475	0.00364888	1.28948		Eigenvector4	4003695_PAV	1A	16401	0.0750372	0.00219755	1.12472		Eigenvector5	4003695_PAV	1A	16401	0.23545	0.00370986	0.628101		Eigenvector6	4003695_PAV	1A	16401	0.212385	0.00416441	0.672876		Eigenvector7	4003695_PAV
Eigenvector1	1254463_PAV	1A	16546	0.779369	5.60569e-05	0.108257		Eigenvector2	1669409_PAV	1A	16546	0.0102419	0.00612322	1.98962		Eigenvector3	1254463_PAV	1A	16546	0.191325	0.00167134	0.718228		Eigenvector4	1669409_PAV	1A	16546	0.0834496	0.00356296	1.07858		Eigenvector5	1254463_PAV	1A	16546	0.228852	0.00383997	0.640446		Eigenvector6	1254463_PAV	1A	16546	0.0450013	0.0108748	1.34678		Eigenvector7	1254463_PAV
Eigenvector1	1669409_PAV	1A	16546	0.834744	3.10141e-05	0.0784467		Eigenvector2	1254463_PAV	1A	16546	0.0107429	0.00547879	1.96888		Eigenvector3	1669409_PAV	1A	16546	0.354875	0.000824074	0.449924		Eigenvector4	1254463_PAV	1A	16546	0.186786	0.00180112	0.728656		Eigenvector5	1669409_PAV	1A	16546	0.566093	0.000842276	0.247112		Eigenvector6	1669409_PAV	1A	16546	0.0679605	0.008377	1.16774		Eigenvector7	1669409_PAV
Eigenvector1	3936623_PAV	1A	16575	0.732974	8.56413e-05	0.134912		Eigenvector2	3936623_PAV	1A	16575	0.220802	0.00115682	0.655996		Eigenvector3	3936623_PAV	1A	16575	0.599319	0.00026899	0.222342		Eigenvector4	3936623_PAV	1A	16575	0.194836	0.00215657	0.71033		Eigenvector5	3936623_PAV	1A	16575	0.448654	0.00149468	0.348089		Eigenvector6	3936623_PAV	1A	16575	0.0454794	0.0102871	1.34219		Eigenvector7	3936623_PAV
Eigenvector1	1199087_SNP	1A	16601	0.256004	0.00126785	0.591753		Eigenvector2	1199087_SNP	1A	16601	0.905992	0.000185752	0.0428758		Eigenvector3	1199087_SNP	1A	16601	0.270006	0.00231091	0.568626		Eigenvector4	1199087_SNP	1A	16601	0.0570282	0.00730531	1.24391		Eigenvector5	1199087_SNP	1A	16601	0.835649	0.000974671	0.0779761		Eigenvector6	1199087_SNP	1A	16601	0.690989	0.0018796	0.160529		Eigenvector7	1199087_SNP
Eigenvector1	1217099_SNP	1A	16652	0.0364488	0.00479865	1.43832		Eigenvector2	1217099_SNP	1A	16652	0.00920088	0.00868341	2.03617		Eigenvector3	1217099_SNP	1A	16652	0.626611	0.000898551	0.203002		Eigenvector4	1217099_SNP	1A	16652	0.176166	0.00461145	0.754077		Eigenvector5	1217099_SNP	1A	16652	0.805751	0.00110712	0.0937992		Eigenvector6	1217099_SNP	1A	16652	0.459502	0.00401996	0.337713		Eigenvector7	1217099_SNP
Eigenvector1	1123074_SNP	1A	16706	0.07128	0.00136662	1.14703		Eigenvector2	1123074_SNP	1A	16706	0.0343974	0.00627769	1.46347		Eigenvector3	1219607_PAV	1A	16706	0.467801	0.000468364	0.329939		Eigenvector4	1123074_SNP	1A	16706	0.197599	0.00407067	0.704214		Eigenvector5	1219607_PAV	1A	16706	0.86716	6.27658e-05	0.0619006		Eigenvector6	1219607_PAV	1A	16706	0.388736	0.00183485	0.410345		Eigenvector7	1123074_SNP
Eigenvector1	1219607_PAV	1A	16706	0.443083	0.000265625	0.353514		Eigenvector2	1219607_PAV	1A	16706	0.840065	3.60648e-05	0.0756869		Eigenvector3	1123074_SNP	1A	16706	0.61782	0.000915743	0.209138		Eigenvector4	1219607_PAV	1A	16706	0.839533	5.5957e-05	0.0759621		Eigenvector5	1123074_SNP	1A	16706	0.968277	0.000156499	0.0140005		Eigenvector6	1123074_SNP	1A	16706	0.565249	0.00305039	0.24776		Eigenvector7	1219607_PAV
Eigenvector1	3936424_PAV	1A	16860	0.235913	0.000628242	0.627248		Eigenvector2	1126006_PAV	1A	16860	0.121768	0.00220167	0.914468		Eigenvector3	1120922_SNP	1A	16860	0.305709	0.00228251	0.514692		Eigenvector4	1120922_SNP	1A	16860	0.680875	0.00101721	0.166932		Eigenvector5	1126006_PAV	1A	16860	0.193281	0.00447722	0.71381		Eigenvector6	3936424_PAV	1A	16860	0.0444239	0.00964492	1.35238		Eigenvector7	1126006_PAV
Eigenvector1	1120922_SNP	1A	16860	0.420698	0.00124646	0.376029		Eigenvector2	3936424_PAV	1A	16860	0.33278	0.000883958	0.477843		Eigenvector3	3936424_PAV	1A	16860	0.399792	0.000672544	0.398165		Eigenvector4	1126006_PAV	1A	16860	0.762475	0.000125107	0.117774		Eigenvector5	1120922_SNP	1A	16860	0.388735	0.0048527	0.410347		Eigenvector6	1126006_PAV	1A	16860	0.381371	0.00202357	0.418652		Eigenvector7	3936424_PAV
Eigenvector1	1126006_PAV	1A	16860	0.685549	9.09808e-05	0.163962		Eigenvector2	1120922_SNP	1A	16860	0.355878	0.0018951	0.448698		Eigenvector3	1126006_PAV	1A	16860	0.461773	0.000529191	0.335572		Eigenvector4	3936424_PAV	1A	16860	0.973729	1.18111e-06	0.0115617		Eigenvector5	3936424_PAV	1A	16860	0.534372	0.000849167	0.272157		Eigenvector6	1120922_SNP	1A	16860	0.486776	0.0037213	0.31267		Eigenvector7	1120922_SNP
Eigenvector1	1186604_PAV	1A	17039	0.0734487	0.00210993	1.13402		Eigenvector2	1186604_PAV	1A	17039	0.0115679	0.00596229	1.93675		Eigenvector3	1108333_PAV	1A	17039	0.0116868	0.00557254	1.9323		Eigenvector4	1186604_PAV	1A	17039	0.148192	0.00267672	0.829175		Eigenvector5	1108333_PAV	1A	17039	0.194896	0.00431868	0.710197		Eigenvector6	1186604_PAV	1A	17039	0.0177281	0.0147237	1.75134		Eigenvector7	1186604_PAV
Eigenvector1	1108333_PAV	1A	17039	0.228772	0.00101094	0.640597		Eigenvector2	1108333_PAV	1A	17039	0.744057	9.83353e-05	0.128394		Eigenvector3	1186604_PAV	1A	17039	0.363123	0.000791278	0.439947		Eigenvector4	1108333_PAV	1A	17039	0.192952	0.00225288	0.714551		Eigenvector5	1186604_PAV	1A	17039	0.233581	0.00356126	0.631562		Eigenvector6	1108333_PAV	1A	17039	0.0365323	0.011377	1.43732		Eigenvector7	1108333_PAV
Eigenvector1	4406863_PAV	1A	17068	0.128631	0.00147284	0.890655		Eigenvector2	3954086_PAV	1A	17068	0.220802	0.00115682	0.655996		Eigenvector3	4406863_PAV	1A	17068	0.215923	0.00151389	0.665702		Eigenvector4	3954086_PAV	1A	17068	0.194836	0.00215657	0.71033		Eigenvector5	3954086_PAV	1A	17068	0.448654	0.00149468	0.348089		Eigenvector6	3954086_PAV	1A	17068	0.0454794	0.0102871	1.34219		Eigenvector7	3954086_PAV
Eigenvector1	3954086_PAV	1A	17068	0.732974	8.56413e-05	0.134912		Eigenvector2	4406863_PAV	1A	17068	0.52092	0.000403879	0.283229		Eigenvector3	3954086_PAV	1A	17068	0.599319	0.00026899	0.222342		Eigenvector4	4406863_PAV	1A	17068	0.363317	0.000846386	0.439715		Eigenvector5	4406863_PAV	1A	17068	0.476852	0.00133748	0.321616		Eigenvector6	4406863_PAV	1A	17068	0.608315	0.00063899	0.215871		Eigenvector7	4406863_PAV
Eigenvector1	1166094_PAV	1A	17109	0.169396	0.000875502	0.771096		Eigenvector2	1166094_PAV	1A	17109	0.265368	0.00115414	0.576151		Eigenvector3	1166094_PAV	1A	17109	0.123749	0.0022245	0.907457		Eigenvector4	1166094_PAV	1A	17109	0.806913	8.09966e-05	0.0931731		Eigenvector5	1166094_PAV	1A	17109	0.708057	0.000355031	0.149932		Eigenvector6	1166094_PAV	1A	17109	0.653739	0.000531825	0.184596		Eigenvector7	1166094_PAV
Eigenvector1	1003066_SNP	1A	17133	0.143213	0.00252299	0.844016		Eigenvector2	1003066_SNP	1A	17133	0.511959	0.00120734	0.290764		Eigenvector3	1003066_SNP	1A	17133	0.22481	0.00226563	0.648184		Eigenvector4	1003066_SNP	1A	17133	0.348981	0.00225436	0.457199		Eigenvector5	1003066_SNP	1A	17133	0.649028	0.00200023	0.187736		Eigenvector6	1003066_SNP	1A	17133	0.141976	0.00921793	0.847787		Eigenvector7	1003066_SNP
Eigenvector1	1036806_SNP	1A	17185	0.759237	0.000293144	0.119623		Eigenvector2	1036806_SNP	1A	17185	0.0721172	0.00473534	1.14196		Eigenvector3	1036806_SNP	1A	17185	0.1257	0.00387688	0.900666		Eigenvector4	1036806_SNP	1A	17185	0.305037	0.00280463	0.515647		Eigenvector5	1036806_SNP	1A	17185	0.819144	0.000981938	0.0866397		Eigenvector6	1036806_SNP	1A	17185	0.0327171	0.018022	1.48522		Eigenvector7	1036806_SNP
Eigenvector1	1143420_PAV	1A	17212	0.249123	0.000780016	0.603586		Eigenvector2	1143420_PAV	1A	17212	0.966898	1.63965e-06	0.0146194		Eigenvector3	1143420_PAV	1A	17212	0.378196	0.000710332	0.422283		Eigenvector4	1143420_PAV	1A	17212	0.220702	0.00189087	0.656193		Eigenvector5	1143420_PAV	1A	17212	0.345526	0.00229739	0.461519		Eigenvector6	1143420_PAV	1A	17212	0.12851	0.00607183	0.891065		Eigenvector7	1143420_PAV
Eigenvector1	1252618_PAV	1A	17246	0.666798	0.000131902	0.176006		Eigenvector2	1252618_PAV	1A	17246	0.90656	1.26322e-05	0.0426032		Eigenvector3	1252618_PAV	1A	17246	0.629748	0.000219642	0.200833		Eigenvector4	1252618_PAV	1A	17246	0.771125	0.000111746	0.112875		Eigenvector5	1252618_PAV	1A	17246	0.370255	0.00175146	0.431499		Eigenvector6	1252618_PAV	1A	17246	0.395362	0.0017631	0.403005		Eigenvector7	1252618_PAV
Eigenvector1	2278118_SNP	1A	17341	0.0263567	0.00188424	1.57911		Eigenvector2	2278118_SNP	1A	17341	0.791981	0.00032438	0.101285		Eigenvector3	2278118_SNP	1A	17341	0.381806	0.00168701	0.418157		Eigenvector4	2278118_SNP	1A	17341	0.549473	0.00166778	0.260054		Eigenvector5	2278118_SNP	1A	17341	0.811119	0.000926848	0.0909156		Eigenvector6	2278118_SNP	1A	17341	0.310135	0.006103	0.508449		Eigenvector7	2278118_SNP
Eigenvector1	1094451_SNP	1A	17355	0.103805	0.00315543	0.983781		Eigenvector2	2276256_PAV	1A	17355	0.00998767	0.00627525	2.00054		Eigenvector3	1094451_SNP	1A	17355	0.220986	0.0028805	0.655636		Eigenvector4	2276256_PAV	1A	17355	0.0820063	0.00272742	1.08615		Eigenvector5	1092066_PAV	1A	17355	0.155182	0.00522277	0.809158		Eigenvector6	1094451_SNP	1A	17355	0.0212491	0.0202081	1.67266		Eigenvector7	2276256_PAV
Eigenvector1	1099100_PAV	1A	17355	0.856599	1.43503e-05	0.0672224		Eigenvector2	1094451_SNP	1A	17355	0.283483	0.00231606	0.547473		Eigenvector3	2276256_PAV	1A	17355	0.245031	0.00132755	0.610779		Eigenvector4	1092066_PAV	1A	17355	0.147673	0.00282658	0.8307		Eigenvector5	1099100_PAV	1A	17355	0.220304	0.00365063	0.656977		Eigenvector6	2276256_PAV	1A	17355	0.0245583	0.0107573	1.6098		Eigenvector7	1094451_SNP
Eigenvector1	2276256_PAV	1A	17355	0.89036	1.23335e-05	0.0504341		Eigenvector2	1099100_PAV	1A	17355	0.684895	0.000140032	0.164376		Eigenvector3	1099100_PAV	1A	17355	0.487843	0.000463297	0.31172		Eigenvector4	1099100_PAV	1A	17355	0.301449	0.00138405	0.520787		Eigenvector5	2276256_PAV	1A	17355	0.550071	0.000898588	0.259581		Eigenvector6	1092066_PAV	1A	17355	0.920035	2.60523e-05	0.0361957		Eigenvector7	1092066_PAV
Eigenvector1	1092066_PAV	1A	17355	0.93066	4.21863e-06	0.031209		Eigenvector2	1092066_PAV	1A	17355	0.699779	0.000121784	0.155039		Eigenvector3	1092066_PAV	1A	17355	0.777313	7.33631e-05	0.109404		Eigenvector4	1094451_SNP	1A	17355	0.323267	0.00237978	0.490439		Eigenvector5	1094451_SNP	1A	17355	0.853779	0.000808823	0.0686543		Eigenvector6	1099100_PAV	1A	17355	0.965561	4.80006e-06	0.0152202		Eigenvector7	1099100_PAV
Eigenvector1	1094943_SNP	1A	17362	0.364228	0.000841943	0.438627		Eigenvector2	1094943_SNP	1A	17362	0.510822	0.00123559	0.29173		Eigenvector3	1094943_SNP	1A	17362	0.0305777	0.00586608	1.51459		Eigenvector4	1094943_SNP	1A	17362	0.330913	0.00277858	0.480286		Eigenvector5	1094943_SNP	1A	17362	0.320261	0.00520417	0.494496		Eigenvector6	1094943_SNP	1A	17362	0.0500486	0.0152691	1.30061		Eigenvector7	1094943_SNP
Eigenvector1	3020883_SNP	1A	17364	0.562032	0.000829013	0.250239		Eigenvector2	3020883_SNP	1A	17364	0.107227	0.00410859	0.969695		Eigenvector3	3020883_SNP	1A	17364	0.510137	0.00129357	0.292314		Eigenvector4	3020883_SNP	1A	17364	0.446636	0.00212737	0.350046		Eigenvector5	3020883_SNP	1A	17364	0.343705	0.00548497	0.463814		Eigenvector6	3020883_SNP	1A	17364	0.957195	0.000225676	0.0189994		Eigenvector7	3020883_SNP
Eigenvector1	1252328_SNP	1A	17433	0.162471	0.00259897	0.789224		Eigenvector2	1252328_SNP	1A	17433	0.175726	0.00319271	0.755165		Eigenvector3	1252328_SNP	1A	17433	0.280209	0.0024509	0.552518		Eigenvector4	983365_PAV	1A	17433	0.415683	0.000863209	0.381238		Eigenvector5	983365_PAV	1A	17433	0.163293	0.00479964	0.787032		Eigenvector6	1030952_SNP	1A	17433	0.185585	0.00862102	0.731457		Eigenvector7	1252328_SNP
Eigenvector1	1030952_SNP	1A	17433	0.266931	0.00177159	0.573602		Eigenvector2	983365_PAV	1A	17433	0.256958	0.00119254	0.590139		Eigenvector3	983365_PAV	1A	17433	0.482927	0.000440988	0.316119		Eigenvector4	1030952_SNP	1A	17433	0.416276	0.00231757	0.380618		Eigenvector5	1030952_SNP	1A	17433	0.543516	0.0031391	0.264787		Eigenvector6	1252328_SNP	1A	17433	0.299012	0.00624338	0.524311		Eigenvector7	983365_PAV
Eigenvector1	983365_PAV	1A	17433	0.880884	1.34318e-05	0.0550812		Eigenvector2	1030952_SNP	1A	17433	0.380869	0.00177156	0.419225		Eigenvector3	1030952_SNP	1A	17433	0.912139	0.000173261	0.0399391		Eigenvector4	1252328_SNP	1A	17433	0.838531	0.000419418	0.0764811		Eigenvector5	1252328_SNP	1A	17433	0.871103	0.000702964	0.0599303		Eigenvector6	983365_PAV	1A	17433	0.78371	0.000193465	0.105845		Eigenvector7	1030952_SNP
Eigenvector1	1090852_PAV	1A	17467	0.051608	0.00234235	1.28728		Eigenvector2	1115737_PAV	1A	17467	0.126505	0.00187986	0.897893		Eigenvector3	1392493_PAV	1A	17467	0.0825114	0.00269592	1.08349		Eigenvector4	1392493_PAV	1A	17467	0.0693957	0.00418957	1.15867		Eigenvector5	1392493_PAV	1A	17467	0.618848	0.000543764	0.208416		Eigenvector6	1115737_PAV	1A	17467	0.0354069	0.0106355	1.45091		Eigenvector7	1392493_PAV
Eigenvector1	1392493_PAV	1A	17467	0.189353	0.000599233	0.722729		Eigenvector2	1392493_PAV	1A	17467	0.165098	0.00178621	0.782259		Eigenvector3	1115737_PAV	1A	17467	0.192822	0.00125933	0.714843		Eigenvector4	1115737_PAV	1A	17467	0.202289	0.0018844	0.694027		Eigenvector5	1115737_PAV	1A	17467	0.751545	0.000250515	0.124045		Eigenvector6	1090852_PAV	1A	17467	0.0517418	0.00979899	1.28616		Eigenvector7	1115737_PAV
Eigenvector1	1115737_PAV	1A	17467	0.513967	0.000269661	0.289065		Eigenvector2	1090852_PAV	1A	17467	0.49463	0.000427467	0.305719		Eigenvector3	1090852_PAV	1A	17467	0.826748	4.14509e-05	0.0826267		Eigenvector4	1090852_PAV	1A	17467	0.990663	1.78818e-07	0.00407415		Eigenvector5	1090852_PAV	1A	17467	0.944053	1.25963e-05	0.0250038		Eigenvector6	1392493_PAV	1A	17467	0.153616	0.00510024	0.813563		Eigenvector7	1090852_PAV
Eigenvector1	3025386_PAV	1A	17495	0.0983138	0.00197604	1.00739		Eigenvector2	3025386_PAV	1A	17495	0.0250918	0.00471204	1.60047		Eigenvector3	1100735_PAV	1A	17495	0.581966	0.00027759	0.235102		Eigenvector4	1100735_PAV	1A	17495	0.304745	0.0013988	0.516064		Eigenvector5	3025386_PAV	1A	17495	0.357507	0.00213479	0.446715		Eigenvector6	1100735_PAV	1A	17495	0.205535	0.00417722	0.687113		Eigenvector7	1100735_PAV
Eigenvector1	1100735_PAV	1A	17495	0.433896	0.000424769	0.362614		Eigenvector2	1100735_PAV	1A	17495	0.800146	6.09872e-05	0.096831		Eigenvector3	3025386_PAV	1A	17495	0.945763	4.3725e-06	0.0242177		Eigenvector4	3025386_PAV	1A	17495	0.488632	0.000585589	0.311018		Eigenvector5	1100735_PAV	1A	17495	0.470328	0.00134945	0.327599		Eigenvector6	3025386_PAV	1A	17495	0.36287	0.00212472	0.440249		Eigenvector7	3025386_PAV
Eigenvector1	1100480_PAV	1A	17547	0.903674	8.40001e-06	0.0439883		Eigenvector2	1100480_PAV	1A	17547	0.656872	0.0001832	0.182519		Eigenvector3	1100480_PAV	1A	17547	0.243335	0.00126024	0.613795		Eigenvector4	1100480_PAV	1A	17547	0.10016	0.0036051	0.999306		Eigenvector5	1100480_PAV	1A	17547	0.9999	4.05213e-11	4.35314e-05		Eigenvector6	1100480_PAV	1A	17547	0.129156	0.00600315	0.888885		Eigenvector7	1100480_PAV
Eigenvector1	1139476_SNP	1A	17616	0.122787	0.00301848	0.910849		Eigenvector2	1139476_SNP	1A	17616	0.953788	8.64239e-05	0.0205484		Eigenvector3	1139476_SNP	1A	17616	0.270518	0.00251885	0.567804		Eigenvector4	1139476_SNP	1A	17616	0.485867	0.00191156	0.313483		Eigenvector5	1139476_SNP	1A	17616	0.829274	0.000956277	0.0813021		Eigenvector6	1139476_SNP	1A	17616	0.70061	0.0018346	0.154524		Eigenvector7	1139476_SNP
Eigenvector1	1107343_PAV	1A	17789	0.307719	0.000770394	0.511845		Eigenvector2	1107343_PAV	1A	17789	0.242216	0.00125562	0.615797		Eigenvector3	1107343_PAV	1A	17789	0.958292	2.73245e-06	0.0185021		Eigenvector4	1107343_PAV	1A	17789	0.144544	0.00290302	0.84		Eigenvector5	1107343_PAV	1A	17789	0.504132	0.0010604	0.297456		Eigenvector6	1107343_PAV	1A	17789	0.367395	0.00196686	0.434866		Eigenvector7	1107343_PAV
Eigenvector1	2268203_SNP	1A	17826	0.621523	0.000676628	0.206543		Eigenvector2	2268203_SNP	1A	17826	0.385807	0.00173509	0.41363		Eigenvector3	2268203_SNP	1A	17826	0.394201	0.00168452	0.404282		Eigenvector4	2268203_SNP	1A	17826	0.530494	0.00168986	0.275319		Eigenvector5	2268203_SNP	1A	17826	0.18166	0.00876715	0.740742		Eigenvector6	2268203_SNP	1A	17826	0.0643578	0.0142495	1.1914		Eigenvector7	2268203_SNP
Eigenvector1	1092374_SNP	1A	17851	0.218295	0.00218796	0.660957		Eigenvector2	1092374_SNP	1A	17851	0.688039	0.000684133	0.162387		Eigenvector3	1092374_SNP	1A	17851	0.120491	0.00408202	0.919047		Eigenvector4	1092374_SNP	1A	17851	0.54598	0.00160259	0.262823		Eigenvector5	1092374_SNP	1A	17851	0.544003	0.00312066	0.264399		Eigenvector6	1092374_SNP	1A	17851	0.0193351	0.0201942	1.71365		Eigenvector7	1092374_SNP
Eigenvector1	3952736_SNP	1A	17854	0.154087	0.00258457	0.812234		Eigenvector2	3955199_PAV	1A	17854	0.358285	0.000758627	0.445771		Eigenvector3	3952736_SNP	1A	17854	0.405023	0.0017741	0.39252		Eigenvector4	3955199_PAV	1A	17854	0.246996	0.00179052	0.607309		Eigenvector5	1229510_PAV	1A	17854	0.290823	0.00289036	0.536371		Eigenvector6	3955199_PAV	1A	17854	0.00967203	0.0172806	2.01448		Eigenvector7	4406102_PAV
Eigenvector1	1229510_PAV	1A	17854	0.201898	0.00112667	0.694869		Eigenvector2	1229510_PAV	1A	17854	0.476008	0.000464036	0.322386		Eigenvector3	3955199_PAV	1A	17854	0.423562	0.000591437	0.373083		Eigenvector4	1229510_PAV	1A	17854	0.252641	0.00164705	0.597496		Eigenvector5	4406102_PAV	1A	17854	0.917875	2.8481e-05	0.0372165		Eigenvector6	1229510_PAV	1A	17854	0.225679	0.00377108	0.646508		Eigenvector7	1229510_PAV
Eigenvector1	3955199_PAV	1A	17854	0.669944	0.000128777	0.173962		Eigenvector2	3952736_SNP	1A	17854	0.623838	0.000850741	0.204928		Eigenvector3	4406102_PAV	1A	17854	0.544989	0.000321335	0.263613		Eigenvector4	4406102_PAV	1A	17854	0.517189	0.000521411	0.286351		Eigenvector5	3955199_PAV	1A	17854	0.94167	1.2828e-05	0.0261013		Eigenvector6	4406102_PAV	1A	17854	0.702188	0.000375951	0.153547		Eigenvector7	3952736_SNP
Eigenvector1	4406102_PAV	1A	17854	0.87884	1.4288e-05	0.05609		Eigenvector2	4406102_PAV	1A	17854	0.898723	1.46866e-05	0.046374		Eigenvector3	1229510_PAV	1A	17854	0.582935	0.000290969	0.23438		Eigenvector4	3952736_SNP	1A	17854	0.749138	0.000647017	0.125438		Eigenvector5	3952736_SNP	1A	17854	0.993832	2.9875e-05	0.00268691		Eigenvector6	3952736_SNP	1A	17854	0.90719	0.000484036	0.0423017		Eigenvector7	3955199_PAV
Eigenvector1	1212674_PAV	1A	17908	0.210449	0.000738517	0.676854		Eigenvector2	1212674_PAV	1A	17908	0.385617	0.000709488	0.413844		Eigenvector3	1212674_PAV	1A	17908	0.00840681	0.00666108	2.07537		Eigenvector4	1212674_PAV	1A	17908	0.198313	0.00224195	0.702648		Eigenvector5	1212674_PAV	1A	17908	0.58701	0.000743054	0.231354		Eigenvector6	1212674_PAV	1A	17908	0.0131172	0.0161911	1.88216		Eigenvector7	1212674_PAV
Eigenvector1	3021964_PAV	1A	17976	0.879015	1.61646e-05	0.0560036		Eigenvector2	3021964_PAV	1A	17976	0.701774	0.000133844	0.153802		Eigenvector3	3021964_PAV	1A	17976	0.741645	0.000106287	0.129804		Eigenvector4	3021964_PAV	1A	17976	0.989147	2.50403e-07	0.00473916		Eigenvector5	3021964_PAV	1A	17976	0.793133	0.000169881	0.100654		Eigenvector6	3021964_PAV	1A	17976	0.405912	0.00165324	0.391568		Eigenvector7	3021964_PAV
Eigenvector1	1057454_SNP	1A	18008	0.184614	0.00158978	0.733736		Eigenvector2	1057454_SNP	1A	18008	0.946555	0.000100667	0.023854		Eigenvector3	1057454_SNP	1A	18008	0.0313071	0.00654685	1.50436		Eigenvector4	1057454_SNP	1A	18008	0.14239	0.00518653	0.846521		Eigenvector5	1057454_SNP	1A	18008	0.429506	0.00437923	0.367031		Eigenvector6	1057454_SNP	1A	18008	0.111127	0.0112485	0.954182		Eigenvector7	1057454_SNP
Eigenvector1	3028636_PAV	1A	18011	0.285699	0.000728344	0.544091		Eigenvector2	3028636_PAV	1A	18011	0.215919	0.00140325	0.665709		Eigenvector3	3028636_PAV	1A	18011	0.532232	0.000357446	0.273899		Eigenvector4	3028636_PAV	1A	18011	0.778268	0.0001009	0.108871		Eigenvector5	3028636_PAV	1A	18011	0.893394	4.45001e-05	0.048957		Eigenvector6	3028636_PAV	1A	18011	0.570317	0.000796439	0.243884		Eigenvector7	3028636_PAV
Eigenvector1	1090726_SNP	1A	18053	0.47617	0.0010678	0.322238		Eigenvector2	1090726_SNP	1A	18053	0.171854	0.00323656	0.764841		Eigenvector3	1090726_SNP	1A	18053	0.971545	5.54283e-05	0.0125369		Eigenvector4	1090726_SNP	1A	18053	0.599736	0.00135347	0.22204		Eigenvector5	1090726_SNP	1A	18053	0.831517	0.00094569	0.0801287		Eigenvector6	1090726_SNP	1A	18053	0.905237	0.000513758	0.0432376		Eigenvector7	1090726_SNP
Eigenvector1	1079178_SNP	1A	18085	0.424171	0.00117165	0.372459		Eigenvector2	1079178_SNP	1A	18085	0.317652	0.00210596	0.498049		Eigenvector3	1079178_SNP	1A	18085	0.263899	0.00203128	0.578561		Eigenvector4	1079178_SNP	1A	18085	0.374743	0.00201854	0.426266		Eigenvector5	1079178_SNP	1A	18085	0.536198	0.00220162	0.270674		Eigenvector6	1079178_SNP	1A	18085	0.777204	0.00120084	0.109465		Eigenvector7	1079178_SNP
Eigenvector1	1089724_SNP	1A	18128	0.0615075	0.0040349	1.21107		Eigenvector2	1089724_SNP	1A	18128	0.0501808	0.00551683	1.29946		Eigenvector3	1089724_SNP	1A	18128	0.226691	0.00286072	0.644565		Eigenvector4	1089724_SNP	1A	18128	0.458672	0.00206481	0.338498		Eigenvector5	1089724_SNP	1A	18128	0.679504	0.00198155	0.167808		Eigenvector6	1089724_SNP	1A	18128	0.111423	0.0113868	0.953024		Eigenvector7	1089724_SNP
Eigenvector1	1068218_PAV	1A	18128	0.506336	0.000277943	0.295562		Eigenvector2	1068218_PAV	1A	18128	0.302936	0.000977465	0.518649		Eigenvector3	1068218_PAV	1A	18128	0.99846	3.6004e-09	0.000669292		Eigenvector4	1068218_PAV	1A	18128	0.840346	5.24882e-05	0.075542		Eigenvector5	1068218_PAV	1A	18128	0.720055	0.000324259	0.142634		Eigenvector6	1068218_PAV	1A	18128	0.568741	0.000831631	0.245085		Eigenvector7	1068218_PAV
Eigenvector1	1088306_SNP	1A	18143	0.676073	0.000552316	0.170006		Eigenvector2	1088306_SNP	1A	18143	0.51352	0.00119793	0.289443		Eigenvector3	1088306_SNP	1A	18143	0.26233	0.00247809	0.581153		Eigenvector4	1088306_SNP	1A	18143	0.962097	8.9802e-05	0.0167813		Eigenvector5	1088306_SNP	1A	18143	0.915866	0.000445631	0.0381681		Eigenvector6	1088306_SNP	1A	18143	0.869034	0.000688055	0.0609633		Eigenvector7	1088306_SNP
Eigenvector1	1104621_PAV	1A	18165	0.760581	4.18143e-05	0.118854		Eigenvector2	1104621_PAV	1A	18165	0.648549	0.000197432	0.188057		Eigenvector3	1104621_PAV	1A	18165	0.124627	0.00158977	0.904389		Eigenvector4	1104621_PAV	1A	18165	0.31088	0.00121826	0.507407		Eigenvector5	1104621_PAV	1A	18165	0.244515	0.00344179	0.611695		Eigenvector6	1104621_PAV	1A	18165	0.0960198	0.00710958	1.01764		Eigenvector7	1104621_PAV
Eigenvector1	2322879_PAV	1A	18228	0.339649	0.000618959	0.46897		Eigenvector2	2322879_PAV	1A	18228	0.714945	0.000123134	0.145728		Eigenvector3	2322879_PAV	1A	18228	0.056073	0.00348571	1.25125		Eigenvector4	2322879_PAV	1A	18228	0.500838	0.000602176	0.300303		Eigenvector5	2322879_PAV	1A	18228	0.292118	0.0028542	0.534441		Eigenvector6	2322879_PAV	1A	18228	0.0535432	0.00967909	1.2713		Eigenvector7	2322879_PAV
Eigenvector1	998689_SNP	1A	18507	0.0256825	0.00391169	1.59036		Eigenvector2	998689_SNP	1A	18507	0.205836	0.00294902	0.686478		Eigenvector3	998689_SNP	1A	18507	0.227776	0.00289053	0.642491		Eigenvector4	998689_SNP	1A	18507	0.498493	0.00187205	0.302341		Eigenvector5	998689_SNP	1A	18507	0.748203	0.00150604	0.12598		Eigenvector6	998689_SNP	1A	18507	0.98881	5.8982e-05	0.00488722		Eigenvector7	998689_SNP
Eigenvector1	1124216_PAV	1A	18797	0.423569	0.000229995	0.373076		Eigenvector2	1089606_PAV	1A	18797	0.218723	0.00140997	0.660106		Eigenvector3	1089606_PAV	1A	18797	0.0948505	0.00276992	1.02296		Eigenvector4	1124216_PAV	1A	18797	0.351165	0.00113814	0.454489		Eigenvector5	1124216_PAV	1A	18797	0.390906	0.00194126	0.407927		Eigenvector6	1124216_PAV	1A	18797	0.351436	0.00218357	0.454154		Eigenvector7	1089606_PAV
Eigenvector1	1089606_PAV	1A	18797	0.784761	3.1044e-05	0.105262		Eigenvector2	1124216_PAV	1A	18797	0.580831	0.000301172	0.23595		Eigenvector3	1124216_PAV	1A	18797	0.853704	2.64136e-05	0.0686928		Eigenvector4	1089606_PAV	1A	18797	0.6704	0.000230476	0.173666		Eigenvector5	1089606_PAV	1A	18797	0.704907	0.000375949	0.151868		Eigenvector6	1089606_PAV	1A	18797	0.634021	0.00059603	0.197896		Eigenvector7	1124216_PAV
Eigenvector1	3936585_PAV	1A	18810	0.410521	0.000251079	0.386665		Eigenvector2	3936585_PAV	1A	18810	0.106087	0.00137496	0.974339		Eigenvector3	3936585_PAV	1A	18810	0.344354	0.000837326	0.462995		Eigenvector4	3936585_PAV	1A	18810	0.849692	4.66133e-05	0.0707386		Eigenvector5	3936585_PAV	1A	18810	0.786585	0.000187776	0.104254		Eigenvector6	3936585_PAV	1A	18810	0.399062	0.00190518	0.398959		Eigenvector7	3936585_PAV
Eigenvector1	3937662_PAV	1A	18810	0.410521	0.000251079	0.386665		Eigenvector2	3937662_PAV	1A	18810	0.106087	0.00137496	0.974339		Eigenvector3	3937662_PAV	1A	18810	0.344354	0.000837326	0.462995		Eigenvector4	3937662_PAV	1A	18810	0.849692	4.66133e-05	0.0707386		Eigenvector5	3937662_PAV	1A	18810	0.786585	0.000187776	0.104254		Eigenvector6	3937662_PAV	1A	18810	0.399062	0.00190518	0.398959		Eigenvector7	3937662_PAV
Eigenvector1	3949314_PAV	1A	18810	0.410521	0.000251079	0.386665		Eigenvector2	3949314_PAV	1A	18810	0.106087	0.00137496	0.974339		Eigenvector3	3949314_PAV	1A	18810	0.344354	0.000837326	0.462995		Eigenvector4	3949314_PAV	1A	18810	0.849692	4.66133e-05	0.0707386		Eigenvector5	3949314_PAV	1A	18810	0.786585	0.000187776	0.104254		Eigenvector6	3949314_PAV	1A	18810	0.399062	0.00190518	0.398959		Eigenvector7	3949314_PAV
Eigenvector1	1864148_SNP	1A	18869	0.494493	0.00099216	0.30584		Eigenvector2	1864148_SNP	1A	18869	0.819752	0.000362735	0.0863175		Eigenvector3	1864148_SNP	1A	18869	0.0407775	0.00618806	1.38958		Eigenvector4	1864148_SNP	1A	18869	0.237397	0.00378159	0.624526		Eigenvector5	1864148_SNP	1A	18869	0.332455	0.00562793	0.478267		Eigenvector6	1864148_SNP	1A	18869	0.0688189	0.0137385	1.16229		Eigenvector7	1864148_SNP
Eigenvector1	3950051_PAV	1A	18955	0.941099	3.38951e-06	0.0263649		Eigenvector2	3950051_PAV	1A	18955	0.147279	0.00196316	0.831859		Eigenvector3	3950051_PAV	1A	18955	0.949038	3.90112e-06	0.0227164		Eigenvector4	3950051_PAV	1A	18955	0.979857	7.57732e-07	0.00883729		Eigenvector5	3950051_PAV	1A	18955	0.371546	0.00200672	0.429988		Eigenvector6	3950051_PAV	1A	18955	0.193989	0.00416019	0.712222		Eigenvector7	3950051_PAV
Eigenvector1	1255608_PAV	1A	19163	0.228499	0.00104539	0.641115		Eigenvector2	4410670_PAV	1A	19163	0.231806	0.00107112	0.634875		Eigenvector3	1255608_PAV	1A	19163	0.0208146	0.00502568	1.68163		Eigenvector4	4410670_PAV	1A	19163	0.050739	0.00507437	1.29466		Eigenvector5	4410670_PAV	1A	19163	0.0808159	0.00798759	1.0925		Eigenvector6	1255608_PAV	1A	19163	0.0482379	0.0101906	1.31661		Eigenvector7	4410670_PAV
Eigenvector1	4410670_PAV	1A	19163	0.612332	0.000177917	0.213013		Eigenvector2	4410935_PAV	1A	19163	0.231806	0.00107112	0.634875		Eigenvector3	4410670_PAV	1A	19163	0.213142	0.00152732	0.67133		Eigenvector4	4410935_PAV	1A	19163	0.050739	0.00507437	1.29466		Eigenvector5	4410935_PAV	1A	19163	0.0808159	0.00798759	1.0925		Eigenvector6	4410670_PAV	1A	19163	0.869175	7.12748e-05	0.0608929		Eigenvector7	4410935_PAV
Eigenvector1	4410935_PAV	1A	19163	0.612332	0.000177917	0.213013		Eigenvector2	1255608_PAV	1A	19163	0.695038	0.000143012	0.157991		Eigenvector3	4410935_PAV	1A	19163	0.213142	0.00152732	0.67133		Eigenvector4	1255608_PAV	1A	19163	0.251159	0.00158568	0.600051		Eigenvector5	1255608_PAV	1A	19163	0.179838	0.0046117	0.745119		Eigenvector6	4410935_PAV	1A	19163	0.869175	7.12748e-05	0.0608929		Eigenvector7	1255608_PAV
Eigenvector1	3532646_PAV	1A	19182	0.0481529	0.00279104	1.31738		Eigenvector2	1129835_PAV	1A	19182	0.0594749	0.00330903	1.22567		Eigenvector3	4406210_PAV	1A	19182	0.00395469	0.00810452	2.40289		Eigenvector4	4407145_PAV	1A	19182	0.0597873	0.00478674	1.22339		Eigenvector5	1129835_PAV	1A	19182	0.105416	0.00668737	0.977095		Eigenvector6	4406210_PAV	1A	19182	0.250511	0.00346963	0.601173		Eigenvector7	3935125_PAV
Eigenvector1	4407106_PAV	1A	19182	0.136208	0.00153114	0.865799		Eigenvector2	3935125_PAV	1A	19182	0.106087	0.00137496	0.974339		Eigenvector3	4407145_PAV	1A	19182	0.20213	0.00161547	0.69437		Eigenvector4	4407633_PAV	1A	19182	0.0781605	0.0034066	1.10701		Eigenvector5	4395827_PAV	1A	19182	0.286037	0.00285497	0.543578		Eigenvector6	3935125_PAV	1A	19182	0.399062	0.00190518	0.398959		Eigenvector7	4407633_PAV
Eigenvector1	4395827_PAV	1A	19182	0.211193	0.000737935	0.675322		Eigenvector2	4407145_PAV	1A	19182	0.163429	0.00173865	0.78667		Eigenvector3	4395827_PAV	1A	19182	0.217557	0.00148852	0.662427		Eigenvector4	1129835_PAV	1A	19182	0.219997	0.00186757	0.657583		Eigenvector5	4406210_PAV	1A	19182	0.424463	0.00164491	0.37216		Eigenvector6	3532646_PAV	1A	19182	0.481252	0.00127563	0.317628		Eigenvector7	3532646_PAV
Eigenvector1	4406210_PAV	1A	19182	0.244964	0.000371443	0.610897		Eigenvector2	4407633_PAV	1A	19182	0.218432	0.00135896	0.660684		Eigenvector3	4407633_PAV	1A	19182	0.219774	0.00147708	0.658024		Eigenvector4	4395827_PAV	1A	19182	0.425211	0.000830859	0.371395		Eigenvector5	1013786_SNP	1A	19182	0.746028	0.00150219	0.127245		Eigenvector6	1013786_SNP	1A	19182	0.491637	0.00366984	0.308355		Eigenvector7	1129835_PAV
Eigenvector1	3935125_PAV	1A	19182	0.410521	0.000251079	0.386665		Eigenvector2	4407694_PAV	1A	19182	0.289626	0.000926948	0.538163		Eigenvector3	1129835_PAV	1A	19182	0.327226	0.000908979	0.485152		Eigenvector4	4406210_PAV	1A	19182	0.634098	0.000284776	0.197843		Eigenvector5	3935125_PAV	1A	19182	0.786585	0.000187776	0.104254		Eigenvector6	4407145_PAV	1A	19182	0.559844	0.000761433	0.251933		Eigenvector7	4407145_PAV
Eigenvector1	1013786_SNP	1A	19182	0.410521	0.0012818	0.386665		Eigenvector2	4409129_PAV	1A	19182	0.289626	0.000926948	0.538163		Eigenvector3	3935125_PAV	1A	19182	0.344354	0.000837326	0.462995		Eigenvector4	3935125_PAV	1A	19182	0.849692	4.66133e-05	0.0707386		Eigenvector5	4407633_PAV	1A	19182	0.80727	0.000143421	0.0929811		Eigenvector6	4407633_PAV	1A	19182	0.60113	0.000631072	0.221032		Eigenvector7	4395827_PAV
Eigenvector1	4407633_PAV	1A	19182	0.525223	0.000143199	0.279656		Eigenvector2	4409160_PAV	1A	19182	0.289626	0.000926948	0.538163		Eigenvector3	4407694_PAV	1A	19182	0.475116	0.000483602	0.323201		Eigenvector4	4407106_PAV	1A	19182	0.849824	4.67094e-05	0.0706709		Eigenvector5	4407106_PAV	1A	19182	0.835159	0.000111614	0.0782306		Eigenvector6	4407106_PAV	1A	19182	0.602225	0.000718208	0.220241		Eigenvector7	4407106_PAV
Eigenvector1	4407145_PAV	1A	19182	0.739584	7.20807e-05	0.131013		Eigenvector2	4409809_PAV	1A	19182	0.289626	0.000926948	0.538163		Eigenvector3	4409129_PAV	1A	19182	0.475116	0.000483602	0.323201		Eigenvector4	3532646_PAV	1A	19182	0.92133	1.30606e-05	0.0355848		Eigenvector5	3532646_PAV	1A	19182	0.875981	5.99057e-05	0.0575051		Eigenvector6	4395827_PAV	1A	19182	0.671373	0.000466389	0.173036		Eigenvector7	4407694_PAV
Eigenvector1	4407694_PAV	1A	19182	0.943045	3.73053e-06	0.0254675		Eigenvector2	4407106_PAV	1A	19182	0.391708	0.000712814	0.407038		Eigenvector3	4409160_PAV	1A	19182	0.475116	0.000483602	0.323201		Eigenvector4	4407694_PAV	1A	19182	0.958147	2.89963e-06	0.0185677		Eigenvector5	4407694_PAV	1A	19182	0.938524	1.56221e-05	0.0275547		Eigenvector6	1129835_PAV	1A	19182	0.74278	0.000266907	0.12914		Eigenvector7	4409129_PAV
Eigenvector1	4409129_PAV	1A	19182	0.943045	3.73053e-06	0.0254675		Eigenvector2	4406210_PAV	1A	19182	0.417639	0.000605626	0.379199		Eigenvector3	4409809_PAV	1A	19182	0.475116	0.000483602	0.323201		Eigenvector4	4409129_PAV	1A	19182	0.958147	2.89963e-06	0.0185677		Eigenvector5	4409129_PAV	1A	19182	0.938524	1.56221e-05	0.0275547		Eigenvector6	4407694_PAV	1A	19182	0.951437	9.48036e-06	0.0216202		Eigenvector7	4409160_PAV
Eigenvector1	4409160_PAV	1A	19182	0.943045	3.73053e-06	0.0254675		Eigenvector2	3532646_PAV	1A	19182	0.512715	0.000406495	0.290124		Eigenvector3	4407106_PAV	1A	19182	0.49556	0.000452859	0.304904		Eigenvector4	4409160_PAV	1A	19182	0.958147	2.89963e-06	0.0185677		Eigenvector5	4409160_PAV	1A	19182	0.938524	1.56221e-05	0.0275547		Eigenvector6	4409129_PAV	1A	19182	0.951437	9.48036e-06	0.0216202		Eigenvector7	4409809_PAV
Eigenvector1	4409809_PAV	1A	19182	0.943045	3.73053e-06	0.0254675		Eigenvector2	4395827_PAV	1A	19182	0.688728	0.000149859	0.161952		Eigenvector3	3532646_PAV	1A	19182	0.85581	3.20187e-05	0.0676224		Eigenvector4	4409809_PAV	1A	19182	0.958147	2.89963e-06	0.0185677		Eigenvector5	4409809_PAV	1A	19182	0.938524	1.56221e-05	0.0275547		Eigenvector6	4409160_PAV	1A	19182	0.951437	9.48036e-06	0.0216202		Eigenvector7	4406210_PAV
Eigenvector1	1129835_PAV	1A	19182	0.986171	1.63166e-07	0.00604773		Eigenvector2	1013786_SNP	1A	19182	0.786006	0.000440751	0.104574		Eigenvector3	1013786_SNP	1A	19182	0.93934	0.000120167	0.0271772		Eigenvector4	1013786_SNP	1A	19182	0.98551	3.85879e-05	0.00633875		Eigenvector5	4407145_PAV	1A	19182	0.976773	2.21371e-06	0.0102063		Eigenvector6	4409809_PAV	1A	19182	0.951437	9.48036e-06	0.0216202		Eigenvector7	1013786_SNP
Eigenvector1	4411851_PAV	1A	19367	0.734858	7.42487e-05	0.133796		Eigenvector2	4411851_PAV	1A	19367	0.894969	1.61799e-05	0.0481921		Eigenvector3	4411851_PAV	1A	19367	0.74222	0.000103522	0.129467		Eigenvector4	4411851_PAV	1A	19367	0.126366	0.00313355	0.898369		Eigenvector5	4411851_PAV	1A	19367	0.188211	0.00439694	0.725356		Eigenvector6	4411851_PAV	1A	19367	0.991853	2.64602e-07	0.00355274		Eigenvector7	4411851_PAV
Eigenvector1	3020509_PAV	1A	19466	0.17356	0.000595296	0.76055		Eigenvector2	3570059_SNP	1A	19466	0.0137091	0.00802063	1.86299		Eigenvector3	1065681_SNP	1A	19466	0.239895	0.00176132	0.619978		Eigenvector4	1065681_SNP	1A	19466	0.298941	0.00307542	0.524414		Eigenvector5	3020509_PAV	1A	19466	0.264583	0.00306737	0.577439		Eigenvector6	1065681_SNP	1A	19466	0.378239	0.00490385	0.422234		Eigenvector7	3020509_PAV
Eigenvector1	3533723_PAV	1A	19466	0.40657	0.000474112	0.390865		Eigenvector2	3020509_PAV	1A	19466	0.393637	0.000685513	0.404905		Eigenvector3	3533723_PAV	1A	19466	0.282073	0.00109239	0.549638		Eigenvector4	3020509_PAV	1A	19466	0.795616	7.39342e-05	0.0992963		Eigenvector5	3533723_PAV	1A	19466	0.300506	0.0028081	0.522147		Eigenvector6	3533723_PAV	1A	19466	0.493368	0.00120126	0.306829		Eigenvector7	1065681_SNP
Eigenvector1	1065681_SNP	1A	19466	0.765711	0.000251088	0.115935		Eigenvector2	3533723_PAV	1A	19466	0.420224	0.000618364	0.376519		Eigenvector3	3020509_PAV	1A	19466	0.33671	0.00084571	0.472744		Eigenvector4	3533723_PAV	1A	19466	0.898645	1.85692e-05	0.0464118		Eigenvector5	1065681_SNP	1A	19466	0.965136	0.000183067	0.0154116		Eigenvector6	3020509_PAV	1A	19466	0.6668	0.000470777	0.176004		Eigenvector7	3533723_PAV
Eigenvector1	3570059_SNP	1A	19466	0.798969	0.000322037	0.0974701		Eigenvector2	1065681_SNP	1A	19466	0.595231	0.000809538	0.225315		Eigenvector3	3570059_SNP	1A	19466	0.432117	0.00147768	0.364399		Eigenvector4	3570059_SNP	1A	19466	0.905871	0.00026098	0.0429337		Eigenvector5	3570059_SNP	1A	19466	0.969192	0.000147529	0.0135901		Eigenvector6	3570059_SNP	1A	19466	0.962992	0.000186009	0.0163774		Eigenvector7	3570059_SNP
Eigenvector1	3027986_PAV	1A	19819	0.268696	0.000678778	0.570738		Eigenvector2	3027986_PAV	1A	19819	0.747725	9.64321e-05	0.126258		Eigenvector3	3027986_PAV	1A	19819	0.032867	0.00381133	1.48324		Eigenvector4	3027986_PAV	1A	19819	0.285003	0.00112007	0.545151		Eigenvector5	3027986_PAV	1A	19819	0.457822	0.000960524	0.339303		Eigenvector6	3027986_PAV	1A	19819	0.03453	0.0102844	1.4618		Eigenvector7	3027986_PAV
Eigenvector1	1119171_SNP	1A	19831	0.611431	0.000413717	0.213653		Eigenvector2	1119171_SNP	1A	19831	0.343926	0.00183788	0.463534		Eigenvector3	1119171_SNP	1A	19831	0.0205925	0.00683709	1.68629		Eigenvector4	1119171_SNP	1A	19831	0.401721	0.00241252	0.396075		Eigenvector5	1094064_SNP	1A	19831	0.382719	0.00508523	0.41712		Eigenvector6	1119171_SNP	1A	19831	0.0579784	0.0140192	1.23673		Eigenvector7	1094064_SNP
Eigenvector1	1094064_SNP	1A	19831	0.700487	0.000482006	0.1546		Eigenvector2	1094064_SNP	1A	19831	0.810959	0.000194634	0.0910013		Eigenvector3	1094064_SNP	1A	19831	0.111437	0.00321197	0.952971		Eigenvector4	1094064_SNP	1A	19831	0.736597	0.000722372	0.13277		Eigenvector5	1119171_SNP	1A	19831	0.925028	0.000404034	0.0338453		Eigenvector6	1094064_SNP	1A	19831	0.428846	0.00454148	0.367699		Eigenvector7	1119171_SNP
Eigenvector1	1386208_SNP	1A	19978	0.866872	0.000143097	0.0620452		Eigenvector2	1386208_SNP	1A	19978	0.825502	0.000361762	0.0832818		Eigenvector3	1386208_SNP	1A	19978	0.0436663	0.00514046	1.35985		Eigenvector4	1386208_SNP	1A	19978	0.714613	0.000582542	0.145929		Eigenvector5	1386208_SNP	1A	19978	0.844502	0.000964733	0.0733992		Eigenvector6	1386208_SNP	1A	19978	0.803088	0.00123768	0.0952368		Eigenvector7	1386208_SNP
Eigenvector1	1368884_SNP	1A	20000	0.139268	0.00281791	0.856149		Eigenvector2	1368884_SNP	1A	20000	0.373072	0.00180138	0.428207		Eigenvector3	1368884_SNP	1A	20000	0.294591	0.00224315	0.53078		Eigenvector4	1368884_SNP	1A	20000	0.615615	0.00127763	0.210691		Eigenvector5	1368884_SNP	1A	20000	0.733238	0.00155181	0.134755		Eigenvector6	1368884_SNP	1A	20000	0.729897	0.00162763	0.136738		Eigenvector7	1368884_SNP
Eigenvector1	3945356_PAV	1A	20020	0.296304	0.000598188	0.528262		Eigenvector2	3938648_PAV	1A	20020	0.327907	0.000841725	0.484249		Eigenvector3	3945356_PAV	1A	20020	0.0447624	0.00345289	1.34909		Eigenvector4	3945356_PAV	1A	20020	0.0185202	0.00747105	1.73235		Eigenvector5	3938648_PAV	1A	20020	0.144392	0.00560509	0.840456		Eigenvector6	3945356_PAV	1A	20020	0.221365	0.00389996	0.654891		Eigenvector7	3945356_PAV
Eigenvector1	3938648_PAV	1A	20020	0.88507	1.50066e-05	0.0530221		Eigenvector2	3945356_PAV	1A	20020	0.577257	0.000235797	0.238631		Eigenvector3	3938648_PAV	1A	20020	0.652738	0.000181087	0.185261		Eigenvector4	3938648_PAV	1A	20020	0.475857	0.000668667	0.322523		Eigenvector5	3945356_PAV	1A	20020	0.792667	0.000174954	0.100909		Eigenvector6	3938648_PAV	1A	20020	0.923065	2.46917e-05	0.0347678		Eigenvector7	3938648_PAV
Eigenvector1	3024760_SNP	1A	20023	0.888492	0.000110685	0.0513464		Eigenvector2	3024760_SNP	1A	20023	0.402727	0.0016045	0.394989		Eigenvector3	3024760_SNP	1A	20023	0.823941	0.00023288	0.0841038		Eigenvector4	3024760_SNP	1A	20023	0.299302	0.00257561	0.52389		Eigenvector5	3024760_SNP	1A	20023	0.838927	0.000952917	0.0762759		Eigenvector6	3024760_SNP	1A	20023	0.17913	0.00788356	0.746832		Eigenvector7	3024760_SNP
Eigenvector1	3021352_SNP	1A	20033	0.0218925	0.00554376	1.65971		Eigenvector2	3021352_SNP	1A	20033	0.176728	0.00319181	0.752695		Eigenvector3	3938685_PAV	1A	20033	0.00588189	0.00621135	2.23048		Eigenvector4	4010185_PAV	1A	20033	0.0400617	0.00539965	1.39727		Eigenvector5	3021352_SNP	1A	20033	0.427302	0.00430796	0.369265		Eigenvector6	4010185_PAV	1A	20033	0.052831	0.00982031	1.27711		Eigenvector7	4010185_PAV
Eigenvector1	3938685_PAV	1A	20033	0.460273	0.000292706	0.336985		Eigenvector2	3938685_PAV	1A	20033	0.277247	0.00109182	0.557133		Eigenvector3	4010185_PAV	1A	20033	0.00665665	0.00679829	2.17674		Eigenvector4	3938685_PAV	1A	20033	0.10475	0.00340337	0.979848		Eigenvector5	3948363_PAV	1A	20033	0.458629	0.00140646	0.338539		Eigenvector6	3938685_PAV	1A	20033	0.094464	0.00716381	1.02473		Eigenvector7	3938685_PAV
Eigenvector1	3948363_PAV	1A	20033	0.891632	1.35446e-05	0.0498144		Eigenvector2	3948363_PAV	1A	20033	0.497768	0.000431662	0.302973		Eigenvector3	3948363_PAV	1A	20033	0.330217	0.000866373	0.481201		Eigenvector4	3021352_SNP	1A	20033	0.143852	0.00513616	0.842083		Eigenvector5	3950165_PAV	1A	20033	0.458629	0.00140646	0.338539		Eigenvector6	3948363_PAV	1A	20033	0.467337	0.00130991	0.330369		Eigenvector7	3021352_SNP
Eigenvector1	3950165_PAV	1A	20033	0.891632	1.35446e-05	0.0498144		Eigenvector2	3950165_PAV	1A	20033	0.497768	0.000431662	0.302973		Eigenvector3	3950165_PAV	1A	20033	0.330217	0.000866373	0.481201		Eigenvector4	3948363_PAV	1A	20033	0.160711	0.00203401	0.793955		Eigenvector5	4010185_PAV	1A	20033	0.648671	0.000533166	0.187975		Eigenvector6	3950165_PAV	1A	20033	0.467337	0.00130991	0.330369		Eigenvector7	3948363_PAV
Eigenvector1	4010185_PAV	1A	20033	0.922113	6.83071e-06	0.0352157		Eigenvector2	4010185_PAV	1A	20033	0.52713	0.000353355	0.278082		Eigenvector3	3021352_SNP	1A	20033	0.713259	0.000642942	0.146753		Eigenvector4	3950165_PAV	1A	20033	0.160711	0.00203401	0.793955		Eigenvector5	3938685_PAV	1A	20033	0.840078	0.000105521	0.0756805		Eigenvector6	3021352_SNP	1A	20033	0.929749	0.000363712	0.0316342		Eigenvector7	3950165_PAV
Eigenvector1	3935598_PAV	1A	20081	0.597466	0.000161049	0.223687		Eigenvector2	3935598_PAV	1A	20081	0.691866	0.000153412	0.159978		Eigenvector3	3935598_PAV	1A	20081	0.876398	2.39032e-05	0.0572985		Eigenvector4	3935598_PAV	1A	20081	0.643929	0.000297562	0.191162		Eigenvector5	3935598_PAV	1A	20081	0.626326	0.000588476	0.2032		Eigenvector6	3935598_PAV	1A	20081	0.260954	0.00318337	0.583436		Eigenvector7	3935598_PAV
Eigenvector1	2264291_SNP	1A	20115	0.529408	0.000907221	0.276209		Eigenvector2	2264291_SNP	1A	20115	0.272694	0.00245254	0.564324		Eigenvector3	2264291_SNP	1A	20115	0.0454702	0.00591748	1.34227		Eigenvector4	2264291_SNP	1A	20115	0.399726	0.00236874	0.398237		Eigenvector5	2264291_SNP	1A	20115	0.270876	0.00671341	0.567229		Eigenvector6	2264291_SNP	1A	20115	0.127586	0.0106747	0.894197		Eigenvector7	2264291_SNP
Eigenvector1	1121173_PAV	1A	20144	0.109818	0.00138014	0.959325		Eigenvector2	1259303_SNP	1A	20144	0.00238742	0.0111492	2.62207		Eigenvector3	1121173_PAV	1A	20144	0.00428924	0.00803255	2.36762		Eigenvector4	1012168_PAV	1A	20144	0.0908843	0.00375283	1.04151		Eigenvector5	1120651_SNP	1A	20144	0.0946818	0.0117937	1.02373		Eigenvector6	1125646_PAV	1A	20144	0.0313943	0.0124442	1.50315		Eigenvector7	4004619_PAV
Eigenvector1	1120651_SNP	1A	20144	0.181849	0.00249429	0.740288		Eigenvector2	1098230_PAV	1A	20144	0.184404	0.00166081	0.734229		Eigenvector3	1099504_PAV	1A	20144	0.0201787	0.00557665	1.69511		Eigenvector4	1099504_PAV	1A	20144	0.094794	0.00378008	1.02322		Eigenvector5	1121173_PAV	1A	20144	0.122267	0.00524351	0.91269		Eigenvector6	1121173_PAV	1A	20144	0.037001	0.0105561	1.43179		Eigenvector7	1012168_PAV
Eigenvector1	1127283_SNP	1A	20144	0.226387	0.00105748	0.645148		Eigenvector2	1127283_SNP	1A	20144	0.469613	0.00143402	0.32826		Eigenvector3	1098230_PAV	1A	20144	0.0221781	0.00517344	1.65408		Eigenvector4	1125881_SNP	1A	20144	0.122127	0.00512696	0.91319		Eigenvector5	1099504_PAV	1A	20144	0.208859	0.0041953	0.680147		Eigenvector6	4004619_PAV	1A	20144	0.0446859	0.0105346	1.34983		Eigenvector7	1098230_PAV
Eigenvector1	1098230_PAV	1A	20144	0.239602	0.000567291	0.620509		Eigenvector2	1012168_PAV	1A	20144	0.477063	0.000477814	0.321424		Eigenvector3	999895_SNP	1A	20144	0.0292986	0.00342721	1.53315		Eigenvector4	999895_SNP	1A	20144	0.167642	0.00470051	0.775616		Eigenvector5	1116758_PAV	1A	20144	0.300422	0.00261033	0.522268		Eigenvector6	1116758_PAV	1A	20144	0.0527653	0.00964107	1.27765		Eigenvector7	1120651_SNP
Eigenvector1	1125646_PAV	1A	20144	0.240146	0.000578342	0.619525		Eigenvector2	1125646_PAV	1A	20144	0.540688	0.000364896	0.267053		Eigenvector3	1125646_PAV	1A	20144	0.0353799	0.00352562	1.45124		Eigenvector4	1125646_PAV	1A	20144	0.186636	0.00209134	0.729004		Eigenvector5	1259303_SNP	1A	20144	0.426257	0.00432429	0.370329		Eigenvector6	1120651_SNP	1A	20144	0.0708963	0.0127455	1.14938		Eigenvector7	1127283_SNP
Eigenvector1	1116758_PAV	1A	20144	0.355474	0.000601454	0.449193		Eigenvector2	1099504_PAV	1A	20144	0.595769	0.0002011	0.224922		Eigenvector3	1125881_SNP	1A	20144	0.0406777	0.00525907	1.39064		Eigenvector4	1121173_PAV	1A	20144	0.229427	0.00191512	0.639355		Eigenvector5	999895_SNP	1A	20144	0.492854	0.00373271	0.307281		Eigenvector6	1099504_PAV	1A	20144	0.0773015	0.00763196	1.11181		Eigenvector7	1259303_SNP
Eigenvector1	4004619_PAV	1A	20144	0.387774	0.000396326	0.411421		Eigenvector2	4004619_PAV	1A	20144	0.672846	0.000167591	0.172084		Eigenvector3	1120651_SNP	1A	20144	0.0413775	0.00642348	1.38324		Eigenvector4	1098230_PAV	1A	20144	0.339509	0.0012233	0.469148		Eigenvector5	1098230_PAV	1A	20144	0.507815	0.00105598	0.294295		Eigenvector6	1125881_SNP	1A	20144	0.110131	0.0122678	0.95809		Eigenvector7	1121173_PAV
Eigenvector1	1012168_PAV	1A	20144	0.483213	0.000328227	0.315861		Eigenvector2	1120651_SNP	1A	20144	0.692066	0.000678968	0.159853		Eigenvector3	1116758_PAV	1A	20144	0.0574287	0.00339341	1.24087		Eigenvector4	1116758_PAV	1A	20144	0.523231	0.000536663	0.281306		Eigenvector5	1125646_PAV	1A	20144	0.564643	0.000875451	0.248226		Eigenvector6	999895_SNP	1A	20144	0.111467	0.010684	0.952852		Eigenvector7	1116758_PAV
Eigenvector1	1099504_PAV	1A	20144	0.588847	0.000168223	0.229997		Eigenvector2	1116758_PAV	1A	20144	0.71873	0.000119492	0.143434		Eigenvector3	1012168_PAV	1A	20144	0.153262	0.00163418	0.814566		Eigenvector4	1259303_SNP	1A	20144	0.651396	0.000988328	0.186155		Eigenvector5	1127283_SNP	1A	20144	0.758146	0.00149154	0.120247		Eigenvector6	1012168_PAV	1A	20144	0.245213	0.00355167	0.610456		Eigenvector7	1125881_SNP
Eigenvector1	999895_SNP	1A	20144	0.75695	0.000405059	0.120933		Eigenvector2	999895_SNP	1A	20144	0.745107	0.000333281	0.127781		Eigenvector3	1127283_SNP	1A	20144	0.207926	0.00311442	0.682092		Eigenvector4	1127283_SNP	1A	20144	0.691895	0.000904092	0.15996		Eigenvector5	1125881_SNP	1A	20144	0.770975	0.001378	0.11296		Eigenvector6	1098230_PAV	1A	20144	0.439151	0.00156373	0.357386		Eigenvector7	1099504_PAV
Eigenvector1	1125881_SNP	1A	20144	0.82819	6.08253e-05	0.0818701		Eigenvector2	1125881_SNP	1A	20144	0.848476	0.000308604	0.0713604		Eigenvector3	4004619_PAV	1A	20144	0.562403	0.000269962	0.249953		Eigenvector4	1120651_SNP	1A	20144	0.727388	0.000796987	0.138234		Eigenvector5	1012168_PAV	1A	20144	0.773167	0.000215406	0.111727		Eigenvector6	1127283_SNP	1A	20144	0.640973	0.00217295	0.19316		Eigenvector7	1125646_PAV
Eigenvector1	1259303_SNP	1A	20144	0.949825	6.63333e-05	0.0223565		Eigenvector2	1121173_PAV	1A	20144	0.987074	2.45788e-07	0.00565047		Eigenvector3	1259303_SNP	1A	20144	0.9634	7.22792e-05	0.0161934		Eigenvector4	4004619_PAV	1A	20144	0.881149	2.97274e-05	0.0549505		Eigenvector5	4004619_PAV	1A	20144	0.882317	5.55684e-05	0.0543755		Eigenvector6	1259303_SNP	1A	20144	0.78196	0.00121588	0.106815		Eigenvector7	999895_SNP
Eigenvector1	2263451_SNP	1A	20172	0.128671	0.00294751	0.890521		Eigenvector2	2263451_SNP	1A	20172	0.425914	0.00156163	0.370678		Eigenvector3	2263451_SNP	1A	20172	0.748239	0.000540566	0.12596		Eigenvector4	2263451_SNP	1A	20172	0.834507	0.000471805	0.0785702		Eigenvector5	2263451_SNP	1A	20172	0.931056	0.000357014	0.0310243		Eigenvector6	2263451_SNP	1A	20172	0.988594	5.67683e-05	0.00498212		Eigenvector7	2263451_SNP
Eigenvector1	3064684_SNP	1A	20240	0.24163	0.00199511	0.616849		Eigenvector2	3064684_SNP	1A	20240	0.54174	0.00112824	0.266209		Eigenvector3	3064684_SNP	1A	20240	0.030616	0.0066121	1.51405		Eigenvector4	3064684_SNP	1A	20240	0.143884	0.00501779	0.841987		Eigenvector5	3064684_SNP	1A	20240	0.418176	0.00444836	0.378641		Eigenvector6	3064684_SNP	1A	20240	0.0991012	0.0117013	1.00392		Eigenvector7	3064684_SNP
Eigenvector1	3064790_PAV	1A	20258	0.609483	0.000192247	0.215039		Eigenvector2	3064790_PAV	1A	20258	0.892428	1.70145e-05	0.049427		Eigenvector3	3064790_PAV	1A	20258	0.587305	0.000288332	0.231136		Eigenvector4	3064790_PAV	1A	20258	0.707839	0.000190321	0.150066		Eigenvector5	3064790_PAV	1A	20258	0.358688	0.00205298	0.445283		Eigenvector6	3064790_PAV	1A	20258	0.0157605	0.0143609	1.80243		Eigenvector7	3064790_PAV
Eigenvector1	987549_SNP	1A	20417	0.0104102	0.00667341	1.98254		Eigenvector2	987549_SNP	1A	20417	0.10338	0.00427185	0.985565		Eigenvector3	987549_SNP	1A	20417	0.573338	0.000987752	0.241589		Eigenvector4	987549_SNP	1A	20417	0.225038	0.00376537	0.647743		Eigenvector5	987549_SNP	1A	20417	0.22597	0.00761144	0.64595		Eigenvector6	987549_SNP	1A	20417	0.458906	0.00395844	0.338277		Eigenvector7	987549_SNP
Eigenvector1	1128210_PAV	1A	20443	0.243775	0.000905221	0.61301		Eigenvector2	1128210_PAV	1A	20443	0.74589	9.72243e-05	0.127325		Eigenvector3	1128210_PAV	1A	20443	0.0132569	0.00574206	1.87756		Eigenvector4	1128210_PAV	1A	20443	0.107023	0.0035702	0.970522		Eigenvector5	1128210_PAV	1A	20443	0.162448	0.00487549	0.789284		Eigenvector6	1128210_PAV	1A	20443	0.0444044	0.0107846	1.35257		Eigenvector7	1128210_PAV
Eigenvector1	3946318_PAV	1A	20527	0.442268	0.000360056	0.354315		Eigenvector2	3946318_PAV	1A	20527	0.265666	0.00114101	0.575664		Eigenvector3	3946318_PAV	1A	20527	0.00425487	0.00749497	2.37111		Eigenvector4	3946318_PAV	1A	20527	0.0381087	0.00581674	1.41898		Eigenvector5	3946318_PAV	1A	20527	0.742744	0.000278715	0.129161		Eigenvector6	3946318_PAV	1A	20527	0.0310497	0.0123346	1.50794		Eigenvector7	3946318_PAV
Eigenvector1	4396841_PAV	1A	20550	0.440578	0.000420107	0.355977		Eigenvector2	2277124_PAV	1A	20550	0.215691	0.00141805	0.666167		Eigenvector3	4405527_PAV	1A	20550	0.011163	0.00635151	1.95222		Eigenvector4	1229143_PAV	1A	20550	0.216773	0.00179677	0.663995		Eigenvector5	4405527_PAV	1A	20550	0.148978	0.00553499	0.826878		Eigenvector6	4396841_PAV	1A	20550	0.0360187	0.0116866	1.44347		Eigenvector7	1229143_PAV
Eigenvector1	4405527_PAV	1A	20550	0.455146	0.00024441	0.34185		Eigenvector2	4396841_PAV	1A	20550	0.661223	0.000175283	0.179652		Eigenvector3	3956455_PAV	1A	20550	0.0168088	0.00570964	1.77446		Eigenvector4	3956455_PAV	1A	20550	0.267014	0.00106673	0.573465		Eigenvector5	1229143_PAV	1A	20550	0.249757	0.00317945	0.602482		Eigenvector6	4405527_PAV	1A	20550	0.0603369	0.0090651	1.21942		Eigenvector7	2277124_PAV
Eigenvector1	3956455_PAV	1A	20550	0.47345	0.000199977	0.324726		Eigenvector2	3956455_PAV	1A	20550	0.70581	0.000138475	0.151312		Eigenvector3	4396841_PAV	1A	20550	0.0656845	0.00330093	1.18254		Eigenvector4	2277124_PAV	1A	20550	0.275236	0.00142991	0.560295		Eigenvector5	3956455_PAV	1A	20550	0.393163	0.00192747	0.405427		Eigenvector6	2277124_PAV	1A	20550	0.0787285	0.00815218	1.10387		Eigenvector7	4396841_PAV
Eigenvector1	2277124_PAV	1A	20550	0.501606	0.000187318	0.299638		Eigenvector2	4405527_PAV	1A	20550	0.725969	0.000105889	0.139082		Eigenvector3	2277124_PAV	1A	20550	0.0754537	0.00307314	1.12232		Eigenvector4	4396841_PAV	1A	20550	0.353993	0.00100577	0.451006		Eigenvector5	4396841_PAV	1A	20550	0.614785	0.000657576	0.211277		Eigenvector6	3956455_PAV	1A	20550	0.0793983	0.00821459	1.10019		Eigenvector7	3956455_PAV
[truncated: 22,743 more rows]
[truncated: 26 more columns]
